# Supplementary material for: m6A Regulates Neurogenesis and Neuronal Development by Modulating Histone Methyltransferase Ezh2
Source: Genomics Proteomics Bioinformatics. 2019 May 30;17(2):154–68. doi: 10.1016/j.gpb.2018.12.007 (PMC6620265; doi:10.1016/j.gpb.2018.12.007)
Supplement: Supplementary Table S1 [file mmc7.xlsx]

## Sheet: sheet
Table S1 The list of m6A modification tagged genes in proliferation and differentiation conditions of aNSCs
Proliferating_condition				Differentiation_condition
Ensembl_ID	Genomic_location	Enrichment_fold		Ensembl_ID	Genomic_location	Enrichment_fold
ENSMUSG00000001157	chr6,86692838,86693048;chr6,86733033,86733338;	6.11666		ENSMUSG00000020946	chr11,103678915,103679304;	3.90702
ENSMUSG00000020946	chr11,103678864,103679317;	4.53806		ENSMUSG00000001158	chr6,86682722,86682976;	2.88608
ENSMUSG00000001158	chr6,86682715,86682910;	3.94838		ENSMUSG00000028015	chr3,81954378,81954638;	3.79502
ENSMUSG00000028015	chr3,81954268,81954960;	7.74091		ENSMUSG00000047804	chr11,61915124,61915403;	4.19695
ENSMUSG00000047804	chr11,61915021,61915437;	7.42394		ENSMUSG00000028016	chr3,133108978,133109178;	2.45779
ENSMUSG00000028016	chr3,133108896,133109481;	4.62005		ENSMUSG00000013787	chr17,34913622,34913944;	3.46697
ENSMUSG00000020948	chr12,64949866,64950270;chr12,64951475,64951841;chr12,64956761,64957737;	11.9605		ENSMUSG00000028018	chr3,133082140,133082397;	2.75775
ENSMUSG00000013787	chr17,34905856,34906056;chr17,34913639,34914008;	4.56579		ENSMUSG00000028019	chr3,81037051,81037414;	3.74888
ENSMUSG00000028018	chr3,132982899,132983219;chr3,133082038,133082452;chr3,133084655,133084931;	14.2761		ENSMUSG00000092837	chr14,50807415,50807701;	6.21488
ENSMUSG00000028019	chr3,81037063,81037454;chr3,81212434,81213251;	11.8746		ENSMUSG00000054555	chr7,134075740,134076066;	8.59157
ENSMUSG00000054555	chr7,133884238,133885045;chr7,133887563,133887812;chr7,134185084,134185549;	8.90613		ENSMUSG00000061718	chr11,98355261,98355563;	7.68072
ENSMUSG00000030180	chr6,120364161,120364653;chr6,120426681,120427306;chr6,120431765,120432293;	14.1801		ENSMUSG00000095325	chr17,32883480,32883988;	4.49601
ENSMUSG00000054556	chr6,17076345,17076531;chr6,17094487,17094761;chr6,17148198,17148542;	13.9394		ENSMUSG00000004947	chr5,136012010,136012718;	8.08037
ENSMUSG00000061718	chr11,98355307,98355539;	7.77469		ENSMUSG00000030189	chr6,131365205,131365530;chr6,131388006,131388479;	7.87399
ENSMUSG00000095325	chr17,32882497,32882889;chr17,32883433,32884054;	9.35098		ENSMUSG00000038555	chr18,34845892,34847439;	4.99754
ENSMUSG00000004947	chr5,136012010,136012647;	10.4172		ENSMUSG00000079323	chr9,107984560,107984998;	3.7896
ENSMUSG00000030189	chr6,131365152,131365538;chr6,131383326,131383528;	5.56834		ENSMUSG00000062110	chr5,74530697,74530990;	2.53714
ENSMUSG00000038555	chr18,34845950,34847418;	5.32837		ENSMUSG00000029710	chr5,137350138,137350549;	4.6872
ENSMUSG00000033970	chr5,151642846,151643053;	2.02205		ENSMUSG00000029711	chr5,137501457,137502139;chr5,137510420,137510651;chr5,137517287,137517584;chr5,137530236,137530894;	9.91893
ENSMUSG00000079323	chr9,107984345,107985044;	6.71983		ENSMUSG00000062115	chr11,60105073,60105394;chr11,60185095,60186439;chr11,60186556,60188704;	18.4135
ENSMUSG00000033972	chr17,22339672,22339928;	2.89057		ENSMUSG00000062116	chr7,7114720,7115602;chr7,7115857,7116128;	9.44188
ENSMUSG00000062110	chr5,74519452,74519783;chr5,74530720,74530981;	6.48721		ENSMUSG00000029715	chr5,137501457,137502139;	4.38826
ENSMUSG00000029710	chr5,137350178,137350428;	7.17703		ENSMUSG00000067586	chr13,51408673,51409047;chr13,51418445,51419059;chr13,51419163,51420240;chr13,51420931,51421510;	17.8304
ENSMUSG00000029711	chr5,137501457,137502295;chr5,137510420,137510653;chr5,137517268,137517510;chr5,137519868,137521084;chr5,137530240,137530894;	21.2131		ENSMUSG00000074748	chr10,112928224,112928892;	6.18262
ENSMUSG00000062115	chr11,60105087,60105394;chr11,60185095,60190710;chr11,60193767,60193966;chr11,60198161,60198620;	23.4169		ENSMUSG00000036466	chr9,64385696,64385911;chr9,64700583,64700862;	7.31509
ENSMUSG00000062116	chr7,7114775,7116100;	3.54385		ENSMUSG00000050373	chr2,164791595,164792673;	9.99856
ENSMUSG00000029715	chr5,137501457,137502295;	8.26629		ENSMUSG00000074749	chr2,146889137,146889497;	2.27935
ENSMUSG00000043623	chr19,60226437,60226671;	4.36996		ENSMUSG00000046110	chr2,121449241,121449632;chr2,121449837,121450236;chr2,121450539,121450920;	15.3673
ENSMUSG00000036461	chr14,79481260,79481460;chr14,79573324,79573690;chr14,79580184,79580814;	10.5081		ENSMUSG00000050377	chr13,112578070,112578391;	3.04947
ENSMUSG00000074746	chr19,59298467,59298755;chr19,59299383,59300968;chr19,59301102,59301706;chr19,59344828,59345142;chr19,59345308,59345837;	26.0811		ENSMUSG00000089862	chr6,8593058,8593377;	5.15758
ENSMUSG00000050373	chr2,164786803,164787025;chr2,164791640,164792641;	17.6252		ENSMUSG00000027620	chr2,156172822,156173145;	3.0642
ENSMUSG00000074749	chr2,146884087,146884685;chr2,146889015,146889666;chr2,146890980,146891180;	10.73		ENSMUSG00000050379	chrX,36922830,36923182;	4.34698
ENSMUSG00000046110	chr2,121449241,121449632;chr2,121449873,121450226;chr2,121450542,121450920;	18.0314		ENSMUSG00000089865	chr9,73012047,73012684;chr9,73012905,73013324;chr9,73015788,73016284;	13.8807
ENSMUSG00000046111	chr9,15322520,15323083;chr9,15332278,15332491;chr9,15332719,15333286;chr9,15334139,15334750;chr9,15336315,15336515;chr9,15341440,15341644;chr9,15352797,15353144;	20.0838		ENSMUSG00000031887	chr8,105258392,105259295;chr8,105259564,105259868;chr8,105260480,105260680;	14.0457
ENSMUSG00000036469	chr8,66468244,66468596;	7.80648		ENSMUSG00000041530	chr4,126468399,126468613;	2.87525
ENSMUSG00000050377	chr13,112578081,112578389;	1.57251		ENSMUSG00000027624	chr2,156475546,156476068;chr2,156511784,156511984;chr2,156514010,156514334;chr2,156524756,156525288;chr2,156539757,156540354;	21.6291
ENSMUSG00000089862	chr6,8508727,8509343;chr6,8509985,8510412;chr6,8592886,8593483;	24.261		ENSMUSG00000031889	chr8,105251770,105251970;	2.28112
ENSMUSG00000027620	chr2,156167691,156167913;	1.87365		ENSMUSG00000034371	chr19,10592471,10592689;	2.72212
ENSMUSG00000050379	chrX,36922830,36923190;chrX,36929939,36930267;	8.9508		ENSMUSG00000027628	chr2,156550619,156551449;chr2,156566838,156567698;	10.2419
ENSMUSG00000031885	chr8,105170693,105171053;chr8,105215903,105216108;	7.6785		ENSMUSG00000034377	chr17,6121827,6122180;chr17,6123879,6124100;chr17,6232060,6232682;chr17,6233497,6234069;	15.4215
ENSMUSG00000089865	chr9,72979883,72980094;chr9,73012031,73013333;chr9,73015711,73016311;	19.0238		ENSMUSG00000049904	chr11,22518467,22519084;	6.49621
ENSMUSG00000031887	chr8,105258516,105259340;chr8,105260453,105260680;	12.8487		ENSMUSG00000049907	chr5,74198108,74198888;	6.45167
ENSMUSG00000041530	chr4,126439175,126439418;chr4,126468398,126468611;	4.86515		ENSMUSG00000025532	chr5,130059856,130060330;	3.1545
ENSMUSG00000027624	chr2,156524773,156525288;chr2,156539809,156540384;	11.2359		ENSMUSG00000044026	chr19,38402874,38403114;	5.78516
ENSMUSG00000031889	chr8,105251697,105252014;	5.48827		ENSMUSG00000094936	chr19,4787469,4788156;chr19,4792259,4792820;chr19,4793658,4794015;	13.4081
ENSMUSG00000034371	chr19,10592379,10592689;	2.94822		ENSMUSG00000025533	chr5,130019656,130020012;	3.47731
ENSMUSG00000058748	chr8,4628653,4629356;	3.67849		ENSMUSG00000025534	chr5,129989146,129989587;	2.23938
ENSMUSG00000027628	chr2,156550624,156551449;chr2,156566864,156567678;	11.8392		ENSMUSG00000032280	chr9,61372919,61373349;chr9,61403451,61403653;chr9,61416578,61417091;	13.9117
ENSMUSG00000015882	chr5,45723493,45723817;chr5,45727149,45727495;chr5,45733333,45734551;	14.7784		ENSMUSG00000032281	chr9,54609045,54609314;	2.78033
ENSMUSG00000034377	chr17,6121793,6122236;chr17,6123866,6124090;chr17,6137379,6137933;chr17,6138269,6139156;chr17,6224914,6225216;chr17,6225537,6225750;chr17,6226110,6226373;chr17,6231776,6234375;chr17,6236814,6237056;	40.8192		ENSMUSG00000025537	chr5,129864298,129864590;	2.96403
ENSMUSG00000063810	chr6,85587622,85587886;chr6,85619663,85620210;chr6,85621664,85621864;chr6,85622406,85622929;chr6,85627877,85628478;chr6,85677788,85678760;	29.5249		ENSMUSG00000020950	chr12,49383931,49384164;	8.61399
ENSMUSG00000044022	chr18,37513691,37514638;chr18,37515032,37515806;	8.2983		ENSMUSG00000025538	chr5,129862638,129863311;	8.66667
ENSMUSG00000049904	chr11,22518515,22518834;	7.06484		ENSMUSG00000032285	chr9,54699653,54699787;chr9,54706043,54706317;chr9,54709160,54709360;	10.8604
ENSMUSG00000049907	chr5,74198113,74198874;	6.21901		ENSMUSG00000078931	chr8,107044988,107045375;chr8,107045540,107045740;chr8,107046784,107047352;	10.4443
ENSMUSG00000025532	chr5,130029376,130029581;chr5,130034911,130035111;chr5,130059704,130060329;	8.46179		ENSMUSG00000059142	chr17,22852463,22852658;	3.91868
ENSMUSG00000044026	chr19,38396046,38396301;chr19,38402826,38403194;	17.9677		ENSMUSG00000018378	chr11,88099143,88099504;chr11,88169664,88170232;chr11,88183144,88183512;chr11,88192566,88193941;	19.0299
ENSMUSG00000094936	chr19,4787468,4788149;chr19,4792209,4792820;	16.3481		ENSMUSG00000066306	chr7,101997997,102001794;chr7,102002136,102002494;chr7,102010832,102011079;chr7,102011880,102012193;chr7,102012678,102012941;chr7,102013741,102013941;chr7,102014235,102014435;	19.4582
ENSMUSG00000025533	chr5,130019656,130020002;	4.55655		ENSMUSG00000032288	chr9,56937583,56938321;	7.32364
ENSMUSG00000025534	chr5,129989188,129989587;	2.63433		ENSMUSG00000020956	chr12,51988309,51988599;chr12,51999403,51999840;chr12,52004919,52005139;	11.5754
ENSMUSG00000018372	chr11,106811149,106811395;chr11,106817833,106818137;	4.10645		ENSMUSG00000059146	chr7,78301569,78301913;chr7,78302347,78302624;chr7,78577524,78577757;	11.5288
ENSMUSG00000032280	chr9,61372482,61372679;chr9,61372869,61373333;chr9,61403451,61403651;chr9,61409809,61410135;chr9,61416608,61416991;chr9,61417313,61417525;	20.7269		ENSMUSG00000030600	chr7,28458626,28458826;chr7,28458948,28460105;chr7,28466698,28468169;	30.6348
ENSMUSG00000032281	chr9,54609062,54609314;chr9,54661462,54661664;	4.34186		ENSMUSG00000030602	chr7,28559008,28559805;chr7,28569792,28570042;	10.3952
ENSMUSG00000020950	chr12,49383936,49384164;	4.24334		ENSMUSG00000028029	chr3,132672152,132672357;	2.03953
ENSMUSG00000070565	chr1,157139979,157140212;chr1,157147498,157147853;chr1,157156916,157157707;chr1,157175810,157176217;	14.7912		ENSMUSG00000030605	chr7,79133798,79134315;chr7,79134646,79134851;	3.91687
ENSMUSG00000025538	chr5,129862659,129863289;	8.60232		ENSMUSG00000064210	chr15,95965820,95966020;chr15,95972594,95973106;chr15,95973327,95974320;	11.3148
ENSMUSG00000028020	chr3,80845026,80845252;	2.59307		ENSMUSG00000030609	chr7,78902349,78902924;chr7,78905707,78906042;	8.89058
ENSMUSG00000020952	chr12,51384104,51384304;	2.17986		ENSMUSG00000095334	chr7,126944886,126945161;chr7,126945265,126945477;chr7,126950677,126951016;	7.70822
ENSMUSG00000018377	chr11,88068380,88068609;chr11,88073006,88073593;chr11,88078327,88078613;chr11,88081397,88081810;	14.4213		ENSMUSG00000014601	chr3,107612607,107613499;chr3,107621258,107621544;chr3,107621871,107622071;	12.8858
ENSMUSG00000078931	chr8,107044993,107045727;chr8,107046744,107047382;	11.7573		ENSMUSG00000007440	chr18,36975637,36975840;chr18,37011119,37011365;chr18,37012653,37012876;chr18,37021792,37022119;chr18,37143696,37143915;chr18,37144154,37144565;chr18,37144774,37145379;chr18,37145641,37145933;chr18,37185039,37185306;	49.0025
ENSMUSG00000059142	chr17,22850935,22851203;chr17,22851298,22852014;chr17,22852394,22852666;	11.1283		ENSMUSG00000014602	chr1,93017572,93017852;chr1,93020410,93020670;chr1,93054198,93054503;chr1,93072307,93072507;chr1,93082280,93082480;	8.70959
ENSMUSG00000018378	chr11,88099186,88099491;chr11,88169664,88170232;chr11,88177197,88177397;chr11,88183231,88183538;chr11,88185191,88185631;chr11,88192564,88194009;	32.3205		ENSMUSG00000030199	chr6,134035726,134035986;chr6,134248224,134248614;chr6,134266246,134266622;	12.6031
ENSMUSG00000020954	chr12,51609749,51610000;chr12,51652645,51652956;	5.00852		ENSMUSG00000038563	chr7,82762816,82763314;chr7,82777490,82777690;	7.54891
ENSMUSG00000018379	chr11,88048474,88048722;	2.10499		ENSMUSG00000014606	chr11,70644213,70644821;chr11,70646767,70646974;	5.34218
ENSMUSG00000066306	chr7,101998074,102001797;chr7,102002136,102002494;chr7,102009616,102009816;chr7,102010832,102011079;chr7,102011880,102012166;chr7,102014235,102014519;	22.2972		ENSMUSG00000090758	chr11,120689141,120689483;chr11,120700986,120701680;	5.18468
ENSMUSG00000078933	chr13,106833981,106834246;chr13,106834345,106834765;	13.4912		ENSMUSG00000079334	chr9,107578880,107579080;chr9,107579249,107579484;chr9,107580391,107581048;chr9,107582781,107583337;	13.1869
ENSMUSG00000020955	chr12,51691028,51691894;	4.92927		ENSMUSG00000033983	chr11,88981122,88982202;	7.26946
ENSMUSG00000032288	chr9,56937505,56938344;	10.9425		ENSMUSG00000029720	chr5,137640126,137640404;chr5,137640733,137640954;	5.45216
ENSMUSG00000020956	chr12,51988394,51988594;chr12,51999275,51999869;	10.0763		ENSMUSG00000033985	chr4,116803040,116803250;	3.5345
ENSMUSG00000059146	chr7,78301544,78301960;chr7,78302406,78302745;chr7,78577519,78577779;chr7,78578193,78578368;	17.3495		ENSMUSG00000048216	chr6,13835562,13835799;chr6,13835562,13835799;chr6,13836033,13836275;chr6,13836636,13836926;	14.0819
ENSMUSG00000030600	chr7,28459037,28460105;chr7,28466698,28468152;	36.1036		ENSMUSG00000029722	chr5,137651093,137651310;	2.19736
ENSMUSG00000078936	chr13,104174185,104174880;	8.34811		ENSMUSG00000021359	chr13,40717013,40717365;chr13,40728446,40728722;	11.4493
ENSMUSG00000030602	chr7,28559034,28559805;chr7,28569792,28570030;chr7,28597939,28598191;	27.5669		ENSMUSG00000029723	chr5,137745915,137746414;chr5,137746835,137747928;chr5,137758189,137758411;chr5,137759066,137759281;	13.1417
ENSMUSG00000028028	chr3,127679730,127680021;chr3,127680508,127681029;	10.1184		ENSMUSG00000033987	chr11,118023447,118023833;	3.11265
ENSMUSG00000059149	chr1,132023595,132023785;	2.28014		ENSMUSG00000048218	chr15,97245387,97246514;	5.50474
ENSMUSG00000030604	chr7,27817854,27818121;	3.52291		ENSMUSG00000043631	chr13,49520640,49520851;	5.48357
ENSMUSG00000028029	chr3,132672036,132672336;chr3,132673836,132674164;	3.98252		ENSMUSG00000029726	chr5,137781892,137782350;chr5,137783243,137783497;chr5,137784415,137786703;	21.8293
ENSMUSG00000030605	chr7,79133778,79134249;	3.90609		ENSMUSG00000062127	chr3,105003874,105004440;chr3,105004582,105006105;chr3,105017383,105017618;	16.8021
ENSMUSG00000085687	chr10,4414443,4414742;	1.65847		ENSMUSG00000036473	chr17,24179059,24179442;chr17,24179544,24180069;chr17,24180345,24180556;chr17,24185313,24185689;chr17,24185783,24186289;	23.0069
ENSMUSG00000064210	chr15,95948297,95948471;chr15,95959259,95959449;chr15,95959683,95959971;chr15,95972527,95974648;	14.9931		ENSMUSG00000050382	chr7,79698414,79698915;chr7,79700910,79701256;chr7,79708313,79708731;	13.1364
ENSMUSG00000030609	chr7,78899318,78899961;chr7,78902352,78902936;chr7,78907142,78907700;	25.0723		ENSMUSG00000005354	chr15,77915051,77915247;	1.6268
ENSMUSG00000095334	chr7,126945220,126945521;	3.9641		ENSMUSG00000043639	chr19,53813792,53814088;chr19,53843222,53843744;chr19,53849988,53850188;chr19,53851291,53851566;chr19,53864079,53864384;	26.3576
ENSMUSG00000014601	chr3,107612628,107613527;chr3,107614417,107614642;chr3,107621344,107621526;	15.4218		ENSMUSG00000036478	chr10,96618206,96618701;	7.70406
ENSMUSG00000007440	chr18,37021856,37022056;chr18,37143628,37146601;chr18,37177874,37178246;chr18,37184945,37185331;	24.5503		ENSMUSG00000089872	chr1,190772932,190773652;chr1,190799045,190800544;	11.1922
ENSMUSG00000014602	chr1,93017566,93017802;chr1,93021137,93021337;chr1,93073066,93073273;	5.38108		ENSMUSG00000060032	chr6,136808585,136808844;	2.07071
ENSMUSG00000030199	chr6,134035729,134035936;chr6,134248221,134248639;chr6,134266257,134266636;	16.553		ENSMUSG00000041540	chr6,143833114,143833469;	3.69368
ENSMUSG00000038563	chr7,82762781,82763417;chr7,82777457,82777711;	9.22551		ENSMUSG00000000776	chr14,70439266,70439575;chr14,70439861,70440213;chr14,70440567,70440798;	7.10409
ENSMUSG00000038564	chr5,31263452,31263698;	1.70206		ENSMUSG00000027634	chr2,156928437,156928836;	3.07538
ENSMUSG00000014606	chr11,70644212,70644799;chr11,70646767,70646968;	5.6307		ENSMUSG00000027635	chr2,156995845,156996109;	3.29475
ENSMUSG00000083594	chr2,86091884,86092234;	2.09307		ENSMUSG00000058756	chr11,98741806,98742099;chr11,98753191,98753775;chr11,98761597,98761920;chr11,98762867,98763153;chr11,98763458,98763787;chr11,98767993,98768672;	11.7284
ENSMUSG00000079330	chr1,132204665,132204981;	4.81989		ENSMUSG00000027636	chr2,156873042,156873395;	1.90145
ENSMUSG00000033981	chr3,80688184,80688729;chr3,80802435,80802791;	7.37404		ENSMUSG00000041544	chr4,148239578,148241513;chr4,148270396,148270764;chr4,148271351,148272408;	19.9793
ENSMUSG00000090758	chr11,120701083,120701516;	1.65623		ENSMUSG00000027637	chr2,156863180,156863417;chr2,156873042,156873395;	6.69913
ENSMUSG00000079334	chr9,107580452,107580995;	6.66695		ENSMUSG00000034384	chr5,106453181,106453453;	5.26719
ENSMUSG00000033983	chr11,88981125,88982261;	6.99437		ENSMUSG00000041548	chr5,116422112,116422482;	4.50502
ENSMUSG00000029720	chr5,137629188,137629390;chr5,137639287,137639487;chr5,137640114,137640489;chr5,137641437,137641648;chr5,137642631,137642888;	17.98		ENSMUSG00000044030	chr7,19004047,19006222;chr7,19006378,19006578;	16.2635
ENSMUSG00000014195	chr11,100582821,100583036;	2.18126		ENSMUSG00000032702	chr19,25409235,25409537;chr19,25409809,25411764;chr19,25424170,25424383;chr19,25433455,25433746;	22.919
ENSMUSG00000033985	chr4,116803035,116803418;	4.87312		ENSMUSG00000044037	chr9,110898374,110898644;chr9,110898847,110900201;	9.68379
ENSMUSG00000048216	chr6,13836002,13837022;chr6,13838680,13838989;	13.9169		ENSMUSG00000032705	chr12,80489474,80489804;	4.4266
ENSMUSG00000029722	chr5,137684402,137684716;	7.31492		ENSMUSG00000056665	chr15,74723459,74723937;	3.18553
ENSMUSG00000021359	chr13,40716536,40717349;chr13,40728448,40728741;	10.4452		ENSMUSG00000032290	chr9,56995079,56995656;chr9,57061020,57061534;	7.53621
ENSMUSG00000029723	chr5,137745955,137746442;chr5,137746834,137747822;chr5,137759066,137759266;	11.7582		ENSMUSG00000020961	chr12,91639605,91639805;chr12,91648692,91648927;	4.85992
ENSMUSG00000033987	chr11,118023436,118023843;chr11,118031871,118032010;	7.758		ENSMUSG00000001173	chrX,47964415,47964788;	3.41741
ENSMUSG00000031004	chr7,135689844,135690277;chr7,135692928,135693459;chr7,135694368,135698242;chr7,135698784,135700948;chr7,135707460,135708347;chr7,135716164,135716442;	24.792		ENSMUSG00000032294	chr9,59670328,59670843;	2.20268
ENSMUSG00000048218	chr15,97245067,97245320;chr15,97245430,97245785;chr15,97246044,97246458;	17.2174		ENSMUSG00000032295	chr9,57141994,57142194;	2.3058
ENSMUSG00000043631	chr13,49520571,49520835;	3.28609		ENSMUSG00000028032	chr3,131564908,131565124;chr3,131605850,131606050;chr3,131631615,131631977;	5.3199
ENSMUSG00000029726	chr5,137781903,137782345;chr5,137783191,137783498;chr5,137784409,137786666;	20.3092		ENSMUSG00000047821	chr11,62840847,62841237;	4.26365
ENSMUSG00000062127	chr3,105003757,105006174;	8.67361		ENSMUSG00000020964	chr12,91808519,91809593;chr12,91809721,91809992;chr12,91841637,91841837;	14.6791
ENSMUSG00000074754	chr2,144595124,144595317;	4.44508		ENSMUSG00000073062	chrX,94727129,94727447;	3.90476
ENSMUSG00000036473	chr17,24179012,24180098;chr17,24180281,24180699;chr17,24181195,24181461;chr17,24181694,24181955;chr17,24185228,24186339;chr17,24189766,24190053;chr17,24203064,24203253;	46.2064		ENSMUSG00000030610	chr7,78843203,78843764;chr7,78843946,78844147;	4.44532
ENSMUSG00000029729	chr5,138092919,138093416;chr5,138100564,138101211;chr5,138101577,138102667;chr5,138103101,138103386;chr5,138104153,138104716;	21.0793		ENSMUSG00000047824	chr3,89430529,89430729;	2.21748
ENSMUSG00000050382	chr7,79698445,79698884;chr7,79700948,79701245;chr7,79704626,79704881;chr7,79707519,79707719;	17.4948		ENSMUSG00000061731	chr15,53068440,53068749;chr15,53344401,53344996;chr15,53345228,53345635;chr15,53345739,53346120;	15.0679
ENSMUSG00000005354	chr15,77915048,77915269;	2.06042		ENSMUSG00000030611	chr7,78792764,78792989;	3.47589
ENSMUSG00000043639	chr19,53813573,53814117;chr19,53843222,53843969;chr19,53851013,53851812;chr19,53864026,53864418;	37.0474		ENSMUSG00000030612	chr7,78775271,78775671;	9.38992
ENSMUSG00000012519	chr8,111337945,111338166;	4.7948		ENSMUSG00000030614	chr7,90468338,90468540;chr7,90468814,90469061;	8.45538
ENSMUSG00000036478	chr10,96618187,96618727;	10.4022		ENSMUSG00000023452	chr5,32736435,32736677;chr5,32742275,32742540;	4.24889
ENSMUSG00000027630	chr3,22210349,22210823;	2.44847		ENSMUSG00000028039	chr3,89322754,89322905;	3.36514
ENSMUSG00000089872	chr1,190772953,190773664;chr1,190799012,190800532;chr1,190871522,190871791;chr1,190902697,190902977;	25.0982		ENSMUSG00000085696	chr6,52189876,52190534;chr6,52206081,52206387;chr6,52211111,52211544;	11.4328
ENSMUSG00000060032	chr6,136808358,136808795;	1.8553		ENSMUSG00000004961	chr7,4539809,4540172;	4.55593
ENSMUSG00000091154	chr8,27042513,27042827;	3.84535		ENSMUSG00000045730	chr18,62178450,62178726;	7.26253
ENSMUSG00000031897	chr8,105937954,105938154;	2.38703		ENSMUSG00000033105	chr10,76553141,76553448;	2.35345
ENSMUSG00000041540	chr6,143832954,143833513;chr6,143861329,143861583;	7.58593		ENSMUSG00000033106	chr8,106200729,106201149;	4.41534
ENSMUSG00000000776	chr14,70440567,70440798;chr14,70441202,70441455;	4.44592		ENSMUSG00000090761	chr10,128393375,128393720;	2.40323
ENSMUSG00000027634	chr2,156928453,156928846;	3.86032		ENSMUSG00000038576	chr1,182764196,182764396;chr1,182764988,182765188;chr1,182892028,182892338;	5.79695
ENSMUSG00000089876	chr11,69804216,69804646;	3.67562		ENSMUSG00000021363	chr13,41043527,41043864;	4.68254
ENSMUSG00000027635	chr2,156995738,156996281;chr2,157006120,157006376;	9.89232		ENSMUSG00000002870	chr6,88897162,88897486;	2.35696
ENSMUSG00000058756	chr11,98741879,98742092;chr11,98753254,98753781;chr11,98762867,98763120;chr11,98764401,98764604;chr11,98764987,98765314;	13.0244		ENSMUSG00000002871	chr6,88911790,88912164;	3.04671
ENSMUSG00000027636	chr2,156873142,156873422;	1.78373		ENSMUSG00000021365	chr13,41310537,41310753;chr13,41311659,41312024;	11.6626
ENSMUSG00000041544	chr4,148240493,148241460;chr4,148271440,148272329;	21.403		ENSMUSG00000021366	chr13,42154630,42155061;chr13,42155587,42156072;chr13,42181581,42181829;chr13,42183491,42184374;	20.2084
ENSMUSG00000027637	chr2,156863182,156863417;chr2,156873142,156873422;	4.95338		ENSMUSG00000052488	chr8,72464001,72464550;chr8,72466358,72466675;chr8,72467614,72467962;	10.2276
ENSMUSG00000034384	chr5,106457286,106457823;	3.47025		ENSMUSG00000029730	chr5,138167239,138167439;chr5,138170772,138171029;	4.42761
ENSMUSG00000044030	chr7,19004002,19006200;	17.0234		ENSMUSG00000086509	chr2,147185605,147186158;	4.76838
ENSMUSG00000003269	chr7,45814049,45814297;	4.37392		ENSMUSG00000033998	chr8,125995581,125995814;chr8,126025160,126025407;chr8,126029587,126030055;chr8,126030409,126030609;	10.6899
ENSMUSG00000044033	chr2,77011392,77011783;chr2,77014259,77015247;	7.45672		ENSMUSG00000031015	chr7,110269881,110270185;chr7,110279126,110279496;chr7,110281162,110282322;	11.7583
ENSMUSG00000032702	chr19,25409223,25409497;chr19,25409983,25411764;chr19,25422141,25422343;chr19,25424183,25424383;	26.9069		ENSMUSG00000005360	chr15,8635994,8636379;chr15,8669803,8670123;chr15,8678887,8679103;	13.8517
ENSMUSG00000049916	chr16,17121150,17121362;	2.63499		ENSMUSG00000050390	chr4,129220794,129221003;	2.66196
ENSMUSG00000044037	chr9,110898429,110898657;chr9,110898934,110899758;	14.2667		ENSMUSG00000074766	chr2,139678090,139678452;	5.29882
ENSMUSG00000032705	chr12,80489482,80489774;chr12,80496814,80497014;	5.78434		ENSMUSG00000050394	chrX,134749672,134750178;	8.85249
ENSMUSG00000018381	chr11,95830574,95832082;	8.59677		ENSMUSG00000034800	chr2,127576618,127577922;	4.54575
ENSMUSG00000056665	chr15,74723459,74723934;	3.12256		ENSMUSG00000034801	chr12,69585140,69585632;	4.94587
ENSMUSG00000032290	chr9,56995081,56995656;chr9,57061009,57061557;	10.151		ENSMUSG00000015013	chr8,122613065,122613265;	1.78933
ENSMUSG00000032293	chr9,54909630,54909960;	3.37115		ENSMUSG00000058761	chr7,99924295,99924533;chr7,99925284,99926380;chr7,99979846,99980437;	20.0878
ENSMUSG00000070576	chr5,111417407,111417835;	6.49413		ENSMUSG00000017999	chr2,167015362,167015563;	2.25786
ENSMUSG00000020961	chr12,91639380,91639889;chr12,91641621,91641823;chr12,91647226,91647797;chr12,91647892,91648104;chr12,91778930,91779127;	25.3923		ENSMUSG00000015016	chr8,122779905,122780590;	3.54373
ENSMUSG00000001173	chrX,47963249,47963659;chrX,47964334,47964853;	6.66478		ENSMUSG00000034390	chr8,117257072,117257276;chr8,117459328,117459635;chr8,117460580,117460850;	6.57354
ENSMUSG00000032294	chr9,59668899,59669240;chr9,59670327,59670828;	4.74995		ENSMUSG00000034807	chr8,71623477,71623922;	6.37772
ENSMUSG00000028030	chr3,132686771,132686992;	3.16932		ENSMUSG00000046139	chr19,11923818,11924124;	3.08805
ENSMUSG00000020962	chr12,91559555,91559851;chr12,91567421,91567739;	6.24594		ENSMUSG00000072673	chr11,77518452,77519224;	8.68358
ENSMUSG00000032295	chr9,57137919,57138119;	2.18154		ENSMUSG00000027646	chr2,157469769,157470863;	6.05281
ENSMUSG00000078941	chr13,100665943,100666179;	1.85075		ENSMUSG00000089889	chr5,143332352,143332658;	3.55705
ENSMUSG00000028032	chr3,131579310,131579510;chr3,131631766,131631991;	4.21236		ENSMUSG00000041556	chr4,148163948,148164546;	6.58859
ENSMUSG00000047821	chr11,62840537,62841284;	7.57714		ENSMUSG00000027649	chr2,157737495,157737705;chr2,157774297,157774610;	4.19028
ENSMUSG00000020964	chr12,91808426,91810042;chr12,91841556,91841854;	12.5443		ENSMUSG00000049922	chr2,92454179,92454558;chr2,92458824,92459649;	8.97736
ENSMUSG00000001175	chr12,100199516,100199741;	1.85518		ENSMUSG00000044043	chr18,37449206,37450195;	6.33944
ENSMUSG00000028033	chr1,21399464,21399708;chr1,21402128,21403112;	11.177		ENSMUSG00000003279	chr17,70761121,70761445;	3.20739
ENSMUSG00000073062	chrX,94727121,94727453;	5.57665		ENSMUSG00000032714	chr10,78585210,78585911;	7.77206
ENSMUSG00000030610	chr7,78843306,78844001;	4.29961		ENSMUSG00000018809	chr11,75391027,75391227;chr11,75404947,75405157;	8.42474
ENSMUSG00000028035	chr3,152186414,152186877;chr3,152193403,152193669;	7.97797		ENSMUSG00000070583	chr4,147868895,147869461;	4.8164
ENSMUSG00000047824	chr3,89430529,89430729;	1.97028		ENSMUSG00000032717	chr17,47832830,47833258;	4.51387
ENSMUSG00000061731	chr15,53068354,53068847;chr15,53107539,53107738;chr15,53344313,53345000;chr15,53345173,53346130;	23.9228		ENSMUSG00000025555	chr14,121035669,121035925;chr14,121243352,121243678;chr14,121255395,121255703;chr14,121271717,121271917;chr14,121282309,121282741;	10.1329
ENSMUSG00000030611	chr7,78792741,78793001;	4.9251		ENSMUSG00000018395	chr11,53594018,53594238;	2.43766
ENSMUSG00000030612	chr7,78775295,78775633;	7.61435		ENSMUSG00000056679	chrX,152346207,152347529;chrX,152368293,152368694;	8.62195
ENSMUSG00000009545	chr7,143258582,143259126;	4.20237		ENSMUSG00000028040	chr3,89333749,89334355;	4.53566
ENSMUSG00000030614	chr7,90468807,90469073;	4.54057		ENSMUSG00000035203	chr7,5089853,5090282;chr7,5094839,5095245;	5.23889
ENSMUSG00000023452	chr5,32742232,32742516;	3.28123		ENSMUSG00000028041	chr3,89345462,89345673;	1.60879
ENSMUSG00000030615	chr7,90455486,90455689;	1.97957		ENSMUSG00000020973	chr12,69189991,69190305;chr12,69196402,69197118;chr12,69198111,69198439;	10.1245
ENSMUSG00000030616	chr7,90375455,90376044;chr7,90409517,90410194;	10.9624		ENSMUSG00000018398	chr11,53541209,53541460;chr11,53542025,53542237;chr11,53542639,53543100;	6.15718
ENSMUSG00000085696	chr6,52189835,52190565;chr6,52191177,52191647;chr6,52202495,52202831;chr6,52203779,52204688;chr6,52205103,52205742;chr6,52205983,52206530;chr6,52211124,52211526;	33.1375		ENSMUSG00000028042	chr3,89379339,89380035;chr3,89380343,89381366;	17.4447
ENSMUSG00000030619	chr7,89980266,89980950;	3.89771		ENSMUSG00000047832	chr12,112821226,112822112;chr12,112829172,112829505;	14.1861
ENSMUSG00000033102	chr13,64196292,64196675;	6.0986		ENSMUSG00000035206	chr10,80868088,80868603;	5.30867
ENSMUSG00000033105	chr10,76553094,76553484;	4.21078		ENSMUSG00000073073	chr11,30267936,30268139;	2.16512
ENSMUSG00000033106	chr8,106200714,106201244;chr8,106204209,106204440;chr8,106210698,106210935;	11.4171		ENSMUSG00000030621	chr7,89643122,89643359;	2.96569
ENSMUSG00000090761	chr10,128393454,128393928;	1.85089		ENSMUSG00000061742	chr19,6542340,6542711;	7.70253
ENSMUSG00000086502	chr7,127448753,127449106;chr7,127449306,127449587;chr7,127455844,127456125;chr7,127456534,127456790;	17.2622		ENSMUSG00000028047	chr3,89217741,89218030;	3.15179
ENSMUSG00000038576	chr1,182764196,182764396;	3.572		ENSMUSG00000023460	chr17,66494940,66495299;	4.30708
ENSMUSG00000002870	chr6,88897118,88897486;	2.37218		ENSMUSG00000009555	chr2,32707466,32708317;	12.1771
ENSMUSG00000002871	chr6,88911791,88912126;	4.1533		ENSMUSG00000052906	chr8,33621369,33621706;chr8,33638302,33638501;	5.41137
ENSMUSG00000021365	chr13,41310512,41310883;chr13,41311618,41312069;chr13,41315800,41316667;	20.7223		ENSMUSG00000038582	chr5,122284709,122284984;	4.21868
ENSMUSG00000021366	chr13,42154613,42156870;chr13,42157498,42158380;chr13,42158590,42158816;chr13,42159052,42159482;chr13,42159887,42160126;chr13,42181531,42181931;chr13,42183345,42184501;	40.5523		ENSMUSG00000038587	chr10,4355859,4356881;	4.42281
ENSMUSG00000031010	chrX,13156093,13156647;	6.79526		ENSMUSG00000021373	chr13,46525414,46525614;	1.62213
ENSMUSG00000052488	chr8,72464002,72464610;chr8,72467605,72467962;	10.1		ENSMUSG00000021374	chr13,46693707,46693971;	4.9337
ENSMUSG00000029730	chr5,138167230,138167455;	1.57266		ENSMUSG00000048232	chr4,45034764,45035929;chr4,45043639,45043856;chr4,45058475,45059071;chr4,45062058,45062456;	20.4537
ENSMUSG00000086090	chr3,37052337,37052546;	3.04186		ENSMUSG00000021375	chr13,46750426,46750762;chr13,46752002,46752872;chr13,46815115,46815409;	12.4136
ENSMUSG00000031012	chrX,13846320,13846541;	3.98449		ENSMUSG00000031021	chr7,109735935,109736145;chr7,109736672,109736935;	3.90528
ENSMUSG00000086509	chr2,147185605,147186225;	5.55232		ENSMUSG00000036904	chr18,9213054,9213554;chr18,9213756,9213977;chr18,9214441,9215427;	19.7989
ENSMUSG00000033998	chr8,126025011,126025456;chr8,126029588,126030089;	8.81754		ENSMUSG00000021379	chr13,48261738,48262010;chr13,48262846,48263151;	6.48077
ENSMUSG00000031015	chr7,110269881,110270223;chr7,110281127,110282407;chr7,110282712,110282916;	11.9808		ENSMUSG00000031024	chr7,109556121,109557530;chr7,109616252,109616497;	8.12099
ENSMUSG00000031016	chr7,110122145,110123037;chr7,110124374,110124655;	14.8058		ENSMUSG00000017119	chr11,101575098,101575457;chr11,101580657,101581089;	5.32772
ENSMUSG00000005360	chr15,8635994,8636364;chr15,8663218,8663495;chr15,8669380,8670039;chr15,8675837,8676047;	15.7617		ENSMUSG00000005370	chr17,87983414,87983720;chr17,87984331,87985058;chr17,87985449,87985793;chr17,87986549,87986810;	18.2656
ENSMUSG00000005362	chr6,106781646,106781859;	2.30107		ENSMUSG00000005371	chr17,87991797,87991998;	4.05675
ENSMUSG00000050390	chr4,129220760,129221025;	3.55197		ENSMUSG00000031028	chr7,109026587,109026962;	1.44556
ENSMUSG00000050394	chrX,134749642,134750191;	10.8322		ENSMUSG00000005374	chr5,135159223,135159695;chr5,135159790,135160069;chr5,135160695,135160853;chr5,135162004,135162407;	19.1343
ENSMUSG00000034800	chr2,127576575,127577861;	8.64322		ENSMUSG00000015023	chr8,110975739,110976057;chr8,110993078,110993268;	5.44099
ENSMUSG00000034801	chr12,69584607,69584869;chr12,69585054,69585632;chr12,69590694,69590956;chr12,69616904,69617419;	16.7199		ENSMUSG00000027650	chr2,158007118,158009258;	6.45926
ENSMUSG00000000782	chr11,52253677,52253942;	3.80891		ENSMUSG00000000794	chr3,89520890,89521484;	9.92726
ENSMUSG00000058761	chr7,99924217,99925098;chr7,99925271,99926401;chr7,99960427,99960613;chr7,99979565,99980438;	27.408		ENSMUSG00000027651	chr2,158074938,158075431;chr2,158076578,158076791;	5.81956
ENSMUSG00000017999	chr2,167020343,167020543;	2.7071		ENSMUSG00000034813	chr10,119454192,119454409;	4.39794
ENSMUSG00000015016	chr8,122775533,122775755;chr8,122779925,122780623;	6.92659		ENSMUSG00000027652	chr2,158495507,158495874;	4.5589
ENSMUSG00000091165	chr18,6222667,6222918;	1.17942		ENSMUSG00000041560	chr7,15942174,15942432;chr7,15945829,15946030;	4.3348
ENSMUSG00000000787	chrX,13287183,13287424;	1.40136		ENSMUSG00000015027	chr8,122578330,122578805;	5.04921
ENSMUSG00000046138	chr19,29716145,29717901;chr19,29718305,29718736;chr19,29718960,29719553;chr19,29753795,29754483;	19.285		ENSMUSG00000027654	chr2,158785323,158785802;chr2,158785900,158786277;	10.9942
ENSMUSG00000034390	chr8,117459328,117459660;chr8,117460514,117460718;	4.91519		ENSMUSG00000072683	chr6,142828420,142828638;chr6,142828751,142829077;	8.80604
ENSMUSG00000034807	chr8,71623480,71623903;	9.36393		ENSMUSG00000027655	chr2,158857648,158857891;	3.32337
ENSMUSG00000046139	chr19,11923818,11924124;	3.31908		ENSMUSG00000034818	chr10,81460456,81461234;chr10,81461427,81461766;	8.26488
ENSMUSG00000072673	chr11,77518405,77519371;	13.0806		ENSMUSG00000049932	chr9,44335084,44336129;	8.77069
ENSMUSG00000027646	chr2,157469773,157470902;chr2,157471412,157471662;	12.1669		ENSMUSG00000032724	chr2,103566321,103567609;chr2,103683277,103683484;chr2,103717925,103718217;	9.59797
ENSMUSG00000089889	chr5,143332346,143332694;	6.64934		ENSMUSG00000049939	chr6,28795738,28796052;	1.5198
ENSMUSG00000041556	chr4,148164038,148164527;	8.76323		ENSMUSG00000063849	chr9,57414083,57414532;	5.35298
ENSMUSG00000027649	chr2,157737508,157737723;chr2,157774376,157774623;	6.70023		ENSMUSG00000078960	chr15,81858035,81858262;	3.41446
ENSMUSG00000034394	chr11,4269047,4269385;	6.1594		ENSMUSG00000028051	chr3,89147681,89147999;	3.0885
ENSMUSG00000049922	chr2,92454208,92454504;chr2,92458726,92459649;	11.782		ENSMUSG00000028053	chr3,88965954,88966228;chr3,88981794,88982021;chr3,89076021,89076221;	11.2384
ENSMUSG00000044043	chr18,37448317,37450123;	6.4631		ENSMUSG00000035215	chr10,80854993,80855196;	2.43146
ENSMUSG00000003279	chr17,70786977,70787209;	4.0004		ENSMUSG00000047842	chr13,52507734,52508055;	4.10636
ENSMUSG00000032712	chr6,149325552,149326429;chr6,149329112,149329772;	8.46464		ENSMUSG00000047843	chr5,144255288,144255519;	2.04155
ENSMUSG00000025551	chr14,123979996,123980329;	4.8876		ENSMUSG00000047844	chrX,136139896,136140113;	1.91976
ENSMUSG00000056673	chrY,940904,941104;chrY,941226,941778;chrY,942782,943026;	10.6752		ENSMUSG00000061751	chr16,34013957,34014157;chr16,34054831,34055083;chr16,34217745,34217995;	7.57303
ENSMUSG00000032714	chr10,78585210,78585907;chr10,78591621,78591863;	13.2405		ENSMUSG00000009563	chr2,32758736,32759032;chr2,32759502,32759726;chr2,32761824,32762270;	15.0631
ENSMUSG00000049929	chrX,106930314,106930669;	3.00961		ENSMUSG00000061755	chr5,41818352,41818568;	3.79024
ENSMUSG00000018809	chr11,75383458,75383872;chr11,75390658,75391192;chr11,75404914,75405201;	16.637		ENSMUSG00000028059	chr3,88621121,88621695;chr3,88629622,88629812;chr3,88635847,88636076;chr3,88643934,88644233;chr3,88646160,88646498;	13.7261
ENSMUSG00000070583	chr4,147868900,147870904;	5.60102		ENSMUSG00000023473	chr9,108826817,108828633;chr9,108829235,108830075;chr9,108831654,108832328;chr9,108848744,108849554;chr9,108851199,108851552;	33.4
ENSMUSG00000025555	chr14,121243488,121243782;chr14,121244044,121244299;chr14,121282376,121282894;	7.62055		ENSMUSG00000061758	chr6,34396706,34396848;	2.50572
ENSMUSG00000032719	chr1,15860603,15860811;	3.3064		ENSMUSG00000009569	chr16,13400898,13401528;chr16,13412281,13413042;chr16,13413357,13413621;	13.3749
ENSMUSG00000018395	chr11,53584245,53584587;	2.24338		ENSMUSG00000033124	chr1,75181366,75181942;chr1,75185052,75185252;chr1,75186517,75186819;	8.12235
ENSMUSG00000056679	chrX,152346232,152347347;chrX,152368302,152368638;	13.2885		ENSMUSG00000052915	chr11,98795231,98796755;chr11,98799908,98800514;	13.0864
ENSMUSG00000028040	chr3,89333766,89334332;	5.14604		ENSMUSG00000033126	chr10,76462292,76462808;chr10,76462993,76463328;	12.4191
ENSMUSG00000035203	chr7,5089865,5090336;	5.63262		ENSMUSG00000002006	chrX,73794313,73794849;chrX,73795171,73796575;chrX,73799833,73800033;chrX,73824281,73824481;chrX,73824625,73824957;	22.9782
ENSMUSG00000066324	chr4,4767548,4767972;chr4,4793100,4793318;	9.22006		ENSMUSG00000014633	chr8,116889478,116889859;	5.76846
ENSMUSG00000028041	chr3,89340728,89340937;chr3,89345462,89345670;	4.97945		ENSMUSG00000033128	chr15,78877285,78877715;chr15,78891886,78892137;chr15,78892387,78892683;	8.01452
ENSMUSG00000020973	chr12,69189874,69190368;chr12,69192909,69193115;chr12,69196427,69197166;chr12,69197907,69198461;	19.436		ENSMUSG00000045757	chr7,127404528,127404851;chr7,127404971,127405389;	13.5514
ENSMUSG00000018398	chr11,53519839,53520128;chr11,53541117,53541482;chr11,53542002,53542362;chr11,53542670,53543107;	11.8412		ENSMUSG00000021381	chr13,48665786,48666296;	15.0939
ENSMUSG00000028042	chr3,89378750,89378965;chr3,89379324,89379997;chr3,89380343,89381569;	20.1123		ENSMUSG00000055401	chr4,148145985,148146210;	2.45234
ENSMUSG00000047832	chr12,112821216,112822112;chr12,112829190,112829505;	14.375		ENSMUSG00000007476	chr2,30255193,30256077;chr2,30256281,30256758;chr2,30256996,30257459;chr2,30261764,30262469;	18.7203
ENSMUSG00000035206	chr10,80866635,80867222;chr10,80868086,80868632;	14.6269		ENSMUSG00000036913	chr8,124793096,124793811;chr8,124793930,124794308;chr8,124794620,124794905;chr8,124829031,124829661;chr8,124829849,124830077;chr8,124830243,124831001;	26.1697
ENSMUSG00000030621	chr7,89643074,89643378;	3.36449		ENSMUSG00000055407	chr7,99267668,99269391;chr7,99315582,99315931;chr7,99317437,99317820;chr7,99336302,99336991;	19.7098
ENSMUSG00000028047	chr3,89223069,89223300;	3.60086		ENSMUSG00000050821	chr16,20701529,20702342;chr16,20702483,20702916;	8.376
ENSMUSG00000023460	chr17,66494940,66495704;	5.52893		ENSMUSG00000050822	chr5,142702091,142702403;chr5,142721438,142721707;chr5,142721836,142722487;	15.1015
ENSMUSG00000009555	chr2,32707419,32708314;	17.217		ENSMUSG00000002897	chr6,120481349,120482734;	7.38778
ENSMUSG00000095352	chr9,124439765,124439968;	2.82676		ENSMUSG00000043668	chr8,90248093,90248435;chr8,90248673,90249017;	14.1094
ENSMUSG00000030629	chr7,84618783,84619060;	2.64324		ENSMUSG00000039405	chr7,89509745,89510760;	6.26049
ENSMUSG00000052906	chr8,33621082,33621742;	3.16723		ENSMUSG00000046152	chr8,31201209,31201488;chr8,31235637,31236555;chr8,31259753,31261377;	15.268
ENSMUSG00000038582	chr5,122320836,122321875;	5.12007		ENSMUSG00000034820	chr19,10535227,10535518;chr19,10545563,10546067;	6.31607
ENSMUSG00000021371	chr13,43541308,43541522;	3.03697		ENSMUSG00000041570	chr1,136280452,136280758;chr1,136281246,136281470;	6.38867
ENSMUSG00000038587	chr10,4266423,4266675;chr10,4353052,4358012;chr10,4358440,4358704;	14.7852		ENSMUSG00000046157	chr12,78963563,78963844;chr12,78963563,78963844;chr12,78963999,78965067;chr12,78963999,78965067;	31.946
ENSMUSG00000021373	chr13,46502011,46502383;chr13,46635610,46635810;	5.56519		ENSMUSG00000041571	chr7,15917214,15917439;	4.0964
ENSMUSG00000021374	chr13,46686699,46687498;chr13,46693611,46694110;chr13,46727469,46727996;	21.3188		ENSMUSG00000072693	chr5,115097885,115098177;	5.5527
ENSMUSG00000048232	chr4,45034701,45035952;chr4,45043703,45043903;chr4,45058490,45059143;chr4,45061939,45062258;	28.4108		ENSMUSG00000027665	chr3,32462689,32462949;	5.6347
ENSMUSG00000002881	chr1,52458954,52459242;chr1,52489920,52490709;chr1,52500209,52500446;	14.7842		ENSMUSG00000046159	chr13,9877146,9877369;	4.76023
ENSMUSG00000090779	chr14,34502394,34502594;	2.57556		ENSMUSG00000072694	chr5,114808544,114809354;chr5,114813696,114813900;	9.70285
ENSMUSG00000021375	chr13,46749485,46749877;chr13,46750224,46750802;chr13,46751972,46752900;	17.6586		ENSMUSG00000027667	chr3,32519649,32520512;	5.20566
ENSMUSG00000021376	chr13,47043549,47043749;	4.17887		ENSMUSG00000010453	chr1,36335842,36336343;chr1,36348624,36348857;chr1,36368913,36369132;	9.23225
ENSMUSG00000036902	chr8,85640436,85641268;	6.38172		ENSMUSG00000049940	chr3,41068248,41068829;chr3,41082689,41083061;	13.4993
ENSMUSG00000048234	chr1,39576853,39577341;	5.89002		ENSMUSG00000041577	chr1,133911750,133912655;chr1,133914393,133915568;	13.7813
ENSMUSG00000021377	chr13,47098014,47098354;chr13,47105942,47106161;	5.1517		ENSMUSG00000018820	chr19,42185640,42185840;chr19,42190568,42190849;	4.37751
ENSMUSG00000031021	chr7,109735889,109736209;chr7,109736628,109736891;	6.02731		ENSMUSG00000020100	chr10,60715722,60716385;	3.24945
ENSMUSG00000036904	chr18,9212181,9213569;chr18,9214206,9215185;	28.6951		ENSMUSG00000018821	chr19,42123443,42123831;	6.54048
ENSMUSG00000031023	chr7,109703821,109704090;	4.07325		ENSMUSG00000037316	chr8,25767603,25768171;	5.67284
ENSMUSG00000031024	chr7,109556196,109557461;	10.4197		ENSMUSG00000018822	chr19,42198300,42198500;	7.26451
ENSMUSG00000005370	chr17,87983414,87983744;chr17,87984312,87986268;chr17,87986418,87987021;chr17,87988185,87988385;	18.4854		ENSMUSG00000003299	chr9,21008553,21008815;	4.25711
ENSMUSG00000017119	chr11,101552755,101553087;chr11,101575133,101575454;chr11,101580585,101581112;	10.0316		ENSMUSG00000020105	chr10,125966377,125966583;chr10,126014675,126015038;	8.16333
ENSMUSG00000005371	chr17,87991697,87992159;	6.50308		ENSMUSG00000032733	chr9,56917773,56918754;chr9,56925237,56927452;chr9,56927617,56927982;	20.9525
ENSMUSG00000012535	chr6,29609371,29609790;	4.02433		ENSMUSG00000056692	chr17,27753575,27754106;chr17,27767776,27768335;chr17,27786068,27786270;chr17,27820276,27820555;	19.936
ENSMUSG00000005374	chr5,135152822,135153056;chr5,135159234,135160045;chr5,135160672,135160877;chr5,135161998,135162534;	18.826		ENSMUSG00000025571	chr11,117654910,117655492;chr11,117721081,117721453;chr11,117721568,117723582;chr11,117749676,117749879;chr11,117760671,117761118;chr11,117761969,117762199;	36.6348
ENSMUSG00000005378	chr5,135063721,135063921;	1.64136		ENSMUSG00000020107	chr10,60002858,60003155;	2.42612
ENSMUSG00000036499	chr10,96010875,96011113;chr10,96026031,96026231;chr10,96026595,96027052;chr10,96038678,96038962;chr10,96039522,96039824;	13.8315		ENSMUSG00000044066	chr11,20239195,20240366;	4.64107
ENSMUSG00000015023	chr8,110975739,110976058;	3.81907		ENSMUSG00000020108	chr10,59950257,59950985;	5.30451
ENSMUSG00000027650	chr2,157981886,157982360;chr2,158007114,158009338;	9.4629		ENSMUSG00000025574	chr11,117815601,117815986;	4.07637
ENSMUSG00000000794	chr3,89520187,89521509;chr3,89667333,89667665;	19.9925		ENSMUSG00000020109	chr10,59889914,59890227;chr10,59896247,59896652;chr10,59897361,59897935;	10.4974
ENSMUSG00000027651	chr2,158074929,158075525;chr2,158076564,158076778;	6.01395		ENSMUSG00000044068	chr11,22972246,22972861;chr11,22972246,22972861;chr11,22973275,22973951;chr11,22974372,22974606;	22.0737
ENSMUSG00000034813	chr10,119454096,119454422;chr10,119502881,119503131;chr10,120075339,120075563;chr10,120084307,120084856;chr10,120085266,120085582;chr10,120086951,120087234;	29.6328		ENSMUSG00000032737	chr7,101830674,101830874;chr7,101832770,101832970;chr7,101836656,101836918;chr7,101837217,101837417;chr7,101837574,101838088;	11.5938
ENSMUSG00000027652	chr2,158495450,158495959;	7.62365		ENSMUSG00000025575	chr11,118410708,118411411;chr11,118418315,118418560;	9.07583
ENSMUSG00000041560	chr7,15937841,15938064;chr7,15938173,15938373;chr7,15945829,15946040;	8.23637		ENSMUSG00000025576	chr11,118513015,118513404;	4.19003
ENSMUSG00000015027	chr8,122578319,122578764;	5.40242		ENSMUSG00000056698	chr6,72566034,72566863;chr6,72597884,72598036;	8.94048
ENSMUSG00000027654	chr2,158785309,158786293;	7.75953		ENSMUSG00000025577	chr11,119027857,119029529;	10.0777
ENSMUSG00000072683	chr6,142828291,142829146;	8.69586		ENSMUSG00000004100	chr9,20888258,20888577;	3.47729
ENSMUSG00000027655	chr2,158857079,158857279;chr2,158857605,158857900;	7.84515		ENSMUSG00000025578	chr11,119037507,119037949;chr11,119038516,119039448;	12.7678
ENSMUSG00000034818	chr10,81459948,81461202;chr10,81461394,81461927;	11.4732		ENSMUSG00000028060	chr3,88711729,88711972;chr3,88712459,88712763;	8.03769
ENSMUSG00000049932	chr9,44335097,44336105;	9.55243		ENSMUSG00000025579	chr11,119268065,119268276;chr11,119270055,119270574;	7.92034
ENSMUSG00000037306	chr4,134702944,134703842;	19.2898		ENSMUSG00000078970	chr11,17211224,17211512;	2.36687
ENSMUSG00000094962	chr3,55468100,55468479;	4.69607		ENSMUSG00000028062	chr3,88552252,88552554;	1.20249
ENSMUSG00000032724	chr2,103566323,103567605;chr2,103683277,103683491;chr2,103717917,103718147;	16.4764		ENSMUSG00000028064	chr3,88436650,88436809;	3.75264
ENSMUSG00000032727	chr13,111714690,111715341;	5.1405		ENSMUSG00000035226	chr2,163860374,163860576;	3.44292
ENSMUSG00000063849	chr9,57412710,57412877;chr9,57413784,57414560;	10.9813		ENSMUSG00000004105	chr2,33216244,33216459;	4.0568
ENSMUSG00000056687	chr11,109362932,109363153;	2.07143		ENSMUSG00000035227	chr7,99849053,99849253;	1.62024
ENSMUSG00000078960	chr15,81858035,81858286;	6.01645		ENSMUSG00000035228	chr7,5060011,5060326;	4.7852
ENSMUSG00000020982	chr12,69320222,69320422;chr12,69322150,69322464;chr12,69324096,69324349;	7.98589		ENSMUSG00000059187	chr6,96116430,96116881;	4.69982
ENSMUSG00000028051	chr3,89147764,89148020;chr3,89151047,89151419;	7.75415		ENSMUSG00000028066	chr3,88394144,88394349;	4.0108
ENSMUSG00000028053	chr3,88965912,88966393;chr3,88981392,88982377;chr3,88983536,88983773;chr3,88984246,88985790;chr3,89007242,89007902;chr3,89022963,89023210;chr3,89075967,89076369;	40.342		ENSMUSG00000030643	chr7,92835707,92836135;	3.27988
ENSMUSG00000047842	chr13,52504437,52504712;chr13,52504437,52504712;chr13,52507145,52508231;chr13,52530481,52530765;	35.25		ENSMUSG00000073096	chr6,48568136,48569057;chr6,48570508,48570753;	6.42283
ENSMUSG00000047843	chr5,144277020,144277328;	4.26628		ENSMUSG00000028069	chr3,88055078,88055693;	5.07303
ENSMUSG00000009563	chr2,32761857,32762259;	9.21842		ENSMUSG00000004994	chr8,84258335,84258926;	5.06102
ENSMUSG00000061755	chr5,41800873,41801361;chr5,41816207,41817199;chr5,41817414,41817656;chr5,41818061,41819128;chr5,41819347,41819952;chr5,41820169,41821174;chr5,41821437,41822162;chr5,41826401,41826674;chr5,41832217,41832523;	31.2478		ENSMUSG00000052920	chr19,31083033,31083482;chr19,31083708,31084776;	9.09135
ENSMUSG00000028059	chr3,88621169,88621599;chr3,88635849,88636059;chr3,88646160,88646500;	10.6553		ENSMUSG00000004996	chr8,84256219,84256477;chr8,84256889,84257130;	6.02702
ENSMUSG00000023473	chr9,108827636,108828704;chr9,108828933,108829608;chr9,108829780,108830054;chr9,108831677,108832181;chr9,108848785,108849467;	44.9338		ENSMUSG00000057092	chr7,31068765,31069400;chr7,31069880,31070165;chr7,31070381,31070767;	10.4622
ENSMUSG00000009566	chr2,32682816,32683238;chr2,32693862,32694135;	7.21703		ENSMUSG00000095375	chr4,42715064,42715323;chr4,42715064,42715323;	13.2902
ENSMUSG00000061758	chr6,34396611,34396936;	3.65602		ENSMUSG00000045763	chr15,25364122,25365049;chr15,25413361,25413751;	21.7327
ENSMUSG00000009569	chr16,13398121,13398449;chr16,13400849,13401605;chr16,13412159,13413631;	14.4524		ENSMUSG00000021806	chr14,19768209,19768841;chr14,19777945,19778195;	8.89235
ENSMUSG00000061759	chr10,4453660,4454209;	5.15705		ENSMUSG00000002017	chr17,75538360,75538876;	2.73217
ENSMUSG00000052911	chr9,108488589,108488844;	2.64046		ENSMUSG00000052928	chr18,75431324,75431582;chr18,75431864,75432094;chr18,75433963,75434240;chr18,75434552,75435387;chr18,75519891,75520190;chr18,75521276,75521981;	27.6334
ENSMUSG00000045751	chr4,24496473,24496974;chr4,24535989,24536369;	15.4427		ENSMUSG00000021391	chr13,49520640,49520851;	5.48357
ENSMUSG00000033124	chr1,75181376,75181931;chr1,75182713,75183116;chr1,75184455,75184655;chr1,75186195,75186663;	14.1632		ENSMUSG00000045767	chr13,55699207,55699407;	4.13681
ENSMUSG00000052915	chr11,98795242,98796773;	9.58511		ENSMUSG00000021809	chr14,20316291,20316718;	8.07982
ENSMUSG00000033126	chr10,76462326,76462750;chr10,76462948,76463319;	13.7284		ENSMUSG00000086533	chr7,19000498,19001219;	5.14091
ENSMUSG00000002006	chrX,73794492,73794845;chrX,73795111,73796477;chrX,73824602,73824965;	24.3497		ENSMUSG00000048251	chr12,107915252,107915977;chr12,107916220,107916553;chr12,107916823,107917136;	18.6886
ENSMUSG00000014633	chr8,116889474,116889859;	5.56543		ENSMUSG00000021395	chr13,51139356,51139675;chr13,51144223,51144535;	5.13175
ENSMUSG00000052917	chr16,56082355,56082555;chr16,56126809,56127106;chr16,56137499,56137761;	10.5256		ENSMUSG00000086536	chr11,59775520,59775810;	2.50015
ENSMUSG00000033128	chr15,78877209,78877598;chr15,78891913,78892187;chr15,78892401,78892691;	7.87413		ENSMUSG00000017132	chr11,118165886,118166151;chr11,118168970,118169215;	4.36521
ENSMUSG00000038594	chr10,53278044,53278316;chr10,53281207,53281548;chr10,53348513,53349159;	13.5668		ENSMUSG00000029761	chr6,34745774,34746015;chr6,34755633,34755978;	5.61427
ENSMUSG00000045757	chr7,127404490,127405659;chr7,127406470,127406688;	11.0382		ENSMUSG00000050830	chr11,11115999,11116496;	8.34396
ENSMUSG00000021381	chr13,48665786,48666404;	27.5141		ENSMUSG00000036923	chr10,62664376,62664803;chr10,62665619,62665819;	8.94515
ENSMUSG00000055401	chr4,148145944,148146214;	3.07451		ENSMUSG00000029763	chr6,33972013,33972249;	2.86832
ENSMUSG00000007476	chr2,30256272,30256688;chr2,30257009,30257452;chr2,30261847,30262429;	14.4613		ENSMUSG00000043670	chr10,81019989,81020318;chr10,81019989,81020318;chr10,81020734,81021674;chr10,81020734,81021674;	30.4333
ENSMUSG00000036913	chr8,124793934,124794354;chr8,124794740,124794911;	15.4079		ENSMUSG00000043671	chr7,35690569,35690842;	2.98623
ENSMUSG00000055407	chr7,99268222,99269409;chr7,99315534,99315905;chr7,99317441,99317777;chr7,99321867,99322093;chr7,99336309,99337017;	26.8138		ENSMUSG00000074794	chr13,80893370,80893585;chr13,80894032,80894246;	5.62116
ENSMUSG00000050821	chr16,20701535,20702340;chr16,20702534,20702912;	8.51644		ENSMUSG00000029767	chr6,29361293,29361493;chr6,29372369,29372670;	3.64896
ENSMUSG00000050822	chr5,142702091,142702354;chr5,142721369,142721668;chr5,142721957,142722479;	19.006		ENSMUSG00000039410	chr4,154634073,154635417;	8.07689
ENSMUSG00000002897	chr6,120481269,120482765;	9.52315		ENSMUSG00000029769	chr6,29405771,29406095;chr6,29411185,29411452;chr6,29412334,29412563;chr6,29414699,29414985;chr6,29417071,29417578;chr6,29417931,29418153;	13.0611
ENSMUSG00000048248	chr11,85234818,85235019;	2.95444		ENSMUSG00000022200	chr15,12349468,12349829;	3.65271
ENSMUSG00000048249	chr17,26742175,26742583;	4.31365		ENSMUSG00000039414	chr17,78753007,78753259;	4.24386
ENSMUSG00000036918	chr17,87379848,87380449;chr17,87380664,87380930;chr17,87381587,87381789;	8.55854		ENSMUSG00000046160	chr16,91269749,91271748;	5.81147
ENSMUSG00000074785	chr10,94852682,94852882;chr10,94943516,94944965;	13.0808		ENSMUSG00000022203	chr14,54919782,54920645;chr14,54920902,54921265;chr14,54925419,54925932;chr14,54926161,54926601;	11.3201
ENSMUSG00000053310	chr9,37544908,37545523;chr9,37552371,37552736;	14.7399		ENSMUSG00000034832	chr6,83368087,83369725;chr6,83403282,83404091;chr6,83441073,83441613;	16.4669
ENSMUSG00000043668	chr8,90247824,90248504;chr8,90248616,90249083;chr8,90254302,90254597;chr8,90347862,90348062;	27.9563		ENSMUSG00000091192	chr2,27224857,27225223;chr2,27226960,27227276;	3.31538
ENSMUSG00000039405	chr7,89509633,89510759;	9.22226		ENSMUSG00000065954	chr8,25181822,25182810;	4.75312
ENSMUSG00000046152	chr8,31201209,31201481;chr8,31235641,31236549;chr8,31259753,31261464;	17.8047		ENSMUSG00000027671	chr3,32711967,32712300;	2.36158
ENSMUSG00000034820	chr19,10535181,10535561;chr19,10545562,10546103;	8.14679		ENSMUSG00000058793	chr2,132263292,132263497;chr2,132311279,132311499;	3.70243
ENSMUSG00000027660	chr3,31097798,31098419;chr3,31117325,31117738;	11.3748		ENSMUSG00000053329	chr10,78162375,78162718;	5.96303
ENSMUSG00000041570	chr1,136270450,136271154;chr1,136276537,136276890;chr1,136280189,136280996;chr1,136281127,136281768;chr1,136281998,136282348;chr1,136345301,136346122;	29.7428		ENSMUSG00000075600	chr15,75754475,75754795;chr15,75839255,75839761;	10.9397
ENSMUSG00000046157	chr12,78964154,78965053;chr12,78964154,78965053;	29.506		ENSMUSG00000027678	chr2,166054861,166055639;	4.8285
ENSMUSG00000041571	chr7,15917221,15917457;chr7,15920046,15920358;	7.20276		ENSMUSG00000037321	chr17,34187607,34188218;	3.10266
ENSMUSG00000027665	chr3,32462560,32463020;	11.4881		ENSMUSG00000020111	chr10,59740468,59740669;chr10,59863863,59864140;	5.30212
ENSMUSG00000046159	chr13,9877596,9879030;	5.83718		ENSMUSG00000006205	chr7,130936261,130936544;chr7,130961972,130962177;chr7,130979295,130979495;chr7,130984962,130985344;	12.7704
ENSMUSG00000072694	chr5,114808816,114809304;	8.49252		ENSMUSG00000037326	chr17,25964050,25964650;chr17,25964797,25965390;	20.7636
ENSMUSG00000027667	chr3,32519567,32520647;	9.35156		ENSMUSG00000032741	chr5,120534669,120535081;chr5,120535475,120536231;	4.68396
ENSMUSG00000010453	chr1,36335815,36336314;chr1,36368885,36369135;	13.7031		ENSMUSG00000020114	chr10,119210980,119211561;	3.75761
ENSMUSG00000027668	chr3,32529495,32529736;	2.61926		ENSMUSG00000032743	chr7,125842981,125843453;chr7,125850397,125850903;	9.47359
ENSMUSG00000051220	chrX,102143166,102143616;chrX,102144011,102145286;chrX,102145470,102145640;chrX,102145827,102146872;	18.5731		ENSMUSG00000020116	chr11,17211224,17211512;	2.36687
ENSMUSG00000049940	chr3,41068238,41068831;chr3,41082591,41083080;	46.808		ENSMUSG00000049957	chr11,120459929,120460316;chr11,120462181,120462464;	4.53974
ENSMUSG00000041577	chr1,133912206,133912483;	3.51		ENSMUSG00000051238	chr9,21956875,21957400;	3.89104
ENSMUSG00000018820	chr19,42183364,42183627;chr19,42190667,42190935;	6.37621		ENSMUSG00000025582	chr11,119542077,119542694;chr11,119546651,119546859;chr11,119547145,119547386;	11.4279
ENSMUSG00000020100	chr10,60715645,60716373;	5.87311		ENSMUSG00000025583	chr11,119603094,119603443;chr11,119872199,119872513;chr11,119897514,119897992;chr11,119898547,119898971;chr11,119899171,119899493;	15.9671
ENSMUSG00000037315	chrX,20516985,20517410;	6.59488		ENSMUSG00000092004	chr6,115246357,115246483;	1.37088
ENSMUSG00000044060	chr5,107503309,107503859;chr5,107506875,107509103;chr5,107510368,107510818;	17.7724		ENSMUSG00000092006	chr12,84918879,84919116;	5.30864
ENSMUSG00000018821	chr19,42123468,42123789;	8.69232		ENSMUSG00000028070	chr3,88058231,88058526;	2.95754
ENSMUSG00000037316	chr8,25767472,25768412;	9.08599		ENSMUSG00000004113	chr2,24606646,24607000;chr2,24677925,24678128;chr2,24678875,24679585;chr2,24718901,24719101;	18.6972
ENSMUSG00000020102	chr10,125228052,125228289;	4.92448		ENSMUSG00000035235	chr14,61603408,61603712;chr14,61605281,61605541;	9.56532
ENSMUSG00000051224	chrX,166502994,166503305;	5.23121		ENSMUSG00000066357	chr9,108572823,108573156;chr9,108574633,108574919;chr9,108575107,108576653;chr9,108578370,108578594;	13.9345
ENSMUSG00000003299	chr9,21008586,21008779;	3.40183		ENSMUSG00000023904	chr17,23674475,23674750;chr17,23674983,23675224;	4.77321
ENSMUSG00000020105	chr10,125966400,125966711;chr10,126014702,126015080;	10.9076		ENSMUSG00000047866	chr8,86641568,86641842;	2.21824
ENSMUSG00000032733	chr9,56917773,56918754;chr9,56925233,56927447;chr9,56927626,56927986;	20.6497		ENSMUSG00000035239	chr7,99813170,99813789;chr7,99814011,99814233;	15.8367
ENSMUSG00000056692	chr17,27753596,27754119;chr17,27767776,27768335;chr17,27786068,27786268;chr17,27820332,27820565;	20.0824		ENSMUSG00000030653	chr7,101510928,101511150;chr7,101511610,101512058;	7.55718
ENSMUSG00000025571	chr11,117654825,117655490;chr11,117713982,117714325;chr11,117720949,117723607;chr11,117742864,117743126;chr11,117749577,117749859;chr11,117757874,117758136;chr11,117760507,117761170;chr11,117761892,117762239;	45.6834		ENSMUSG00000028078	chr3,86786479,86787312;chr3,86905884,86906266;chr3,86919913,86920816;	14.7348
ENSMUSG00000025572	chr11,117766072,117766333;	4.18342		ENSMUSG00000080268	chr19,5041406,5041602;chr19,5049506,5049911;	8.80581
ENSMUSG00000020107	chr10,60002871,60003155;	2.59408		ENSMUSG00000023909	chr17,23736172,23737999;chr17,23739959,23740247;	9.75187
ENSMUSG00000044066	chr11,20239160,20240690;	9.45037		ENSMUSG00000030655	chr7,118134846,118135180;	4.14949
ENSMUSG00000063856	chr9,108339970,108340194;	1.54914		ENSMUSG00000023495	chr9,106453954,106454155;chr9,106463130,106463524;chr9,106463649,106464041;	9.69398
ENSMUSG00000020108	chr10,59950260,59951013;	5.98207		ENSMUSG00000030657	chr7,117381020,117381619;chr7,117548496,117548914;chr7,117656330,117656611;chr7,117667299,117667660;	18.2
ENSMUSG00000025574	chr11,117815622,117816147;	7.1022		ENSMUSG00000071424	chr6,64665956,64666246;	5.75019
ENSMUSG00000020109	chr10,59889915,59890246;chr10,59896247,59896673;chr10,59897349,59897913;	13.8251		ENSMUSG00000021810	chr14,20320630,20320851;chr14,20347794,20348435;	6.89459
ENSMUSG00000044068	chr11,22973077,22974013;chr11,22974217,22974688;	11.0022		ENSMUSG00000064264	chr7,24515175,24515646;	2.2854
ENSMUSG00000032737	chr7,101825868,101826146;chr7,101836680,101836907;	5.93461		ENSMUSG00000052934	chr8,121549483,121550252;chr8,121550422,121550716;chr8,121551980,121552366;chr8,121554167,121554568;chr8,121555107,121555405;	17.3801
ENSMUSG00000025575	chr11,118410702,118411465;chr11,118417649,118417849;	12.2248		ENSMUSG00000064267	chr5,122238374,122238619;chr5,122240276,122241801;	11.1096
ENSMUSG00000056698	chr6,72566055,72566766;	7.3332		ENSMUSG00000033147	chr3,101859662,101859862;chr3,101860168,101860465;chr3,101922057,101922321;chr3,101924103,101924323;	18.1415
ENSMUSG00000025577	chr11,119027941,119029544;	11.4369		ENSMUSG00000021816	chr14,20501278,20501481;	2.67852
ENSMUSG00000025578	chr11,119037479,119037825;chr11,119038528,119039435;	14.6807		ENSMUSG00000093701	chr16,91403740,91404733;chr16,91405234,91405401;	10.8362
ENSMUSG00000028060	chr3,88711684,88711947;chr3,88712448,88712810;	9.80392		ENSMUSG00000002028	chr9,44804698,44805059;chr9,44805614,44806267;chr9,44807694,44808013;chr9,44818282,44818757;chr9,44819457,44820031;chr9,44820271,44820977;chr9,44847554,44848088;chr9,44881075,44881270;	28.7927
ENSMUSG00000025579	chr11,119270087,119270557;	6.75308		ENSMUSG00000086541	chr15,56693262,56693515;	2.93142
ENSMUSG00000078970	chr11,17211117,17211524;	4.85695		ENSMUSG00000055421	chr14,93888069,93888352;	5.29892
ENSMUSG00000059182	chr6,51986328,51986548;	3.29801		ENSMUSG00000021819	chr14,20714009,20714788;chr14,20723243,20723505;	11.3216
ENSMUSG00000020993	chr12,59061206,59061406;	3.04623		ENSMUSG00000024301	chr17,26923058,26923293;chr17,26924205,26924788;	12.4114
ENSMUSG00000059183	chr9,65435807,65436012;chr9,65452026,65452364;chr9,65452724,65452907;	13.0449		ENSMUSG00000055424	chr5,31240802,31241136;	2.6764
ENSMUSG00000028062	chr3,88550695,88550918;	1.19165		ENSMUSG00000024304	chr18,16590012,16590353;chr18,16808895,16809116;	6.97677
ENSMUSG00000020994	chr12,59071371,59071934;chr12,59072301,59072822;	8.50845		ENSMUSG00000048264	chr13,9665877,9666175;	4.37078
ENSMUSG00000035226	chr2,163860346,163860567;chr2,163862923,163863347;chr2,163863493,163864016;	19.2268		ENSMUSG00000093709	chr18,5566950,5567488;	4.8578
ENSMUSG00000004105	chr2,33216140,33216453;	7.24491		ENSMUSG00000017144	chr2,51132007,51132545;	4.34874
ENSMUSG00000030641	chr7,92857814,92858105;chr7,92858354,92859124;chr7,92859335,92859563;chr7,92859690,92860202;	13.3724		ENSMUSG00000050840	chr1,104768528,104768931;chr1,104933956,104934269;chr1,104993951,104994609;	19.5217
ENSMUSG00000035228	chr7,5060041,5060292;	3.02811		ENSMUSG00000024308	chr17,33928700,33928937;	1.84255
ENSMUSG00000059187	chr6,96116340,96116979;	7.86461		ENSMUSG00000062175	chr2,156853616,156854273;	5.0107
ENSMUSG00000028066	chr3,88394103,88394457;	7.07101		ENSMUSG00000024309	chr17,33938911,33939140;chr17,33939463,33939663;	3.09624
ENSMUSG00000030643	chr7,92835670,92836248;	6.83874		ENSMUSG00000029775	chr6,30401930,30402150;chr6,30450486,30450817;	7.04748
ENSMUSG00000073096	chr6,48568192,48569084;chr6,48570513,48570713;	7.58199		ENSMUSG00000043683	chr17,56256850,56257079;chr17,56257245,56260013;chr17,56262839,56263323;	15.2293
ENSMUSG00000028068	chr3,88082044,88082250;chr3,88083930,88084130;chr3,88115916,88116116;chr3,88120449,88120633;	10.4745		ENSMUSG00000029777	chr6,55038055,55038358;chr6,55069286,55069540;chr6,55079219,55079457;	6.80633
ENSMUSG00000028069	chr3,88055001,88055953;	7.46983		ENSMUSG00000050846	chr15,75947122,75949389;	6.19408
ENSMUSG00000004994	chr8,84258330,84258700;chr8,84260293,84260555;	9.7889		ENSMUSG00000029778	chr6,55452041,55452268;chr6,55496891,55497241;chr6,55497340,55498619;	10.8714
ENSMUSG00000052920	chr19,31083052,31083545;chr19,31083666,31084830;chr19,31664100,31664408;	15.9861		ENSMUSG00000031059	chrX,20617059,20617265;	1.75823
ENSMUSG00000004996	chr8,84256219,84256419;chr8,84256889,84257160;	7.46185		ENSMUSG00000008301	chr18,56572710,56572882;chr18,56575477,56576101;chr18,56586947,56587233;	12.5401
ENSMUSG00000095375	chr4,42715008,42715428;chr4,42715008,42715428;	13.1445		ENSMUSG00000043687	chr8,120608626,120609030;	5.26945
ENSMUSG00000057093	chr7,27702955,27703250;	4.69275		ENSMUSG00000022211	chr14,55501393,55501793;	2.5359
ENSMUSG00000045763	chr15,25364078,25365053;chr15,25413359,25413751;	37.2503		ENSMUSG00000008305	chr4,72199981,72200876;	7.62844
ENSMUSG00000002017	chr17,75538224,75538874;	3.97698		ENSMUSG00000053334	chr5,113738169,113739186;chr5,113740331,113740531;	10.4952
ENSMUSG00000021806	chr14,19768466,19768810;	11.3505		ENSMUSG00000039428	chr7,89141730,89141967;	3.08069
ENSMUSG00000052928	chr18,75431878,75432102;chr18,75433967,75434172;chr18,75434560,75435400;chr18,75521376,75521987;	30.7322		ENSMUSG00000022214	chr14,55569798,55570058;	3.96255
ENSMUSG00000057098	chr11,44662266,44662466;	4.32826		ENSMUSG00000003721	chr1,121327546,121327890;	1.57724
ENSMUSG00000021391	chr13,49520571,49520835;	3.28609		ENSMUSG00000041592	chr11,113780338,113781088;	7.61575
ENSMUSG00000045767	chr13,55693147,55693484;chr13,55699072,55699931;chr13,55701795,55702259;	16.1804		ENSMUSG00000065968	chr16,13986693,13987007;	1.65923
ENSMUSG00000021809	chr14,20306771,20307003;chr14,20316335,20316721;	14.3248		ENSMUSG00000037331	chr11,58041400,58041747;chr11,58049667,58049971;chr11,58058558,58058924;chr11,58059619,58060069;	17.6222
ENSMUSG00000021392	chr13,49661057,49661327;chr13,49661594,49661852;chr13,49662210,49662515;chr13,49672433,49672751;	11.3955		ENSMUSG00000010476	chr7,137313517,137313717;	2.69363
ENSMUSG00000086533	chr7,19000362,19001265;	6.22459		ENSMUSG00000041598	chr11,113726872,113727075;chr11,113726872,113727075;chr11,113728067,113729804;	14.8247
ENSMUSG00000048251	chr12,107915215,107916555;chr12,107916751,107917222;	17.5346		ENSMUSG00000051242	chr18,37401202,37401956;chr18,37402107,37402711;chr18,37402804,37403389;	18.7733
ENSMUSG00000021395	chr13,51139356,51139758;chr13,51144221,51144581;	7.65519		ENSMUSG00000020121	chr10,121784307,121785838;chr10,121792185,121792385;chr10,121870256,121870527;	12.1798
ENSMUSG00000086536	chr11,59775515,59775819;	2.50917		ENSMUSG00000063870	chr6,125104870,125105070;chr6,125105175,125105375;chr6,125120070,125120404;chr6,125129809,125130310;	9.57887
ENSMUSG00000017132	chr11,118248304,118248543;	4.12673		ENSMUSG00000006215	chr4,141464823,141465089;chr4,141466863,141467205;	5.38986
ENSMUSG00000029761	chr6,34709505,34709791;chr6,34745680,34746639;chr6,34755545,34756033;	12.7481		ENSMUSG00000020122	chr11,16911652,16912286;	6.24104
ENSMUSG00000005802	chr2,122684811,122685333;chr2,122702029,122702673;	15.9071		ENSMUSG00000001630	chr6,146775981,146776520;	4.31604
ENSMUSG00000050830	chr11,11115953,11116526;	19.0095		ENSMUSG00000037339	chr5,33600426,33600823;chr5,33607463,33607847;	12.6003
ENSMUSG00000036923	chr10,62664388,62664697;chr10,62665617,62665886;	11.6597		ENSMUSG00000063873	chr2,145606585,145606957;chr2,145640398,145640958;chr2,145641243,145641804;	14.7742
ENSMUSG00000029763	chr6,33971913,33972324;	5.6711		ENSMUSG00000025591	chr8,66474573,66474861;	4.57397
ENSMUSG00000043671	chr7,35690574,35690904;	3.78571		ENSMUSG00000001632	chr6,113307229,113307569;chr6,113309700,113310580;chr6,113314432,113315550;chr6,113318521,113318737;chr6,113319040,113319353;chr6,113319733,113319952;chr6,113324042,113324353;	30.699
ENSMUSG00000029765	chr6,32149141,32149497;chr6,32517070,32517433;	8.93566		ENSMUSG00000049969	chr4,10990412,10990797;	4.49347
ENSMUSG00000074794	chr13,80893369,80893782;chr13,80894021,80894412;	8.72526		ENSMUSG00000018849	chr11,35841711,35841953;chr11,35875594,35876163;chr11,35883150,35883447;chr11,35979970,35980548;	10.543
ENSMUSG00000029767	chr6,29356497,29356824;chr6,29361254,29361608;chr6,29374261,29374758;	8.75038		ENSMUSG00000042404	chr3,90265361,90265561;chr3,90269278,90269478;	4.28147
ENSMUSG00000039410	chr4,154634177,154634349;	3.79014		ENSMUSG00000028082	chr3,86084481,86084882;	4.61512
ENSMUSG00000029769	chr6,29399090,29399576;chr6,29412334,29412564;chr6,29417090,29417577;chr6,29417931,29418131;chr6,29419270,29419513;chr6,29419942,29420288;	22.5535		ENSMUSG00000042406	chr15,80257210,80257452;	2.7622
ENSMUSG00000074797	chr2,130667859,130668059;	1.81425		ENSMUSG00000023912	chr17,43643278,43643574;	4.3241
ENSMUSG00000039414	chr17,78752985,78753313;	5.8571		ENSMUSG00000035246	chrX,93746870,93747268;	3.42602
ENSMUSG00000022200	chr15,12349265,12349902;	5.85636		ENSMUSG00000028085	chr3,85653718,85654122;	5.6917
ENSMUSG00000046160	chr16,91269746,91271800;	17.6677		ENSMUSG00000023915	chr17,43016892,43017092;chr17,43037502,43038364;chr17,43039597,43040189;chr17,43087760,43088073;	12.2323
ENSMUSG00000022201	chr15,12136495,12136786;chr15,12146196,12146518;chr15,12149374,12149604;	5.97418		ENSMUSG00000035247	chr12,51768531,51768803;	4.40221
ENSMUSG00000022203	chr14,54919794,54920551;chr14,54920902,54921275;chr14,54925392,54925965;chr14,54926087,54926565;	15.4469		ENSMUSG00000047875	chr4,150102440,150102703;	6.60209
ENSMUSG00000034832	chr6,83366874,83367098;chr6,83368080,83369825;chr6,83370402,83370592;chr6,83402742,83404937;	21.3828		ENSMUSG00000028086	chr3,84815342,84815610;chr3,84903550,84903975;chr3,84977300,84977623;	17.2746
ENSMUSG00000022205	chr15,11993640,11993861;chr15,11995781,11995992;	3.47573		ENSMUSG00000035248	chr13,59782102,59782342;chr13,59821626,59821946;	6.58113
ENSMUSG00000065954	chr8,25161194,25161394;chr8,25181788,25182800;chr8,25201340,25201546;	11.7242		ENSMUSG00000030662	chr14,120946875,120947111;	2.21842
ENSMUSG00000058793	chr2,132305225,132305433;	2.77414		ENSMUSG00000030663	chr7,116104085,116104411;	1.85109
ENSMUSG00000053329	chr10,78162353,78162718;	8.21371		ENSMUSG00000030664	chr7,116031871,116032191;	6.01201
ENSMUSG00000027674	chr3,32950220,32950773;	3.91463		ENSMUSG00000016757	chr15,83576372,83576948;chr15,83582039,83582244;chr15,83591503,83591700;chr15,83594836,83595148;	9.76249
ENSMUSG00000075600	chr15,75754433,75754791;chr15,75839255,75839728;	15.1207		ENSMUSG00000057522	chr11,95491790,95492262;chr11,95492584,95492875;	10.919
ENSMUSG00000046169	chr13,104297261,104297469;chr13,104493694,104494076;	9.92937		ENSMUSG00000026404	chr1,136416581,136417450;chr1,136419272,136419577;	7.42084
ENSMUSG00000027676	chr3,33832480,33832719;chr3,33836644,33836896;	6.01155		ENSMUSG00000002031	chr9,44790642,44790883;	2.32984
ENSMUSG00000027677	chr3,33809112,33809560;	4.94565		ENSMUSG00000033152	chr6,88849130,88850006;	6.16656
ENSMUSG00000027678	chr2,166054870,166055695;chr2,166068348,166068567;	11.5018		ENSMUSG00000021820	chr14,20736033,20736580;	8.69951
ENSMUSG00000037321	chr17,34187562,34188313;	4.92626		ENSMUSG00000052942	chr19,28262526,28262884;chr19,28530976,28531610;	11.9841
ENSMUSG00000027679	chr3,34061831,34062031;chr3,34064119,34064362;	2.90396		ENSMUSG00000026409	chr1,130690664,130691145;chr1,130717007,130717158;	8.62632
ENSMUSG00000049950	chr2,3329035,3329825;	6.07951		ENSMUSG00000021823	chr14,21001084,21001284;	1.66012
ENSMUSG00000020111	chr10,59727956,59728247;chr10,59740469,59740679;chr10,59861601,59861823;chr10,59863870,59864098;	8.95204		ENSMUSG00000033159	chr1,75136465,75136799;chr1,75142179,75142552;	8.36964
ENSMUSG00000006205	chr7,130936330,130936552;chr7,130984962,130985361;	17.7685		ENSMUSG00000052949	chr11,116337045,116337939;chr11,116338109,116338830;chr11,116343874,116344457;	12.2937
ENSMUSG00000037326	chr17,25960064,25960320;chr17,25964123,25965339;	13.6607		ENSMUSG00000048271	chr5,28358273,28358473;chr5,28389473,28389817;chr5,28394116,28394752;	18.1058
ENSMUSG00000044071	chr10,123264926,123265257;	6.39412		ENSMUSG00000036940	chr4,136550633,136550884;chr4,136602099,136602695;	5.0417
ENSMUSG00000032740	chr11,29373637,29373911;chr11,29463247,29464015;chr11,29477258,29477493;chr11,29503852,29504311;chr11,29507680,29507964;	19.5724		ENSMUSG00000055435	chr8,115684116,115684573;chr8,115705854,115706093;	9.32988
ENSMUSG00000032741	chr5,120534688,120535016;chr5,120536004,120536224;	4.91505		ENSMUSG00000036941	chr18,73738874,73739167;	2.84272
ENSMUSG00000020114	chr10,119210851,119211930;chr10,119239683,119240007;	10.0342		ENSMUSG00000031060	chrX,20635669,20635989;chrX,20644832,20645041;chrX,20647295,20647510;chrX,20647786,20647986;	9.08344
ENSMUSG00000051235	chr12,11241275,11242466;	6.3029		ENSMUSG00000029781	chr6,56878033,56878503;	4.86503
ENSMUSG00000032743	chr7,125814687,125814887;chr7,125842579,125842779;chr7,125842979,125843349;chr7,125850365,125850869;	20.3567		ENSMUSG00000029782	chr6,30482599,30482882;	2.4236
ENSMUSG00000049957	chr11,120458147,120458356;chr11,120458522,120458745;chr11,120460041,120460264;	10.8857		ENSMUSG00000005823	chr17,57234966,57235190;chr17,57242802,57242980;	4.64729
ENSMUSG00000051238	chr9,21956898,21957438;	6.1643		ENSMUSG00000048277	chr11,117813285,117813696;	3.53065
ENSMUSG00000025582	chr11,119539964,119540483;chr11,119541656,119541856;chr11,119542043,119542700;chr11,119543141,119543361;	14.003		ENSMUSG00000024319	chr17,33960176,33960386;chr17,33966015,33966352;	4.18938
ENSMUSG00000025583	chr11,119872199,119872415;chr11,119898524,119899000;chr11,119899158,119899455;	12.9277		ENSMUSG00000031065	chrX,20693331,20693582;chrX,20698628,20698814;	3.45603
ENSMUSG00000059602	chr10,86054757,86055523;chr10,86300606,86300810;chr10,86345804,86346019;	11.2877		ENSMUSG00000031066	chrX,20703919,20704158;chrX,20719765,20720142;	3.60768
ENSMUSG00000032745	chr13,111426281,111426616;chr13,111487461,111487698;chr13,111489623,111489945;	8.60483		ENSMUSG00000050855	chr7,29844073,29844591;chr7,29845800,29846136;	9.20421
ENSMUSG00000092004	chr6,115246283,115246581;	1.83372		ENSMUSG00000091623	chr5,99978260,99978898;	4.90014
ENSMUSG00000092006	chr12,84918865,84919103;	5.31546		ENSMUSG00000046182	chr7,125880814,125881129;	5.45267
ENSMUSG00000073514	chr18,89769181,89769416;	3.10735		ENSMUSG00000034850	chr2,127257141,127257755;chr2,127258760,127259716;chr2,127259932,127260651;	10.9183
ENSMUSG00000035234	chr5,100806047,100806519;	3.30958		ENSMUSG00000022223	chr14,55897730,55898035;	2.45538
ENSMUSG00000004113	chr2,24606595,24607002;chr2,24678912,24679643;	23.9865		ENSMUSG00000003731	chr4,129646289,129646546;chr4,129647634,129648069;chr4,129672507,129672712;	8.97149
ENSMUSG00000035235	chr14,61604794,61605694;	4.16359		ENSMUSG00000046185	chr7,29776290,29776608;chr7,29777422,29777683;chr7,29778295,29778543;	10.1551
ENSMUSG00000066357	chr9,108572822,108573148;chr9,108574683,108574920;chr9,108575301,108576609;chr9,108578349,108578549;	15.117		ENSMUSG00000034853	chr4,106747613,106748450;	5.18481
ENSMUSG00000023904	chr17,23673641,23673887;chr17,23674534,23674734;	4.43911		ENSMUSG00000027692	chr3,28577373,28577573;	2.50813
ENSMUSG00000047866	chr8,86641567,86641839;chr8,86651991,86652193;	5.7382		ENSMUSG00000034854	chr10,81363787,81364334;	10.69
ENSMUSG00000035239	chr7,99813163,99813913;	12.424		ENSMUSG00000022228	chr13,21445543,21445850;	5.31028
ENSMUSG00000030653	chr7,101511704,101512037;	4.54974		ENSMUSG00000027694	chr3,60877618,60877818;	3.81389
ENSMUSG00000028078	chr3,86786183,86787366;chr3,86791223,86791431;chr3,86905884,86906270;chr3,86919581,86920816;	25.4809		ENSMUSG00000027695	chr3,28131511,28132000;	6.09462
ENSMUSG00000080268	chr19,5041411,5041641;chr19,5049509,5049906;	11.5634		ENSMUSG00000034858	chr9,75009056,75009464;chr9,75031680,75031913;	5.49626
ENSMUSG00000023908	chr17,23732336,23732724;chr17,23733807,23734216;	9.59779		ENSMUSG00000065979	chr16,11804567,11805491;	3.73808
ENSMUSG00000023909	chr17,23736198,23737957;chr17,23739970,23740226;	9.87465		ENSMUSG00000044502	chr11,31665386,31665867;chr11,31666671,31667023;	6.10613
ENSMUSG00000009585	chr15,79895632,79895834;	2.53894		ENSMUSG00000027698	chr3,27241300,27241855;	4.05204
ENSMUSG00000030655	chr7,118134570,118135618;chr7,118145430,118145765;chr7,118156535,118156735;	15.7174		ENSMUSG00000044505	chr3,94401836,94402128;	5.74094
ENSMUSG00000023495	chr9,106463130,106464042;	7.6074		ENSMUSG00000037343	chr15,55016231,55016489;	4.79441
ENSMUSG00000030657	chr7,117548434,117548925;chr7,117643540,117643740;chr7,117650752,117650957;chr7,117656316,117656881;	14.0647		ENSMUSG00000037344	chr5,137315037,137315723;	5.05065
ENSMUSG00000030659	chr7,116527635,116527955;	2.28951		ENSMUSG00000051251	chr1,172052329,172052607;chr1,172052329,172052607;chr1,172053099,172054357;chr1,172053099,172054357;	21.1498
ENSMUSG00000040302	chr5,3590314,3590697;	5.38596		ENSMUSG00000020132	chr10,115315316,115315583;	3.95407
ENSMUSG00000021810	chr14,20320439,20320922;chr14,20334623,20334902;	7.80837		ENSMUSG00000037347	chrX,20059509,20061372;chrX,20096857,20097329;	10.2282
ENSMUSG00000064264	chr7,24507138,24507410;	3.04605		ENSMUSG00000020133	chr10,80318975,80319636;	4.51631
ENSMUSG00000052934	chr8,121549751,121550083;chr8,121550441,121550642;chr8,121552024,121552290;chr8,121554177,121554557;chr8,121555102,121555405;	20.1901		ENSMUSG00000037348	chr4,134506826,134507364;	3.49304
ENSMUSG00000064267	chr5,122240264,122241771;	7.29849		ENSMUSG00000063882	chr4,116069963,116070174;	2.60843
ENSMUSG00000033147	chr3,101859545,101859898;chr3,101860218,101860465;chr3,101922051,101922292;	21.4734		ENSMUSG00000051256	chr6,113447505,113448099;	6.17513
ENSMUSG00000093701	chr16,91403709,91404984;chr16,91405222,91405428;	13.6226		ENSMUSG00000037349	chr19,6993032,6993232;	1.89338
ENSMUSG00000021816	chr14,20501185,20501647;chr14,20546355,20546559;	10.6551		ENSMUSG00000020135	chr10,80300947,80301222;chr10,80302294,80302594;chr10,80311008,80317091;chr10,80317503,80317984;	24.4139
ENSMUSG00000002028	chr9,44804646,44805342;chr9,44805581,44806358;chr9,44807644,44808118;chr9,44818183,44821165;chr9,44821620,44822253;chr9,44822571,44822886;chr9,44823188,44823427;chr9,44842183,44842916;chr9,44847502,44848084;chr9,44848528,44848963;chr9,44849259,44850037;	51.2444		ENSMUSG00000044095	chr15,75980629,75981633;	7.41797
ENSMUSG00000033149	chr16,45747617,45747826;chr16,45774162,45774362;chr16,45801491,45801691;chr16,45808225,45808372;chr16,45808468,45808688;chr16,45824748,45825176;chr16,45825877,45826175;	33.0579		ENSMUSG00000044098	chr3,103928350,103928640;chr3,103962303,103962573;	8.19825
ENSMUSG00000055421	chr14,93015429,93015719;chr14,93885660,93887591;chr14,93887955,93888901;	15.841		ENSMUSG00000063887	chr3,25434089,25434297;chr3,25697505,25697755;chr3,26133544,26133744;	16.8394
ENSMUSG00000021819	chr14,20714016,20714891;chr14,20723111,20723574;	13.7186		ENSMUSG00000063888	chr17,46774058,46774305;chr17,46781691,46781891;	4.19224
ENSMUSG00000024301	chr17,26917722,26918019;chr17,26922836,26923336;chr17,26923848,26924864;	23.8646		ENSMUSG00000063889	chr18,3267829,3268108;	5.65086
ENSMUSG00000024302	chr18,23497503,23497808;chr18,23658452,23658637;	4.23004		ENSMUSG00000047881	chr5,63910387,63910902;chr5,63924673,63924934;	5.63263
ENSMUSG00000055424	chr5,31240802,31241128;	2.39727		ENSMUSG00000023923	chr17,50735468,50736118;chr17,51179041,51179379;	9.01315
ENSMUSG00000024304	chr18,16589956,16590353;chr18,16601484,16601786;chr18,16627510,16627767;chr18,16808894,16809279;	13.2749		ENSMUSG00000016763	chr15,83606923,83607171;	4.28557
ENSMUSG00000036932	chrX,48481964,48482164;	1.35625		ENSMUSG00000042419	chr17,35220186,35221358;	10.916
ENSMUSG00000093709	chr18,5566924,5567447;chr18,5591767,5592111;	6.61299		ENSMUSG00000028096	chr3,96868345,96868740;chr3,96870103,96870307;chr3,96871110,96871474;	11.2981
ENSMUSG00000017144	chr2,51131133,51131456;chr2,51131578,51132578;	13.0273		ENSMUSG00000023927	chr17,51739617,51740187;	4.34865
ENSMUSG00000050840	chr1,104768500,104769048;chr1,104933913,104934337;chr1,104993876,104994655;	30.1267		ENSMUSG00000057530	chr4,137962729,137963215;chr4,137964550,137965141;	7.89346
ENSMUSG00000036934	chr8,85409491,85409695;chr8,85412090,85412312;	4.38448		ENSMUSG00000028099	chr3,96723499,96723868;	1.95854
ENSMUSG00000005813	chr3,138460033,138460576;	2.303		ENSMUSG00000047888	chr15,80879574,80879924;chr15,80880171,80880502;	7.16062
ENSMUSG00000024308	chr17,33925556,33925846;	5.6101		ENSMUSG00000057531	chr13,44922132,44922428;chr13,44930951,44931151;chr13,45001889,45002116;	7.75628
ENSMUSG00000017146	chr11,101523424,101523803;chr11,101524181,101525386;chr11,101525574,101526445;	12.399		ENSMUSG00000030678	chr7,127022160,127022940;chr7,127025223,127026719;	6.78197
ENSMUSG00000062175	chr2,156853180,156854199;chr2,156855179,156855390;	8.78867		ENSMUSG00000033161	chr3,101591234,101591474;chr3,101604255,101604602;	4.1606
ENSMUSG00000024309	chr17,33938920,33939141;chr17,33939463,33939663;chr17,33940107,33940307;	6.11288		ENSMUSG00000026417	chr1,130851776,130852071;	3.19157
ENSMUSG00000029775	chr6,30401923,30402150;chr6,30450486,30450865;	10.668		ENSMUSG00000021830	chr14,45135587,45135934;	4.03608
ENSMUSG00000043683	chr17,56256825,56260013;chr17,56261382,56261782;chr17,56262324,56263240;	20.4234		ENSMUSG00000040325	chr9,106838207,106838551;chr9,106858422,106858987;chr9,106873889,106874255;	9.45964
ENSMUSG00000029777	chr6,55069286,55069540;chr6,55079219,55079457;	4.99866		ENSMUSG00000045790	chr5,52376087,52376672;chr5,52405008,52405327;	13.2003
ENSMUSG00000050846	chr15,75947122,75949364;	8.359		ENSMUSG00000064284	chr15,85807077,85807452;	3.93772
ENSMUSG00000029778	chr6,55452040,55452276;chr6,55495573,55495773;chr6,55496901,55497182;chr6,55497349,55498648;	15.802		ENSMUSG00000040327	chr17,46519890,46520211;chr17,46528456,46528656;chr17,46537622,46537822;chr17,46538266,46538527;chr17,46538931,46539207;chr17,46540360,46540642;chr17,46543275,46543783;	18.8557
ENSMUSG00000008301	chr18,56575461,56576144;chr18,56586876,56587309;	15.3815		ENSMUSG00000093720	chr5,143391650,143391947;	8.5552
ENSMUSG00000043687	chr8,120608651,120608904;	5.88324		ENSMUSG00000045795	chr7,81571709,81571909;chr7,81595941,81596379;	6.59107
ENSMUSG00000022210	chr14,55490110,55490339;	5.97099		ENSMUSG00000052957	chr13,60175365,60177406;	6.01704
ENSMUSG00000022211	chr14,55501393,55501860;chr14,55503841,55504049;	10.5728		ENSMUSG00000021838	chr14,46884577,46884912;chr14,47016402,47016774;	13.2911
ENSMUSG00000008305	chr4,72117965,72118244;chr4,72200045,72200900;	25.2221		ENSMUSG00000062604	chr5,23524147,23524735;chr5,23525356,23525695;	7.26865
ENSMUSG00000053334	chr5,113738585,113739154;	6.09377		ENSMUSG00000024325	chr17,34021211,34021456;chr17,34021702,34022007;chr17,34022311,34022569;	10.247
ENSMUSG00000039428	chr7,89141739,89141970;chr7,89338547,89338747;	7.69947		ENSMUSG00000096210	chr15,79028398,79029499;	3.83942
ENSMUSG00000022214	chr14,55569801,55570029;	3.86773		ENSMUSG00000048285	chr12,70899433,70899726;	3.67713
ENSMUSG00000027680	chr3,34061831,34062031;chr3,34064119,34064362;	2.90396		ENSMUSG00000024327	chr17,34028274,34028778;	5.26002
ENSMUSG00000003721	chr1,121319772,121319972;chr1,121327545,121327890;	5.52561		ENSMUSG00000036955	chr10,62559151,62559938;chr10,62578121,62578442;	5.46251
ENSMUSG00000034845	chr8,71507485,71507800;	3.56768		ENSMUSG00000036957	chr7,30359426,30360857;chr7,30361933,30362926;	17.0944
ENSMUSG00000046178	chr6,8950231,8950491;	3.54474		ENSMUSG00000036959	chrX,48367838,48368898;chrX,48369163,48369528;chrX,48369624,48371137;chrX,48378906,48379393;chrX,48383831,48384145;chrX,48405916,48406512;	36.1726
ENSMUSG00000046179	chr7,48870690,48871295;chr7,48878424,48878624;	8.82489		ENSMUSG00000031077	chr7,144579770,144580964;chr7,144581970,144582307;	11.0203
ENSMUSG00000065968	chr16,13986693,13986893;	2.65482		ENSMUSG00000060510	chr9,20500020,20500377;	3.477
ENSMUSG00000037331	chr11,58009289,58009650;chr11,58049669,58050069;chr11,58059183,58060154;chr11,58060270,58060573;chr11,58060942,58061174;	22.2774		ENSMUSG00000031078	chr7,144438731,144439044;	2.64001
ENSMUSG00000010476	chr7,137196007,137196402;	2.99286		ENSMUSG00000060512	chr5,63898042,63898801;	5.37352
ENSMUSG00000041598	chr11,113726859,113727059;chr11,113726859,113727059;chr11,113727514,113727849;chr11,113727514,113727849;chr11,113728130,113729786;	30.7874		ENSMUSG00000046607	chr5,118184535,118184958;	7.61557
ENSMUSG00000051242	chr18,37401291,37403383;	7.7858		ENSMUSG00000022231	chr15,32690041,32690259;	3.45125
ENSMUSG00000020121	chr10,121784341,121785748;chr10,121870258,121870510;	13.0191		ENSMUSG00000046191	chr18,37505857,37506366;chr18,37506492,37506799;	13.7898
ENSMUSG00000068457	chrY,1120243,1120443;chrY,1158065,1158290;	6.69801		ENSMUSG00000034863	chr8,71476280,71476993;chr8,71480435,71481142;chr8,71485753,71485953;	10.4158
ENSMUSG00000063870	chr6,125096197,125096422;chr6,125106340,125106540;chr6,125120068,125120404;chr6,125123248,125123448;chr6,125129800,125130436;	14.5694		ENSMUSG00000060519	chr1,156655062,156655863;	5.15889
ENSMUSG00000006215	chr4,141462640,141462854;chr4,141466942,141467202;	8.1981		ENSMUSG00000053358	chr7,121034769,121034968;	2.51592
ENSMUSG00000044081	chr13,67747913,67748350;chr13,67748501,67748704;chr13,67748995,67749253;	11.3108		ENSMUSG00000034867	chr7,35638113,35638813;	4.93594
ENSMUSG00000020122	chr11,16911593,16912369;	6.09798		ENSMUSG00000010492	chr2,181584257,181585106;	5.99819
ENSMUSG00000001630	chr6,146775291,146776517;	7.42803		ENSMUSG00000037351	chr1,36699838,36700076;	1.55584
ENSMUSG00000020124	chr10,123113354,123113687;	5.6532		ENSMUSG00000051262	chr6,85765499,85765751;	3.89516
ENSMUSG00000037339	chr5,33600414,33600810;chr5,33607463,33607866;	17.0248		ENSMUSG00000018861	chr11,115268017,115268617;	7.79743
ENSMUSG00000063873	chr2,145167596,145168192;chr2,145606600,145606936;chr2,145613350,145613550;chr2,145640397,145640862;chr2,145641225,145641847;	28.4302		ENSMUSG00000020142	chr11,20302727,20304552;chr11,20331945,20332145;	6.33476
ENSMUSG00000025591	chr8,66474480,66475231;chr8,66476594,66476909;	8.42566		ENSMUSG00000044519	chr14,33970005,33971215;	5.46657
ENSMUSG00000001632	chr6,113307250,113307569;chr6,113309802,113310552;chr6,113314427,113315550;chr6,113318411,113318782;chr6,113318991,113319390;chr6,113319612,113319943;chr6,113324025,113324422;	39.1103		ENSMUSG00000018865	chr15,84076661,84076885;chr15,84077262,84077582;	9.33468
ENSMUSG00000018846	chr11,35776156,35776338;	2.11975		ENSMUSG00000047003	chr15,75618100,75618604;chr15,75618838,75619830;chr15,75623452,75625340;	18.7978
ENSMUSG00000049969	chr4,10990390,10991378;chr4,11007392,11007592;	9.33467		ENSMUSG00000032777	chr7,125641057,125641710;chr7,125642446,125642787;chr7,125643834,125644307;chr7,125646533,125646899;chr7,125647216,125647627;chr7,125648280,125648596;chr7,125669539,125669842;	23.9235
ENSMUSG00000018848	chr11,35833106,35833306;chr11,35834280,35834479;	3.11478		ENSMUSG00000092035	chr6,4754243,4754629;chr6,4755454,4755737;chr6,4756666,4756866;chr6,4757048,4757499;chr6,4758770,4758993;	18.1159
ENSMUSG00000020128	chr11,21277741,21278111;chr11,21319825,21320101;	8.8792		ENSMUSG00000028514	chr4,106438902,106439163;	3.50419
ENSMUSG00000018849	chr11,35852320,35852526;chr11,35875645,35876163;chr11,35883247,35883447;chr11,35980031,35980571;	12.6598		ENSMUSG00000042423	chr7,127489885,127490693;chr7,127490835,127491039;	7.73252
ENSMUSG00000042404	chr3,90269278,90269486;	3.39788		ENSMUSG00000028517	chr4,105157359,105157863;chr4,105231691,105231891;	4.16412
ENSMUSG00000028080	chr3,86225068,86225410;chr3,86348268,86348728;	8.98666		ENSMUSG00000023931	chr17,53463036,53463255;	5.11964
ENSMUSG00000028082	chr3,86084332,86085316;chr3,86104092,86104347;chr3,86126804,86127034;	13.5447		ENSMUSG00000028519	chr4,104727724,104727932;chr4,104741646,104742090;	6.62458
ENSMUSG00000023912	chr17,43642437,43643635;chr17,43645754,43646094;	11.2637		ENSMUSG00000023932	chr17,45419619,45419939;chr17,45433336,45433536;	4.51384
ENSMUSG00000042406	chr15,80255511,80255719;chr15,80257173,80257464;	6.02654		ENSMUSG00000042426	chr13,112947018,112947295;	3.13764
ENSMUSG00000035246	chrX,93734690,93734964;chrX,93746658,93747389;chrX,93748146,93748364;chrX,93748637,93748835;	10.6068		ENSMUSG00000011306	chr8,70048508,70048708;chr8,70064936,70065166;chr8,70071627,70071846;	6.84769
ENSMUSG00000042408	chr4,127122304,127122548;chr4,127123046,127123497;chr4,127123665,127124161;	9.5945		ENSMUSG00000042428	chr15,80210916,80212654;chr15,80212887,80213141;	15.3754
ENSMUSG00000078994	chr13,67390167,67390746;	3.81345		ENSMUSG00000042429	chr1,134199341,134199749;chr1,134200031,134200268;chr1,134201501,134203590;chr1,134234114,134234854;	14.874
ENSMUSG00000030660	chr7,116339937,116340167;chr7,116417759,116418559;	10.2162		ENSMUSG00000030682	chr7,126979826,126980068;	2.40355
ENSMUSG00000028085	chr3,85653705,85654280;	7.99995		ENSMUSG00000030683	chr7,126950677,126951016;chr7,126952873,126953073;	9.26934
ENSMUSG00000023915	chr17,43037444,43038403;chr17,43039577,43040189;chr17,43087761,43088086;	14.8711		ENSMUSG00000023938	chr17,45520273,45520829;	5.7155
ENSMUSG00000035247	chr12,51744140,51744486;chr12,51748478,51749034;chr12,51767729,51767927;chr12,51768441,51769094;chr12,51772273,51772568;	20.088		ENSMUSG00000057541	chr5,23778172,23778399;	3.01809
ENSMUSG00000047875	chr4,150102500,150102799;	6.01055		ENSMUSG00000030685	chr7,126928909,126929177;chr7,126930632,126930832;chr7,126944886,126945161;chr7,126945265,126945477;	9.45688
ENSMUSG00000004127	chr3,138147370,138147699;chr3,138156824,138157324;	8.74497		ENSMUSG00000026421	chr1,135729074,135729445;chr1,135745193,135745458;chr1,135751059,135751494;chr1,135751908,135752158;	11.7241
ENSMUSG00000028086	chr3,84903500,84904111;chr3,84977180,84977965;	18.532		ENSMUSG00000019261	chr8,70913248,70914902;	7.85368
ENSMUSG00000035248	chr13,59772230,59772447;chr13,59772659,59772859;chr13,59781949,59782449;chr13,59799704,59800614;chr13,59821526,59822171;chr13,59822553,59822943;	23.6711		ENSMUSG00000030688	chr7,101321611,101322054;chr7,101345905,101346356;	8.63091
ENSMUSG00000030662	chr14,120946818,120947318;	4.00699		ENSMUSG00000026424	chr1,135160827,135161695;chr1,135167057,135167559;	9.17438
ENSMUSG00000030663	chr7,116093396,116093655;chr7,116104196,116104411;	4.18101		ENSMUSG00000030689	chr7,126852585,126852991;	1.55734
ENSMUSG00000028089	chr3,97570301,97570527;	3.11508		ENSMUSG00000026425	chr1,131286608,131286881;chr1,131289382,131289723;chr1,131295252,131295469;chr1,131525277,131525532;	13.8042
ENSMUSG00000016757	chr15,83576472,83576977;chr15,83582039,83582244;	6.50272		ENSMUSG00000071454	chr12,3772546,3772746;chr12,3781136,3781388;	7.87812
ENSMUSG00000057522	chr11,95414071,95414404;chr11,95491788,95492910;	16.1122		ENSMUSG00000026426	chr1,135146813,135147100;chr1,135155321,135156070;	7.23546
ENSMUSG00000026404	chr1,136416581,136417471;chr1,136439793,136440056;	13.2286		ENSMUSG00000021840	chr14,47310410,47311078;chr14,47321889,47322217;	6.86611
ENSMUSG00000040312	chr17,35524445,35524763;chr17,35528635,35528977;chr17,35530099,35530370;	10.0022		ENSMUSG00000026427	chr1,131179439,131180097;	10.0598
ENSMUSG00000002031	chr9,44790670,44790837;	2.29657		ENSMUSG00000002052	chr11,78207023,78207228;chr11,78207542,78207819;chr11,78207919,78208249;chr11,78225618,78225818;chr11,78230862,78231186;chr11,78231899,78232221;	14.7854
ENSMUSG00000033152	chr6,88849189,88849988;	7.79741		ENSMUSG00000026429	chr1,134962586,134962792;	4.27908
ENSMUSG00000021820	chr14,20736030,20736799;	12.6399		ENSMUSG00000048701	chr10,70189077,70189565;chr10,70192760,70193073;	7.98368
ENSMUSG00000052942	chr19,28262497,28262884;chr19,28530904,28531983;	16.0763		ENSMUSG00000021846	chr14,48256169,48256716;	6.83732
ENSMUSG00000026409	chr1,130690268,130690483;chr1,130690600,130691176;chr1,130697821,130698012;chr1,130716522,130717256;chr1,130718810,130719740;	26.0222		ENSMUSG00000002058	chr11,78343515,78343783;	4.49824
ENSMUSG00000021823	chr14,21031736,21032078;	5.089		ENSMUSG00000048706	chr4,80910919,80911074;chr4,80911178,80911544;chr4,80953663,80953895;	12.589
ENSMUSG00000021824	chr14,21031736,21032078;	5.089		ENSMUSG00000024330	chr17,34054149,34054349;	4.41958
ENSMUSG00000033159	chr1,75136497,75136779;	3.89712		ENSMUSG00000048707	chr2,25262642,25262884;chr2,25263391,25264544;	7.4328
ENSMUSG00000055430	chr6,58905870,58907074;chr6,58905870,58907074;	18.3447		ENSMUSG00000024335	chr17,34112396,34112878;chr17,34117011,34117211;chr17,34118605,34119900;	10.3206
ENSMUSG00000052949	chr11,116337414,116337662;chr11,116338112,116338830;chr11,116343581,116344425;	14.862		ENSMUSG00000062619	chr17,46772955,46773371;	5.10205
ENSMUSG00000048271	chr5,28338995,28339376;chr5,28358174,28358556;chr5,28361871,28362145;chr5,28387584,28388155;chr5,28389375,28389875;chr5,28394071,28394754;chr5,28408066,28408361;chr5,28413613,28413816;	46.1733		ENSMUSG00000036964	chr11,58954904,58955492;chr11,58968366,58968629;	9.3379
ENSMUSG00000024312	chr17,33940689,33941091;	6.97676		ENSMUSG00000017176	chr11,100429500,100429793;	2.23534
ENSMUSG00000036940	chr4,136550631,136550865;chr4,136592841,136593164;chr4,136602231,136602718;	12.974		ENSMUSG00000036966	chr15,102117513,102117713;chr15,102118005,102118303;	4.71761
ENSMUSG00000055435	chr8,115704769,115704971;chr8,115705833,115706163;	10.6309		ENSMUSG00000024339	chr17,34205263,34205664;chr17,34215987,34216238;	8.83911
ENSMUSG00000036941	chr18,73738766,73739212;chr18,73742341,73742702;	11.8153		ENSMUSG00000036968	chr5,138187540,138187751;chr5,138193178,138193574;	6.31698
ENSMUSG00000031060	chrX,20635714,20635930;chrX,20647289,20647642;chrX,20648221,20648500;chrX,20650658,20650885;	8.56009		ENSMUSG00000039452	chr9,66065471,66065671;	1.49201
ENSMUSG00000029780	chr6,56882762,56883058;	3.21986		ENSMUSG00000022240	chr15,30513880,30514230;chr15,30646868,30647420;chr15,30683148,30683414;chr15,31027411,31027757;	18.1884
ENSMUSG00000036943	chr9,66845124,66845344;chr9,66847345,66847811;chr9,66919422,66919641;	10.24		ENSMUSG00000046618	chr2,38959910,38960139;	9.05141
ENSMUSG00000029781	chr6,56873312,56873566;chr6,56878064,56878521;	8.92452		ENSMUSG00000039456	chr16,93870695,93870956;	3.13995
ENSMUSG00000029782	chr6,30482557,30482943;	2.96155		ENSMUSG00000049100	chr3,45378314,45378656;chr3,45378828,45379035;chr3,45379283,45379776;chr3,45380041,45380728;chr3,45380948,45381386;chr3,45381551,45381862;chr3,45432473,45432742;	31.8709
ENSMUSG00000005823	chr17,57235018,57235189;chr17,57247469,57247710;	5.79047		ENSMUSG00000034871	chr4,106747613,106748450;	5.18481
ENSMUSG00000062184	chrX,51389413,51390361;	4.18076		ENSMUSG00000022244	chr15,10994839,10995332;	4.60774
ENSMUSG00000048277	chr11,117813297,117813714;	5.27686		ENSMUSG00000039458	chr15,12269601,12270237;	8.96158
ENSMUSG00000031065	chrX,20699647,20699864;	1.72956		ENSMUSG00000094130	chr14,8089964,8090452;	3.93311
ENSMUSG00000048279	chr14,61191312,61192271;chr14,61202797,61203236;chr14,61204245,61204459;chr14,61204883,61205481;chr14,61207804,61208113;chr14,61208325,61208657;chr14,61209086,61209429;chr14,61209666,61210394;chr14,61210834,61211458;chr14,61212560,61213019;chr14,61213202,61213473;chr14,61213712,61214832;	50.5666		ENSMUSG00000003752	chr7,27207263,27207893;chr7,27214380,27214708;chr7,27216831,27217151;chr7,27227322,27228553;	19.7342
ENSMUSG00000031066	chrX,20703919,20704155;chrX,20717885,20718249;	5.06559		ENSMUSG00000015087	chr2,25587239,25587624;	3.20779
ENSMUSG00000050855	chr7,29844064,29844676;chr7,29845715,29846134;	11.4813		ENSMUSG00000049106	chr12,80336882,80337286;chr12,80338494,80340178;chr12,80435108,80435884;chr12,80436327,80436574;	18.1261
ENSMUSG00000036948	chr5,138261552,138261823;chr5,138263390,138263908;	5.83079		ENSMUSG00000063015	chr5,93182887,93183320;chr5,93205913,93206330;	3.65375
ENSMUSG00000029787	chr6,56714918,56715118;chr6,56736614,56736881;	8.15689		ENSMUSG00000037363	chr8,25593718,25594112;chr8,25597274,25597474;	6.78253
ENSMUSG00000034850	chr2,127257143,127257719;chr2,127258699,127259710;chr2,127259955,127260273;chr2,127260388,127260646;	14.7009		ENSMUSG00000063019	chr2,157395815,157396761;	3.224
ENSMUSG00000022223	chr14,55897730,55898035;	2.74259		ENSMUSG00000037364	chr5,137297331,137297539;chr5,137298839,137299045;	5.35458
ENSMUSG00000060090	chrX,20364628,20364967;chrX,20376782,20377163;	7.55895		ENSMUSG00000020151	chr10,116273849,116274069;	5.28745
ENSMUSG00000003731	chr4,129644357,129644556;chr4,129646298,129646554;chr4,129647612,129648069;chr4,129661239,129661505;chr4,129672502,129672726;	16.1365		ENSMUSG00000037366	chr4,134425612,134425960;chr4,134426207,134426566;	6.68194
ENSMUSG00000046185	chr7,29776091,29777782;chr7,29778266,29778648;	14.8478		ENSMUSG00000044528	chr3,124321185,124322343;	8.03374
ENSMUSG00000034853	chr4,106747662,106748424;	6.45336		ENSMUSG00000020153	chr10,80252396,80252596;	1.41034
ENSMUSG00000053347	chr17,22000846,22001000;chr17,22014960,22015566;chr17,22015847,22016463;	15.2491		ENSMUSG00000066800	chr1,153754790,153755081;	3.48197
ENSMUSG00000046186	chr9,78615767,78615984;chr9,78715738,78715992;	4.64825		ENSMUSG00000032782	chr11,69314657,69314925;chr11,69315146,69315426;	6.8888
ENSMUSG00000027692	chr3,28595905,28596271;chr3,28607177,28607474;chr3,28667998,28668302;	8.08306		ENSMUSG00000047013	chr6,85483782,85484863;	9.14669
ENSMUSG00000034854	chr10,81363811,81364358;	12.7786		ENSMUSG00000020156	chr10,80232446,80233126;chr10,80234085,80234327;chr10,80240763,80241100;	13.1561
ENSMUSG00000022228	chr13,21444746,21445963;	8.97459		ENSMUSG00000028521	chr4,103172596,103172922;	2.43725
ENSMUSG00000094114	chr13,119610178,119610378;	2.5679		ENSMUSG00000049999	chr2,178411699,178412177;chr2,178411699,178412177;chr2,178413375,178413791;	19.5212
ENSMUSG00000027695	chr3,28131439,28132203;	10.4411		ENSMUSG00000032786	chr9,106246758,106247117;	2.76138
ENSMUSG00000034858	chr9,74952871,74953278;chr9,75008843,75009552;chr9,75009788,75010466;chr9,75031568,75031979;	20.6794		ENSMUSG00000028524	chr4,102882112,102882827;	8.86477
ENSMUSG00000044501	chr17,22374926,22375180;	3.18629		ENSMUSG00000028525	chr4,102604950,102605754;	8.62821
ENSMUSG00000065979	chr16,11804495,11805522;chr16,11828318,11828597;chr16,11887596,11887796;	9.29256		ENSMUSG00000035274	chr9,85843650,85843850;chr9,85843650,85843850;chr9,85844369,85845356;	15.8571
ENSMUSG00000044502	chr11,31665350,31665867;chr11,31666591,31666936;	9.24345		ENSMUSG00000073557	chr1,134760179,134760495;chr1,134835955,134836177;	5.30264
ENSMUSG00000037341	chrX,20105844,20106200;chrX,20291542,20291813;	9.34619		ENSMUSG00000023942	chr17,45585336,45585654;	3.81159
ENSMUSG00000027698	chr3,27241147,27242380;chr3,27244345,27244850;	11.6873		ENSMUSG00000035275	chr4,101102756,101102977;	3.77864
ENSMUSG00000044505	chr3,94401758,94403954;chr3,94404072,94404326;	27.7584		ENSMUSG00000023944	chr17,45568224,45568562;chr17,45568835,45569138;chr17,45570257,45570865;	10.1081
ENSMUSG00000037343	chr15,55015912,55016601;chr15,55071879,55072189;	16.7942		ENSMUSG00000035277	chrX,93288693,93289315;chrX,93294609,93294809;chrX,93297349,93297609;	13.6347
ENSMUSG00000037344	chr5,137315049,137315681;	9.47785		ENSMUSG00000042439	chr18,65623338,65623681;chr18,65623888,65625495;chr18,65638611,65638949;chr18,65656369,65656584;chr18,65685481,65685801;chr18,65686902,65687587;	28.8149
ENSMUSG00000049971	chr5,127706911,127707424;	8.02097		ENSMUSG00000035279	chr7,4936492,4936720;chr7,4943620,4944461;	12.788
ENSMUSG00000051251	chr1,172053870,172054277;	6.45825		ENSMUSG00000023947	chr17,45555720,45556238;	4.1754
ENSMUSG00000020130	chr10,115251212,115251414;	2.12471		ENSMUSG00000057551	chr9,19647018,19647271;	5.63962
ENSMUSG00000020132	chr10,115315227,115315597;	11.4771		ENSMUSG00000026430	chr1,131179439,131180097;	10.0598
ENSMUSG00000037347	chrX,20059503,20061389;chrX,20089805,20089980;chrX,20096856,20097339;	24.9263		ENSMUSG00000026436	chr1,132018092,132018362;	5.12835
ENSMUSG00000020133	chr10,80318980,80319680;	3.64568		ENSMUSG00000007944	chr7,27654012,27654220;	2.32294
ENSMUSG00000063882	chr4,116074758,116074986;	2.52398		ENSMUSG00000026439	chr1,132503763,132504314;chr1,132504558,132504770;	6.39859
ENSMUSG00000020134	chr11,21091275,21091554;chr11,21143526,21144300;chr11,21148029,21148611;	12.8517		ENSMUSG00000031502	chr8,11212535,11212801;chr8,11216706,11216906;chr8,11217852,11218112;	7.66802
ENSMUSG00000051256	chr6,113447505,113448099;	7.74675		ENSMUSG00000031503	chr8,11313477,11313684;chr8,11354157,11354357;chr8,11398596,11398796;	8.71189
ENSMUSG00000020135	chr10,80300883,80301254;chr10,80311026,80314263;chr10,80315477,80317047;chr10,80317599,80317919;	36.9861		ENSMUSG00000031505	chr8,11502572,11502772;	1.48864
ENSMUSG00000063884	chr6,71880763,71881300;	3.90095		ENSMUSG00000031508	chr8,11612514,11612865;	4.93914
ENSMUSG00000001642	chr6,34312639,34312839;	2.07662		ENSMUSG00000024346	chr18,36450971,36451246;	2.11076
ENSMUSG00000044095	chr15,75981160,75981848;	11.6932		ENSMUSG00000024347	chr18,35965019,35965333;chr18,35978166,35978510;chr18,35979615,35979901;	9.80627
ENSMUSG00000020137	chr10,115372220,115372980;	5.25994		ENSMUSG00000096232	chr16,31947773,31948328;	5.15504
ENSMUSG00000063886	chr1,151344553,151344872;	2.89605		ENSMUSG00000036975	chr1,119909503,119911084;	6.59755
ENSMUSG00000032766	chr6,4008056,4008372;	7.73451		ENSMUSG00000017188	chr11,101278046,101278442;	8.09494
ENSMUSG00000044098	chr3,103914493,103915284;chr3,103928333,103928968;chr3,103962238,103962677;	20.1333		ENSMUSG00000015501	chr10,14127447,14127818;chr10,14149259,14149752;	12.3282
ENSMUSG00000063887	chr3,25432963,25433334;chr3,25433522,25434448;chr3,25435965,25436602;chr3,26133378,26133909;	24.5737		ENSMUSG00000034880	chr8,71465329,71465703;	2.53041
ENSMUSG00000063888	chr17,46774014,46774300;chr17,46775394,46775611;chr17,46782428,46782628;	7.32948		ENSMUSG00000015092	chr2,25561850,25562056;	1.70899
ENSMUSG00000063889	chr18,3267564,3268129;	7.67368		ENSMUSG00000008348	chr5,125386084,125386283;chr5,125387161,125387625;chr5,125388064,125388396;chr5,125389521,125389896;	10.9173
ENSMUSG00000023921	chr17,40937262,40937462;	2.13856		ENSMUSG00000003762	chr7,27257222,27257580;	2.88005
ENSMUSG00000047881	chr5,63910373,63911281;	6.96623		ENSMUSG00000015095	chr2,25501935,25502135;chr2,25503545,25503876;chr2,25505266,25505470;	6.85766
ENSMUSG00000028093	chr3,97158844,97159044;	3.1198		ENSMUSG00000022257	chr15,34238090,34238360;	2.67812
ENSMUSG00000023923	chr17,50733231,50733447;chr17,50734211,50734468;chr17,50735467,50736131;chr17,51178992,51179343;	15.7804		ENSMUSG00000094143	chr8,8689825,8690552;	4.63784
ENSMUSG00000042419	chr17,35220175,35221336;chr17,35235100,35235376;	16.8452		ENSMUSG00000049119	chr4,5798224,5799634;	10.7695
ENSMUSG00000030671	chr7,114415348,114415928;chr7,114536003,114536536;	12.7534		ENSMUSG00000034889	chr10,81321228,81321492;chr10,81322324,81323320;chr10,81324256,81324502;chr10,81324967,81325289;chr10,81325501,81326304;	24.4837
ENSMUSG00000028096	chr3,96868369,96869024;chr3,96870092,96870637;chr3,96871110,96871492;	12.5328		ENSMUSG00000037373	chr5,33248271,33248665;	4.12103
ENSMUSG00000023927	chr17,51739575,51740407;chr17,51782647,51782954;	9.16223		ENSMUSG00000020160	chr11,18881395,18881920;chr11,19018666,19018928;	9.23668
ENSMUSG00000057530	chr4,137962729,137963189;chr4,137964537,137964741;chr4,137964917,137965140;	13.149		ENSMUSG00000037375	chr1,192629907,192630227;	15.5718
ENSMUSG00000028098	chr3,96727699,96727907;	3.39607		ENSMUSG00000037376	chr2,132808600,132808860;	2.46423
ENSMUSG00000028099	chr3,96723513,96723877;	2.17502		ENSMUSG00000018882	chr11,97328553,97328926;	2.78603
ENSMUSG00000047888	chr15,80864206,80864406;chr15,80879075,80881068;chr15,80923457,80923672;chr15,80929253,80929758;	12.4037		ENSMUSG00000013419	chr9,121762618,121764216;chr9,121767183,121768517;chr9,121768815,121769037;	17.8258
ENSMUSG00000057531	chr13,44922171,44922403;chr13,44930995,44931195;	5.60567		ENSMUSG00000020164	chr10,116417943,116418268;	5.57685
ENSMUSG00000030677	chr7,127027966,127028282;chr7,127029300,127029500;chr7,127035747,127035947;	6.91977		ENSMUSG00000078143	chr8,109860093,109860690;	5.73625
ENSMUSG00000030678	chr7,127022156,127022929;	3.10078		ENSMUSG00000020167	chr10,80409735,80410272;chr10,80410424,80410729;chr10,80412826,80413441;chr10,80433347,80433582;	12.9712
ENSMUSG00000040321	chr2,114195949,114197527;	5.17141		ENSMUSG00000001674	chr1,121565786,121566238;	2.64393
ENSMUSG00000019254	chr7,4485184,4485320;chr7,4489692,4489892;	3.96064		ENSMUSG00000028532	chr4,100777168,100777368;chr4,101002826,101003778;	11.2036
ENSMUSG00000033161	chr3,101576226,101576431;chr3,101604402,101604622;	6.15983		ENSMUSG00000073563	chr18,53895694,53895919;	3.65801
ENSMUSG00000026417	chr1,130851768,130852065;	4.31641		ENSMUSG00000042444	chr9,70656399,70656604;	3.80198
ENSMUSG00000021830	chr14,45135518,45135955;	5.90722		ENSMUSG00000028538	chr4,117932215,117932598;chr4,117932778,117933137;chr4,117958427,117958627;	9.91828
ENSMUSG00000040325	chr9,106821891,106822242;chr9,106838198,106838586;chr9,106857943,106859066;chr9,106873907,106874308;chr9,106879933,106880381;	25.7417		ENSMUSG00000035283	chr19,56722720,56723007;chr19,56723117,56724170;	24.6708
ENSMUSG00000045790	chr5,52376062,52376678;chr5,52405008,52405340;chr5,52471350,52471550;	22.1796		ENSMUSG00000023951	chr17,46031329,46032081;	4.05394
ENSMUSG00000064284	chr15,85807104,85807448;	5.04111		ENSMUSG00000023952	chr17,46161040,46161347;chr17,46164178,46164429;chr17,46165573,46165819;	12.2949
ENSMUSG00000021831	chr14,45318322,45318534;	2.75972		ENSMUSG00000035285	chr7,4922891,4923407;chr7,4924119,4924989;	7.34727
ENSMUSG00000040327	chr17,46500730,46501012;chr17,46538226,46538490;chr17,46543286,46543646;	14.6034		ENSMUSG00000023953	chr17,46172245,46172639;	3.38498
ENSMUSG00000033166	chr14,99091221,99091527;chr14,99097584,99097778;chr14,99099545,99099741;	7.40439		ENSMUSG00000026442	chr1,132566876,132567091;chr1,132569253,132569907;chr1,132570240,132570692;chr1,132609704,132609956;chr1,132631684,132631884;	16.6846
ENSMUSG00000045795	chr7,81589337,81589537;chr7,81593794,81594010;chr7,81596106,81596429;	15.0815		ENSMUSG00000040350	chr11,48849595,48850258;	9.06656
ENSMUSG00000064289	chr2,61649775,61650317;	4.49119		ENSMUSG00000026443	chr1,132880305,132880803;chr1,132936837,132939983;	20.5758
ENSMUSG00000052957	chr13,60175323,60177416;	18.2019		ENSMUSG00000007950	chr8,71461246,71461914;	3.74069
ENSMUSG00000021838	chr14,46884592,46885019;chr14,47016422,47016795;	17.3646		ENSMUSG00000040351	chr5,3693045,3693434;	4.58798
ENSMUSG00000062604	chr5,23524127,23524771;chr5,23525325,23525745;	13.6596		ENSMUSG00000026447	chr1,133066413,133067229;	6.40508
ENSMUSG00000045799	chr14,8799941,8800162;	4.95719		ENSMUSG00000052981	chr13,69702978,69703442;chr13,69703747,69704077;chr13,69738634,69739811;	16.0951
ENSMUSG00000062190	chr6,57702559,57703284;chr6,57737704,57737905;	5.40141		ENSMUSG00000071477	chr6,48024335,48025992;chr6,48029008,48029478;chr6,48043840,48044706;	25.3272
ENSMUSG00000029790	chr6,30655466,30655850;	5.72974		ENSMUSG00000040356	chr17,34841621,34841870;	2.05605
ENSMUSG00000024325	chr17,34022295,34022621;chr17,34024457,34024644;	7.89975		ENSMUSG00000050002	chr13,58159876,58160351;chr13,58163435,58163838;	7.32937
ENSMUSG00000096210	chr15,79028390,79029573;	5.22465		ENSMUSG00000093752	chr2,168181911,168182483;chr2,168183535,168183775;chr2,168184118,168184318;chr2,168184440,168184669;chr2,168206877,168207093;	13.704
ENSMUSG00000024327	chr17,34028258,34028778;	6.54431		ENSMUSG00000021867	chr14,26206766,26206974;	2.73861
ENSMUSG00000036955	chr10,62559107,62559938;chr10,62578127,62578410;	6.17965		ENSMUSG00000031511	chr8,11817597,11817971;chr8,11832812,11833567;	8.01732
ENSMUSG00000036957	chr7,30359384,30360872;chr7,30361913,30363043;	15.0131		ENSMUSG00000021868	chr14,25699499,25699791;chr14,25700024,25700281;	5.27771
ENSMUSG00000036959	chrX,48367768,48368827;chrX,48369639,48371144;chrX,48374914,48375222;chrX,48379010,48379408;chrX,48383775,48384145;chrX,48405976,48406498;	42.8612		ENSMUSG00000024350	chr18,35671145,35671802;	3.05765
ENSMUSG00000031077	chr7,144579117,144579511;chr7,144579699,144580960;chr7,144581954,144582303;	15.9329		ENSMUSG00000031513	chr8,34137515,34137855;	7.12784
ENSMUSG00000060510	chr9,20499886,20500477;	4.75404		ENSMUSG00000024352	chr18,35661698,35662105;	4.35214
ENSMUSG00000031079	chrX,21080600,21080778;	5.01558		ENSMUSG00000048728	chr11,50873030,50873442;	4.39655
ENSMUSG00000046605	chr11,121616963,121617751;	2.61229		ENSMUSG00000036980	chr5,138179349,138179631;	2.02172
ENSMUSG00000022231	chr15,32689355,32689703;chr15,32689905,32690372;	15.5304		ENSMUSG00000050890	chr4,134278609,134278928;	5.01385
ENSMUSG00000046191	chr18,37504151,37505237;chr18,37505527,37506817;	16.9529		ENSMUSG00000036983	chr17,3519399,3519625;	4.59462
ENSMUSG00000039449	chr2,4624239,4624478;	3.81709		ENSMUSG00000084910	chr4,72201318,72202083;	5.20778
ENSMUSG00000034863	chr8,71476168,71476973;chr8,71480435,71481156;chr8,71485753,71485953;	18.5436		ENSMUSG00000024357	chr18,35266341,35266788;	15.2671
ENSMUSG00000060519	chr1,156655090,156655844;	6.29561		ENSMUSG00000050891	chr15,58899839,58900215;	6.02618
ENSMUSG00000053358	chr7,121034760,121034975;	4.3039		ENSMUSG00000036985	chrX,48172080,48172579;	2.28197
ENSMUSG00000022237	chr15,31297044,31297309;	7.60003		ENSMUSG00000036986	chr9,58219586,58220558;chr9,58234352,58234939;chr9,58249514,58249740;	19.884
ENSMUSG00000034867	chr7,35638032,35638932;	6.63311		ENSMUSG00000036989	chr7,105610651,105611212;chr7,105617778,105618537;chr7,105619382,105619610;	15.09
ENSMUSG00000003746	chr10,54074429,54074664;	5.39649		ENSMUSG00000034006	chr18,80256781,80257046;chr18,80291792,80291992;	5.8293
ENSMUSG00000010492	chr2,181583060,181583318;chr2,181584207,181585137;	8.55096		ENSMUSG00000039473	chr16,5050343,5050745;chr16,5064266,5064786;chr16,5076906,5078142;chr16,5084055,5084611;	15.4797
ENSMUSG00000037353	chr15,100477900,100478135;	2.16856		ENSMUSG00000039474	chr5,36966216,36966651;chr5,36966791,36967322;chr5,36967781,36968578;chr5,36971508,36971770;chr5,36973733,36973933;	16.3659
ENSMUSG00000020140	chr10,115451929,115452699;chr10,115452881,115453097;	6.82916		ENSMUSG00000022261	chr15,32920897,32921120;	2.57069
ENSMUSG00000037355	chr5,33389506,33389888;chr5,33402399,33402599;chr5,33417446,33417675;	8.15366		ENSMUSG00000039477	chr5,142755234,142755659;chr5,142759667,142760144;chr5,142771432,142772303;chr5,142773618,142774190;chr5,142775090,142775408;chr5,142787020,142788861;chr5,142817152,142817615;	39.9606
ENSMUSG00000020142	chr11,20302282,20302481;chr11,20302738,20304494;chr11,20331859,20332145;chr11,20332279,20332692;	12.4322		ENSMUSG00000022263	chr15,27731923,27732930;chr15,27747920,27748598;chr15,27902559,27902910;	14.4507
ENSMUSG00000044519	chr14,33967475,33967956;chr14,33967475,33967956;	5.73928		ENSMUSG00000039478	chr8,40307457,40307668;	5.1039
ENSMUSG00000068479	chr2,121494347,121494560;	3.87099		ENSMUSG00000022265	chr15,27593019,27593783;	4.90298
ENSMUSG00000047003	chr15,75618786,75619849;chr15,75623435,75625340;	21.1883		ENSMUSG00000060548	chr14,60964386,60964669;chr14,60966074,60966469;chr14,60970740,60971099;	12.7648
ENSMUSG00000063894	chr13,21519963,21520976;chr13,21526518,21526965;chr13,21530856,21531056;	18.7576		ENSMUSG00000034893	chr14,75703367,75703560;	3.62093
ENSMUSG00000020149	chr11,20201419,20201645;	3.5954		ENSMUSG00000010936	chr8,110618599,110618868;chr8,110719707,110720389;	10.142
ENSMUSG00000032777	chr7,125641010,125641709;chr7,125643873,125644279;chr7,125646533,125646880;chr7,125647299,125647607;chr7,125648396,125648596;chr7,125669567,125669825;	20.5728		ENSMUSG00000087408	chr8,70315814,70316027;chr8,70329563,70330167;chr8,70330698,70331086;chr8,70331324,70331833;	17.3461
ENSMUSG00000092035	chr6,4754159,4754689;chr6,4755276,4755860;chr6,4756587,4758479;chr6,4758725,4758986;	16.4612		ENSMUSG00000068917	chr3,89164771,89165260;chr3,89166907,89167234;chr3,89168694,89169037;chr3,89176510,89176808;	16.5155
ENSMUSG00000028514	chr4,106438876,106439196;chr4,106440253,106441178;	8.57587		ENSMUSG00000051703	chr1,75482841,75483235;	4.32096
ENSMUSG00000028517	chr4,105157328,105157863;chr4,105230924,105231284;chr4,105231386,105231894;	10.8253		ENSMUSG00000003778	chr18,34607085,34607391;	2.56285
ENSMUSG00000028519	chr4,104727641,104728221;chr4,104741535,104742135;	11.5761		ENSMUSG00000020170	chr10,117073875,117074839;	7.12197
ENSMUSG00000023932	chr17,45392838,45393192;chr17,45433321,45433590;	5.8243		ENSMUSG00000020171	chr10,117215395,117215897;	6.30143
ENSMUSG00000042426	chr13,112947002,112947351;	5.21047		ENSMUSG00000044548	chr12,71309945,71310262;chr12,71317212,71318430;chr12,71318738,71318982;	21.2559
ENSMUSG00000011306	chr8,70064936,70065198;	4.99716		ENSMUSG00000047030	chr2,167482645,167484579;chr2,167485305,167485593;	11.1097
ENSMUSG00000035266	chr5,100766117,100766301;chr5,100796466,100797062;	8.09754		ENSMUSG00000085314	chrX,100738229,100738663;	2.40235
ENSMUSG00000042428	chr15,80210949,80212648;chr15,80212907,80213138;	14.8243		ENSMUSG00000092060	chr5,67417701,67418014;	5.59639
ENSMUSG00000042429	chr1,134199298,134199795;chr1,134200046,134200250;chr1,134201311,134203590;chr1,134234114,134234925;	18.8729		ENSMUSG00000020175	chr10,75051843,75052043;chr10,75052571,75053403;	7.44854
ENSMUSG00000030681	chr7,126989545,126989745;	4.26581		ENSMUSG00000047033	chr18,37474602,37474802;chr18,37475112,37475358;	8.08024
ENSMUSG00000023938	chr17,45516391,45516597;chr17,45520284,45520841;	10.7917		ENSMUSG00000028541	chr4,117873555,117874051;	5.57944
ENSMUSG00000057541	chr5,23778072,23778376;	4.32996		ENSMUSG00000020178	chr10,75332980,75333973;chr10,75334401,75334639;	14.115
ENSMUSG00000030685	chr7,126928879,126929120;chr7,126945220,126945521;	9.61941		ENSMUSG00000028542	chr4,117835284,117835559;chr4,117849266,117849573;chr4,117868907,117869272;	7.12943
ENSMUSG00000026421	chr1,135729074,135729441;chr1,135751070,135751400;	5.84557		ENSMUSG00000018899	chr11,53770078,53770278;chr11,53773632,53773962;	6.06857
ENSMUSG00000019261	chr8,70910849,70911049;chr8,70913244,70914994;	18.007		ENSMUSG00000047037	chr7,55979194,55979630;	3.26643
ENSMUSG00000030688	chr7,101321109,101321352;chr7,101321604,101322033;chr7,101345991,101346307;	22.4167		ENSMUSG00000001687	chr5,148505361,148506372;	4.02785
ENSMUSG00000026424	chr1,135160351,135160564;chr1,135160806,135161658;chr1,135167090,135167516;	14.2437		ENSMUSG00000042451	chr1,134199341,134199749;chr1,134200031,134200268;	4.75556
ENSMUSG00000030689	chr7,126851700,126852225;chr7,126852588,126852876;	3.84924		ENSMUSG00000028545	chr4,111433047,111433517;	10.6934
ENSMUSG00000026425	chr1,131286551,131286964;chr1,131289170,131289806;chr1,131292370,131292850;chr1,131295237,131295539;chr1,131356689,131356889;chr1,131525110,131525696;	28.1696		ENSMUSG00000023960	chr17,44080894,44081106;chr17,44081310,44081510;chr17,44085268,44085484;	6.55182
ENSMUSG00000071454	chr12,3781120,3781395;	4.17954		ENSMUSG00000023965	chr17,63499009,63500901;	5.32039
ENSMUSG00000026426	chr1,135146801,135147100;chr1,135147668,135147885;chr1,135155321,135156075;	12.3053		ENSMUSG00000035299	chrX,169927063,169927755;chrX,169965900,169966074;chrX,169976512,169976884;chrX,169978651,169978869;chrX,169979433,169979722;chrX,169989041,169990570;	42.1421
ENSMUSG00000021840	chr14,47310408,47311113;chr14,47319412,47319869;chr14,47321875,47322256;	13.2428		ENSMUSG00000033610	chr19,34840873,34841109;chr19,34878865,34879307;	6.90588
ENSMUSG00000026427	chr1,131178603,131178864;chr1,131179420,131180246;	15.0317		ENSMUSG00000023967	chr17,46128540,46128798;	2.1962
ENSMUSG00000002052	chr11,78207020,78207261;chr11,78208789,78209001;chr11,78225302,78225689;chr11,78230165,78230365;chr11,78230861,78231275;	16.1465		ENSMUSG00000052105	chr17,66337954,66338154;chr17,66342904,66344329;chr17,66348115,66348632;chr17,66354122,66354500;chr17,66357989,66358221;chr17,66377811,66378075;chr17,66379207,66379877;chr17,66380095,66380518;chr17,66436020,66436279;chr17,66438166,66438548;	40.7621
ENSMUSG00000026429	chr1,134962570,134962884;	6.71875		ENSMUSG00000057572	chr4,129354032,129354487;	7.06168
ENSMUSG00000021843	chr14,47663912,47664315;chr14,47707079,47707279;	6.39957		ENSMUSG00000026452	chr1,134747656,134747912;chr1,134748134,134748589;	10.4488
ENSMUSG00000048701	chr10,70174907,70175219;chr10,70181972,70182174;chr10,70189066,70189567;chr10,70192726,70193070;	18.6343		ENSMUSG00000033615	chr5,108519607,108520504;	4.8655
ENSMUSG00000002055	chr11,78304048,78305342;	3.61796		ENSMUSG00000040363	chrX,12056360,12057317;chrX,12080169,12080554;	13.9916
ENSMUSG00000040339	chr3,108975033,108975369;chr3,108980074,108980274;	4.79757		ENSMUSG00000033618	chr16,21921756,21922120;chr16,21927968,21928223;	12.141
ENSMUSG00000021846	chr14,48256143,48256754;	11.4109		ENSMUSG00000019295	chr5,33655422,33655690;	2.35428
ENSMUSG00000002058	chr11,78343534,78343767;	4.48803		ENSMUSG00000040365	chr11,48815954,48817014;	6.11114
ENSMUSG00000048706	chr4,80911171,80911486;chr4,80953701,80953937;	8.27528		ENSMUSG00000021871	chr14,50951788,50951988;	3.09135
ENSMUSG00000048707	chr2,25263275,25264478;	5.66073		ENSMUSG00000002083	chr7,16309505,16309968;chr7,16312125,16312513;chr7,16317002,16317669;	20.0442
ENSMUSG00000024335	chr17,34112271,34112755;chr17,34117011,34117222;chr17,34118567,34119900;	19.5541		ENSMUSG00000050010	chr5,67611051,67611335;	3.41979
ENSMUSG00000062619	chr17,46772989,46773376;	5.67122		ENSMUSG00000036104	chr1,127930806,127931065;chr1,127942381,127942708;	6.02349
ENSMUSG00000036964	chr11,58954968,58955492;	3.85445		ENSMUSG00000048731	chr17,26973621,26974701;chr17,26974807,26975132;chr17,26975917,26976268;chr17,27019971,27020546;chr17,27020776,27021009;	20.5045
ENSMUSG00000017176	chr11,100429500,100429784;	1.84429		ENSMUSG00000036106	chr15,84702788,84703569;	9.16543
ENSMUSG00000024339	chr17,34205285,34205634;chr17,34215975,34216226;	14.3549		ENSMUSG00000031521	chr8,53513495,53513786;	1.66727
ENSMUSG00000036966	chr15,102116745,102116945;	2.72468		ENSMUSG00000017615	chr11,78525170,78525481;	2.7153
ENSMUSG00000005846	chr16,11193353,11193688;chr16,11194459,11194683;	5.18886		ENSMUSG00000031523	chr8,36583527,36583806;chr8,36584437,36584836;	7.65619
ENSMUSG00000081996	chrX,75723580,75724409;	9.15599		ENSMUSG00000062646	chr2,120422223,120422741;	2.82177
ENSMUSG00000036968	chr5,138193162,138193574;	5.2249		ENSMUSG00000055485	chr2,157016232,157017223;chr2,157017380,157018469;chr2,157020284,157021586;chr2,157027271,157027767;chr2,157039826,157041002;chr2,157053463,157053749;chr2,157060187,157060567;chr2,157078092,157079276;	48.6339
ENSMUSG00000039452	chr9,66065471,66065686;	1.92438		ENSMUSG00000031527	chr8,35495271,35495471;	2.5626
ENSMUSG00000022240	chr15,30172837,30173496;chr15,30646717,30647431;chr15,30683146,30683370;chr15,30886962,30887293;chr15,31027411,31027746;	32.4974		ENSMUSG00000036992	chr2,148675430,148675948;	8.49396
ENSMUSG00000022241	chr15,11383928,11384215;chr15,11394347,11394569;	6.26754		ENSMUSG00000005871	chr18,34317926,34318398;	4.15611
ENSMUSG00000039456	chr16,93870545,93871252;chr16,93874838,93875040;	9.92942		ENSMUSG00000005873	chr18,34373137,34373367;	1.49934
ENSMUSG00000049100	chr3,45378392,45379085;chr3,45379234,45381900;chr3,45419472,45419753;chr3,45432469,45432871;	31.9814		ENSMUSG00000036995	chr4,136206447,136206647;chr4,136242655,136242855;chr4,136243788,136244469;chr4,136244592,136245064;	16.4762
ENSMUSG00000034871	chr4,106747662,106748424;	6.45336		ENSMUSG00000053801	chr7,45825267,45826127;	8.50832
ENSMUSG00000022244	chr15,10994916,10995171;	3.90835		ENSMUSG00000024369	chr17,34853835,34854344;	3.75968
ENSMUSG00000039458	chr15,12269489,12270266;chr15,12270452,12270714;	13.405		ENSMUSG00000084925	chr14,20560972,20562096;	4.81041
ENSMUSG00000015083	chr2,25500830,25501048;	4.16527		ENSMUSG00000039483	chr2,30823661,30824840;	5.96917
ENSMUSG00000094130	chr14,8089965,8090485;	4.10692		ENSMUSG00000091674	chr4,141238504,141238916;	4.08809
ENSMUSG00000003752	chr7,27207260,27207987;chr7,27208159,27208441;chr7,27227361,27228531;	19.3739		ENSMUSG00000022270	chr15,25971732,25972085;	6.73646
ENSMUSG00000010914	chr2,103021902,103022169;	2.12612		ENSMUSG00000039485	chr10,34297476,34297696;chr10,34297825,34298166;chr10,34299025,34299340;	12.9729
ENSMUSG00000022246	chr15,10574325,10574718;chr15,10574943,10575728;	13.4558		ENSMUSG00000022272	chr15,25779599,25779974;chr15,25780826,25781864;chr15,25785846,25786146;chr15,25799937,25800240;chr15,25801080,25801380;chr15,25804213,25804498;chr15,25807720,25808188;chr15,25812373,25812678;chr15,25813389,25813647;	29.0094
ENSMUSG00000022247	chr15,10485682,10485968;	3.15072		ENSMUSG00000053395	chr7,3394096,3394576;chr7,3412007,3412266;chr7,3414838,3415882;	12.5154
ENSMUSG00000034875	chr7,35547672,35548023;	2.90152		ENSMUSG00000068921	chr3,88949732,88950315;	3.5945
ENSMUSG00000015087	chr2,25601350,25601550;chr2,25608212,25608439;	6.22822		ENSMUSG00000068922	chr3,88907328,88907603;chr3,88908021,88908607;chr3,88909280,88909476;	13.3522
ENSMUSG00000049106	chr12,80336826,80337380;chr12,80338435,80340227;chr12,80436330,80436574;	19.0946		ENSMUSG00000068923	chr3,88747622,88747848;chr3,88761853,88762549;	10.1059
ENSMUSG00000063015	chr5,93182844,93183258;chr5,93205913,93206356;	5.14302		ENSMUSG00000063049	chr8,47668564,47669236;chr8,47674797,47675142;	11.5439
ENSMUSG00000037363	chr8,25593764,25594035;chr8,25597237,25597437;	7.5341		ENSMUSG00000037395	chr1,192100601,192101055;	4.28193
ENSMUSG00000063019	chr2,157395815,157396759;	5.22183		ENSMUSG00000006276	chr8,72341129,72341485;chr8,72380108,72380393;chr8,72380855,72381093;	5.29207
ENSMUSG00000037364	chr5,137298725,137299060;	3.55342		ENSMUSG00000020184	chr10,117690307,117690624;	2.98448
ENSMUSG00000037366	chr4,134425572,134425987;chr4,134426113,134426567;	10.2621		ENSMUSG00000028550	chr4,99258496,99258779;	3.63749
ENSMUSG00000044528	chr3,124321049,124322342;	8.80697		ENSMUSG00000047044	chr19,18713342,18713775;	2.20876
ENSMUSG00000066800	chr1,153753840,153754049;chr1,153754763,153755144;	11.9089		ENSMUSG00000047045	chrX,142682607,142682941;chrX,142836425,142836642;	7.36786
ENSMUSG00000037369	chrX,18250762,18251104;chrX,18254003,18254755;chrX,18258747,18259085;	14.8977		ENSMUSG00000035713	chr7,97310170,97310387;chr7,97311674,97312481;	12.3415
ENSMUSG00000032782	chr11,69322822,69323236;	4.14048		ENSMUSG00000028551	chr4,109661309,109661623;chr4,109665032,109665297;chr4,109665609,109666596;	12.0009
ENSMUSG00000047013	chr6,85480804,85481032;	4.71036		ENSMUSG00000092074	chr17,6314758,6314958;chr17,6317216,6317419;	4.78125
ENSMUSG00000020156	chr10,80232450,80233108;chr10,80240761,80241211;	11.903		ENSMUSG00000059674	chr14,54632018,54632262;	4.55377
ENSMUSG00000032783	chr15,99081910,99082628;	9.44951		ENSMUSG00000066838	chr7,7202237,7202607;chr7,7203966,7204257;	8.81527
ENSMUSG00000051278	chr3,127583801,127584170;	3.24519		ENSMUSG00000066839	chr9,22072248,22072480;chr9,22076191,22076617;	10.2497
ENSMUSG00000001663	chr10,75783866,75784127;	3.75322		ENSMUSG00000028557	chr4,109456760,109457097;	3.25109
ENSMUSG00000028521	chr4,103172596,103172916;	3.25404		ENSMUSG00000023971	chr17,46667388,46668152;	3.57569
ENSMUSG00000049999	chr2,178411586,178412177;chr2,178411586,178412177;chr2,178413270,178413827;	16.1031		ENSMUSG00000023972	chr17,46565025,46565314;chr17,46572542,46572850;	4.26335
ENSMUSG00000032786	chr9,106246758,106246978;	2.50023		ENSMUSG00000023973	chr17,46735873,46737374;	10.7394
ENSMUSG00000028522	chr4,103139316,103139557;chr4,103162422,103162789;	7.50449		ENSMUSG00000004187	chr15,76667258,76667750;	2.68365
ENSMUSG00000028524	chr4,102882109,102882468;	4.61529		ENSMUSG00000023977	chr17,46929680,46930081;chr17,47010141,47010427;	9.07706
ENSMUSG00000028525	chr4,102255102,102255447;chr4,102604945,102605795;	14.1817		ENSMUSG00000038208	chr11,98389025,98389536;chr11,98400214,98400424;	6.83863
ENSMUSG00000066392	chr12,88795000,88795252;chr12,88795367,88795760;	15.979		ENSMUSG00000019715	chr2,29936037,29936374;chr2,29939956,29940336;chr2,29942537,29942828;	7.10589
ENSMUSG00000028527	chr4,101463732,101464189;	2.52837		ENSMUSG00000033623	chr5,108500303,108500603;	4.36951
ENSMUSG00000023940	chr17,53679064,53679672;	7.48087		ENSMUSG00000033624	chr8,111134686,111135048;	6.08117
ENSMUSG00000004151	chr12,38831069,38831409;chr12,38834917,38835268;	6.88161		ENSMUSG00000002504	chr17,24639839,24640227;	6.86083
ENSMUSG00000035274	chr9,85842899,85843100;chr9,85843627,85844027;chr9,85843627,85844027;chr9,85844501,85845447;	27.3507		ENSMUSG00000026463	chr1,133706372,133707088;chr1,133753095,133753649;	9.29683
ENSMUSG00000023942	chr17,45585301,45585693;	5.40297		ENSMUSG00000040373	chr11,107875796,107877074;	7.1137
ENSMUSG00000073557	chr1,134760138,134760614;chr1,134955642,134955915;	10.688		ENSMUSG00000026466	chr1,156006809,156007756;chr1,156035687,156036075;	7.79078
ENSMUSG00000035275	chr4,101102731,101103030;	5.09143		ENSMUSG00000033629	chr9,65005572,65005807;	1.52375
ENSMUSG00000023944	chr17,45567924,45568124;chr17,45568224,45568562;chr17,45568857,45569126;chr17,45570257,45570865;	11.0969		ENSMUSG00000040374	chr3,5561392,5561692;	2.77444
ENSMUSG00000035277	chrX,93288707,93289323;chrX,93297334,93297639;	13.9345		ENSMUSG00000036114	chr4,41711960,41712810;	10.5385
ENSMUSG00000042439	chr18,65623310,65625506;chr18,65638603,65638949;chr18,65686870,65687607;chr18,65688073,65688290;	30.5869		ENSMUSG00000050022	chr5,140752064,140752461;	8.33831
ENSMUSG00000030691	chr7,101259512,101259811;chr7,101282460,101283098;	5.41204		ENSMUSG00000031530	chr8,34807275,34808036;chr8,34817143,34817343;chr8,34818561,34819059;	14.0108
ENSMUSG00000035279	chr7,4928397,4928649;chr7,4936362,4936684;chr7,4943596,4944369;chr7,4944516,4944713;	19.7299		ENSMUSG00000093772	chr19,26774105,26774392;chr19,26775979,26776300;	4.12414
ENSMUSG00000095832	chr3,54717301,54717545;	3.44179		ENSMUSG00000055491	chr19,46056543,46056784;chr19,46062688,46063922;chr19,46064186,46064867;chr19,46064999,46065380;chr19,46069038,46069691;chr19,46071385,46071585;	31.551
ENSMUSG00000023947	chr17,45555772,45556214;	3.84784		ENSMUSG00000024370	chr18,34633239,34633477;chr18,34633823,34634064;	5.44986
ENSMUSG00000057551	chr9,19646856,19647803;	7.58697		ENSMUSG00000048747	chr4,97568540,97568864;	3.29069
ENSMUSG00000026430	chr1,131178603,131178864;chr1,131179420,131180246;	15.0317		ENSMUSG00000031534	chr8,22463025,22463375;chr8,22476505,22477096;	8.27798
ENSMUSG00000026434	chr1,131910488,131910747;chr1,131928063,131928346;	4.42734		ENSMUSG00000055493	chr10,11457283,11457595;	4.56347
ENSMUSG00000033184	chr18,46588268,46588530;	2.27039		ENSMUSG00000055494	chr2,156576785,156576990;chr2,156577137,156577346;	13.5502
ENSMUSG00000026439	chr1,132503763,132504785;	4.77916		ENSMUSG00000000416	chr6,18433835,18434466;chr6,18434644,18435457;	9.38995
ENSMUSG00000002064	chr11,78254850,78255410;	4.39264		ENSMUSG00000005881	chr2,156018070,156018279;	2.09361
ENSMUSG00000033186	chr14,99043751,99044084;	4.77727		ENSMUSG00000031538	chr8,22768259,22768488;chr8,22778269,22778471;chr8,22781889,22782162;	5.56303
ENSMUSG00000002068	chr7,38098023,38098665;	3.53184		ENSMUSG00000005882	chr2,155848114,155848526;	3.15124
ENSMUSG00000031502	chr8,11217852,11218112;	2.2287		ENSMUSG00000039901	chr19,45818707,45818978;	5.04482
ENSMUSG00000062627	chr4,94965191,94965607;	3.27993		ENSMUSG00000024376	chr18,33796961,33797335;chr18,34006160,34006414;	6.84733
ENSMUSG00000031508	chr8,11612419,11612930;	8.31128		ENSMUSG00000031539	chr8,22788177,22789369;chr8,22790825,22791080;	5.72471
ENSMUSG00000024346	chr18,36450961,36451246;	2.60771		ENSMUSG00000039903	chr16,90904127,90904525;	8.58287
ENSMUSG00000096232	chr16,31947766,31948316;	8.19537		ENSMUSG00000005886	chr1,13174145,13174835;	6.40233
ENSMUSG00000031093	chrX,35964871,35965072;	2.44205		ENSMUSG00000008373	chr7,3640760,3641173;	4.36287
ENSMUSG00000036975	chr1,119909468,119911138;	6.53652		ENSMUSG00000022280	chr15,36241240,36242048;	5.82836
ENSMUSG00000024349	chr18,35734106,35734694;	4.65275		ENSMUSG00000091685	chr3,79457548,79457796;chr3,79459231,79459562;	8.9634
ENSMUSG00000050883	chr1,160044553,160044753;	3.31108		ENSMUSG00000046658	chr5,143264108,143264681;	4.76764
ENSMUSG00000017188	chr11,101278046,101278442;	6.93877		ENSMUSG00000022283	chr15,36599013,36599240;	1.43684
ENSMUSG00000084904	chrX,94445314,94445604;	5.11024		ENSMUSG00000022285	chr15,36793329,36793682;	2.46174
ENSMUSG00000015501	chr10,14127320,14127916;chr10,14128387,14128990;chr10,14129580,14129851;chr10,14130062,14130377;chr10,14131126,14132085;chr10,14143092,14143865;chr10,14148911,14149793;chr10,14150705,14150933;	52.3316		ENSMUSG00000060568	chr1,167001612,167001946;chr1,167078535,167079605;chr1,167088107,167088553;	21.4756
ENSMUSG00000039463	chr2,167474290,167475110;	3.41845		ENSMUSG00000056305	chr6,72318860,72319103;	2.99149
ENSMUSG00000060534	chr18,71258789,71259079;chr18,72350442,72351005;	7.46395		ENSMUSG00000056306	chr3,54898915,54899139;chr3,54898915,54899139;	11.5063
ENSMUSG00000034880	chr8,71465327,71465718;	2.68783		ENSMUSG00000037813	chr2,158216912,158217556;	5.71225
ENSMUSG00000022253	chr15,9071555,9071805;chr15,9108350,9108634;	8.74395		ENSMUSG00000037814	chr3,40963942,40964197;chr3,40967305,40967585;	4.76168
ENSMUSG00000053375	chr17,86944303,86944582;	5.04909		ENSMUSG00000087429	chr10,88445906,88446197;	3.79515
ENSMUSG00000008348	chr5,125387197,125387545;chr5,125389528,125389741;	7.24566		ENSMUSG00000051721	chr12,4850126,4850386;chr12,4850499,4851077;chr12,4851562,4851861;	15.7476
ENSMUSG00000022255	chr15,34083213,34083569;chr15,34114635,34114846;	4.60918		ENSMUSG00000020601	chr12,15791838,15792128;chr12,15793394,15794116;chr12,15815230,15815514;chr12,15815610,15815954;	15.6141
ENSMUSG00000015094	chr2,25409101,25409366;	2.5921		ENSMUSG00000037816	chr13,50433326,50433637;	2.74405
ENSMUSG00000034883	chr12,69168862,69169062;chr12,69174504,69174991;	8.0721		ENSMUSG00000037818	chr3,40847268,40847469;	4.22478
ENSMUSG00000015095	chr2,25500830,25501048;chr2,25503503,25503896;chr2,25505257,25505465;	13.9738		ENSMUSG00000020604	chr11,109489851,109490668;	5.94166
ENSMUSG00000063021	chr13,21753647,21753849;	5.55223		ENSMUSG00000051726	chr12,17174583,17174847;	4.99264
ENSMUSG00000022257	chr15,34238136,34238384;	3.21284		ENSMUSG00000020605	chr12,8341846,8342524;	9.82444
ENSMUSG00000094143	chr8,8689794,8690594;	9.3216		ENSMUSG00000082848	chr19,3814543,3815061;	4.55988
ENSMUSG00000049119	chr4,5798279,5799632;	15.5761		ENSMUSG00000020190	chr10,80665375,80665605;	1.87846
ENSMUSG00000034889	chr10,81321223,81321517;chr10,81322276,81323320;chr10,81325459,81326249;	24.3335		ENSMUSG00000020607	chr12,14149264,14150302;chr12,14149264,14150302;chr12,14150505,14150827;chr12,14151821,14152033;	21.1056
ENSMUSG00000037373	chr5,33248270,33248587;	5.41628		ENSMUSG00000078173	chr3,89401915,89402230;	3.59127
ENSMUSG00000020160	chr11,18881411,18881925;chr11,19018607,19018913;	9.30289		ENSMUSG00000006288	chr14,50765562,50765892;	3.77653
ENSMUSG00000037376	chr2,132808575,132808873;	2.6745		ENSMUSG00000020196	chr10,75646874,75647101;chr10,75652942,75653215;chr10,75656909,75657442;chr10,75699895,75700112;chr10,75713431,75713739;	14.6896
ENSMUSG00000018882	chr11,97328540,97328945;	4.14678		ENSMUSG00000006289	chr14,50915855,50916351;	2.37029
ENSMUSG00000020163	chr10,80404086,80404286;	1.44329		ENSMUSG00000085337	chr16,91615816,91616018;	3.57679
ENSMUSG00000013419	chr9,121762726,121764211;chr9,121767560,121768471;chr9,121768817,121769043;	24.4062		ENSMUSG00000035722	chr10,80015305,80015564;	3.14021
ENSMUSG00000051285	chr1,7120285,7120569;chr1,7169473,7169918;	8.97764		ENSMUSG00000020198	chr10,80707616,80707824;	1.60996
ENSMUSG00000020164	chr10,116417892,116418290;	6.26181		ENSMUSG00000073590	chr18,37656743,37657011;chr18,37656743,37657011;chr18,37657973,37658175;	17.9059
ENSMUSG00000078143	chr8,109860047,109860727;chr8,109862247,109862522;chr8,109862684,109862980;	14.5525		ENSMUSG00000073591	chr18,37518784,37520100;	4.64731
ENSMUSG00000020166	chr10,116485233,116485478;	4.26615		ENSMUSG00000035726	chr14,52161622,52161883;	2.3821
ENSMUSG00000028530	chr4,101153008,101153331;chr4,101164401,101164679;	7.07943		ENSMUSG00000073594	chr18,37011119,37011365;chr18,37011119,37011365;chr18,37012653,37012876;	16.5401
ENSMUSG00000020167	chr10,80409735,80410274;chr10,80410381,80410767;chr10,80412205,80412591;chr10,80412862,80413404;chr10,80433416,80433622;	21.631		ENSMUSG00000028567	chr4,108847886,108848572;chr4,108848671,108849130;	7.35308
ENSMUSG00000001674	chr1,121565745,121566225;	4.61605		ENSMUSG00000023980	chr17,47488444,47488865;chr17,47489041,47489896;	15.3515
ENSMUSG00000028532	chr4,101002813,101003808;	9.6319		ENSMUSG00000059689	chr6,117845024,117845617;	4.47881
ENSMUSG00000073563	chr18,53862380,53862674;	2.62454		ENSMUSG00000038214	chr10,43511463,43511739;chr10,43511940,43512241;	9.88729
ENSMUSG00000042444	chr9,70607358,70607657;chr9,70656245,70657143;	11.9404		ENSMUSG00000023984	chr17,47622865,47623596;chr17,47629889,47630317;chr17,47630493,47630722;chr17,47672156,47673395;chr17,47680723,47680937;	22.5373
ENSMUSG00000028538	chr4,117932220,117932575;chr4,117932776,117933126;	9.7744		ENSMUSG00000090406	chr15,99779178,99779562;chr15,99780121,99781290;	9.19821
ENSMUSG00000035283	chr19,56722555,56724772;	19.8882		ENSMUSG00000023988	chr17,47601249,47601719;chr17,47610788,47611227;	11.6851
ENSMUSG00000023951	chr17,46031290,46032347;	12.7042		ENSMUSG00000026470	chr1,155158727,155158969;chr1,155201972,155202774;	8.14316
ENSMUSG00000042446	chr4,126863946,126864327;chr4,126910802,126911009;chr4,126925601,126925923;chr4,126967815,126968070;	12.79		ENSMUSG00000021007	chr12,98658345,98658652;chr12,98669425,98669693;	8.05173
ENSMUSG00000023952	chr17,46161043,46161345;chr17,46164178,46164456;	10.8892		ENSMUSG00000026473	chr1,153907863,153908343;	4.58806
ENSMUSG00000035285	chr7,4924332,4924989;	7.93017		ENSMUSG00000021009	chr12,98688247,98689420;	5.69917
ENSMUSG00000042447	chr6,8214810,8216099;	2.98719		ENSMUSG00000026475	chr1,153742069,153742265;chr1,153743499,153744287;	13.5889
ENSMUSG00000023953	chr17,46172231,46173076;	4.72212		ENSMUSG00000036120	chr8,70131212,70131977;	4.85292
ENSMUSG00000057561	chr18,46607632,46608186;chr18,46608283,46608548;	8.94794		ENSMUSG00000021890	chr14,31502253,31502537;	1.98252
ENSMUSG00000023959	chr17,44275346,44275707;	3.24687		ENSMUSG00000021891	chr14,31479610,31479824;chr14,31493530,31493937;	7.31669
ENSMUSG00000026442	chr1,132569217,132569933;chr1,132570131,132570674;chr1,132665387,132665587;	21.2152		ENSMUSG00000026478	chr1,153219553,153219773;chr1,153221044,153221782;chr1,153227393,153227710;chr1,153229141,153229331;chr1,153234447,153234647;chr1,153332127,153332657;	16.051
ENSMUSG00000026443	chr1,132880305,132880844;chr1,132936846,132939985;	26.6573		ENSMUSG00000074405	chr7,5020455,5020814;chr7,5028880,5031639;	15.1521
ENSMUSG00000007950	chr8,71456853,71457341;chr8,71461345,71461766;	8.97232		ENSMUSG00000021892	chr14,31375001,31375201;	2.35587
ENSMUSG00000040351	chr5,3692575,3693528;chr5,3749648,3749916;chr5,3750017,3750302;chr5,3802519,3803496;	26.0828		ENSMUSG00000074406	chr7,4918875,4921174;	7.31273
ENSMUSG00000040354	chr10,127311439,127311639;	1.56964		ENSMUSG00000040387	chr4,24649656,24650090;	11.6914
ENSMUSG00000026447	chr1,133066328,133067229;	5.72558		ENSMUSG00000007987	chr5,136912824,136913150;	4.12793
ENSMUSG00000052981	chr13,69702937,69703471;chr13,69703650,69704151;chr13,69738593,69739826;	27.8862		ENSMUSG00000040389	chr3,108618985,108619190;chr3,108644445,108644759;	8.80092
ENSMUSG00000071477	chr6,48024337,48025999;chr6,48029047,48029459;chr6,48043843,48044704;	32.5679		ENSMUSG00000021895	chr14,27401630,27402111;chr14,27402832,27403089;	14.0687
ENSMUSG00000048720	chr19,38836723,38837399;chr19,38916670,38916958;	12.0841		ENSMUSG00000017631	chr11,76418805,76419233;chr11,76494210,76494456;chr11,76494591,76494926;	21.6015
ENSMUSG00000067215	chrX,153007288,153007682;chrX,153008135,153008373;chrX,153009087,153009669;	12.8585		ENSMUSG00000031540	chr8,22862061,22862701;chr8,22930178,22930495;chr8,22931987,22932374;chr8,22938116,22939016;chr8,22939711,22940713;	18.4332
ENSMUSG00000048721	chr11,46237347,46238064;	7.79481		ENSMUSG00000062661	chr2,31292283,31292821;	4.94358
ENSMUSG00000040359	chr4,25250308,25250632;	2.95303		ENSMUSG00000000420	chr18,24205880,24206080;chr18,24257458,24257781;chr18,24284657,24285200;	8.07474
ENSMUSG00000050002	chr13,58157679,58157882;chr13,58159876,58160351;chr13,58163452,58163834;	14.5572		ENSMUSG00000048755	chr15,83547064,83547854;chr15,83555439,83555711;	12.8738
ENSMUSG00000093752	chr2,168181767,168182529;chr2,168182626,168183041;chr2,168183284,168183825;chr2,168183990,168185152;chr2,168206669,168207142;	26.4422		ENSMUSG00000048756	chr10,42183748,42183996;chr10,42185967,42186461;chr10,42196354,42197901;chr10,42274921,42275675;chr10,42276045,42276704;	25.6899
ENSMUSG00000031511	chr8,11817586,11817971;chr8,11819463,11819664;chr8,11832812,11833575;	12.9162		ENSMUSG00000031543	chr8,23132245,23132495;	5.3979
ENSMUSG00000093753	chr12,103995470,103995668;	6.56768		ENSMUSG00000031545	chr8,23173018,23173214;chr8,23173738,23174805;chr8,23190620,23191796;	13.9797
ENSMUSG00000021868	chr14,25699466,25699862;chr14,25700074,25700319;	5.89874		ENSMUSG00000024384	chr18,32079770,32080534;	3.06236
ENSMUSG00000024350	chr18,35671118,35671784;chr18,35700790,35701003;	5.52824		ENSMUSG00000017639	chr11,79692682,79693060;	7.55522
ENSMUSG00000031513	chr8,34137482,34137869;chr8,34138681,34139053;	15.029		ENSMUSG00000039910	chr10,17723252,17723449;chr10,17723974,17724897;	10.5128
ENSMUSG00000024352	chr18,35661672,35662128;	3.21929		ENSMUSG00000039911	chr4,149897737,149898422;chr4,149906313,149907256;	11.1486
ENSMUSG00000086594	chr17,59009884,59010344;	4.7517		ENSMUSG00000005893	chr6,92167458,92167658;	2.96757
ENSMUSG00000048728	chr11,50872920,50873620;chr11,50873831,50874116;	11.6618		ENSMUSG00000058407	chr1,37995632,37995832;	2.09883
ENSMUSG00000036980	chr5,138179346,138179655;	2.22758		ENSMUSG00000034032	chr2,119763995,119764362;chr2,119767491,119768244;chr2,119776567,119776899;chr2,119778037,119778316;	17.6644
ENSMUSG00000031516	chr8,34108237,34108454;	2.79648		ENSMUSG00000022701	chr16,43908411,43908663;	3.64304
ENSMUSG00000024354	chr18,35625153,35625703;chr18,35625961,35626261;	11.3497		ENSMUSG00000022702	chr16,18877170,18877419;chr16,18932862,18933062;chr16,18946345,18946545;chr16,18969780,18970062;	8.58581
ENSMUSG00000031517	chr8,54954997,54955301;	3.88607		ENSMUSG00000039917	chr5,135645643,135645888;chr5,135646045,135646312;	7.24027
ENSMUSG00000050890	chr4,134278259,134279224;chr4,134284138,134284445;	11.6957		ENSMUSG00000084946	chr2,71524882,71525082;	2.28007
ENSMUSG00000036983	chr17,3519351,3519668;	5.1126		ENSMUSG00000005899	chr16,17642905,17643113;	2.03111
ENSMUSG00000084910	chr4,72201298,72202133;	12.1417		ENSMUSG00000022704	chr16,43862926,43863191;	4.09433
ENSMUSG00000024357	chr18,35266365,35266795;	16.7531		ENSMUSG00000022706	chr16,18872138,18872662;	3.67098
ENSMUSG00000050891	chr15,58898439,58900225;	7.55987		ENSMUSG00000008384	chr7,27486971,27487171;chr7,27489411,27490277;	13.7328
ENSMUSG00000036986	chr9,58219588,58220469;chr9,58234506,58234933;chr9,58247370,58247559;chr9,58249506,58249740;	25.9807		ENSMUSG00000056310	chr5,130269247,130269488;chr5,130287078,130287264;chr5,130340610,130341032;	8.85956
ENSMUSG00000036989	chr7,105610650,105611212;chr7,105612180,105612381;chr7,105617830,105618696;chr7,105619333,105619599;	22.7114		ENSMUSG00000087431	chr5,81794263,81795238;	4.06841
ENSMUSG00000050896	chr2,84871942,84872246;	7.92934		ENSMUSG00000022708	chr16,43610157,43610370;	2.34884
ENSMUSG00000084915	chr15,89484519,89484795;	4.40048		ENSMUSG00000046668	chr18,35829786,35830232;chr18,35858442,35859626;chr18,35860429,35860817;	9.29274
ENSMUSG00000034006	chr18,80256781,80257054;	4.84744		ENSMUSG00000056313	chr8,24438198,24438609;chr8,24438198,24438609;	14.256
ENSMUSG00000039473	chr16,5050148,5050863;chr16,5055083,5055452;chr16,5064243,5064786;chr16,5076891,5078187;chr16,5083977,5084619;	23.853		ENSMUSG00000087436	chr8,105935747,105936047;chr8,105943591,105944548;	8.60675
ENSMUSG00000039474	chr5,36966845,36967448;chr5,36967732,36968678;	11.6023		ENSMUSG00000037822	chr5,65492620,65492822;	2.09422
ENSMUSG00000022261	chr15,32920839,32921129;	5.10517		ENSMUSG00000063063	chr6,77244156,77244612;chr6,77245048,77245345;chr6,77605180,77605380;chr6,77636714,77636914;	15.5272
ENSMUSG00000039477	chr5,142755252,142755664;chr5,142759695,142760186;chr5,142771444,142772303;chr5,142773618,142773902;chr5,142787020,142788771;chr5,142817119,142817623;	50.684		ENSMUSG00000037824	chr14,40907554,40908002;	4.34708
ENSMUSG00000022263	chr15,27731662,27733028;chr15,27747926,27748590;chr15,27902538,27902950;	21.7457		ENSMUSG00000020611	chr11,109396013,109396433;	3.99353
ENSMUSG00000049122	chr4,74187346,74187720;	6.12121		ENSMUSG00000063065	chr7,126759601,126759887;	1.89338
ENSMUSG00000022265	chr15,27466769,27466988;chr15,27593047,27593772;	10.7426		ENSMUSG00000020612	chr11,109650424,109650624;	1.55871
ENSMUSG00000060548	chr14,60964089,60964687;chr14,60966048,60966547;chr14,60970666,60971131;chr14,61046283,61046519;	21.3771		ENSMUSG00000006705	chr17,31604769,31604997;	3.59507
ENSMUSG00000034893	chr14,75703387,75704060;	8.14054		ENSMUSG00000020614	chr11,109673029,109673495;chr11,109721652,109722116;	7.01966
ENSMUSG00000010936	chr8,110618559,110618879;chr8,110719671,110720389;	17.082		ENSMUSG00000044576	chr5,30105818,30106069;chr5,30113980,30115051;chr5,30115856,30116086;chr5,30116260,30117530;	17.0755
ENSMUSG00000087408	chr8,70315840,70316040;chr8,70329609,70330110;	12.3799		ENSMUSG00000004610	chr7,43444142,43444348;chr7,43452299,43452540;chr7,43456478,43456678;chr7,43457569,43457769;	6.82074
ENSMUSG00000034898	chr9,79818032,79818453;chr9,79818554,79820427;	15.9342		ENSMUSG00000023104	chr5,134597957,134598356;	6.4268
ENSMUSG00000068917	chr3,89164762,89165292;chr3,89168584,89168923;chr3,89169450,89169698;chr3,89176493,89176781;	23.0749		ENSMUSG00000006299	chr1,74279953,74280177;	2.06447
ENSMUSG00000051703	chr1,75482943,75483144;chr1,75484261,75484656;chr1,75484826,75485155;	12.7594		ENSMUSG00000035735	chr19,10247542,10248497;	10.4729
ENSMUSG00000003778	chr18,34607038,34607491;chr18,34607774,34608049;	5.48874		ENSMUSG00000023990	chr17,47737040,47737276;chr17,47791434,47792312;	12.0721
ENSMUSG00000051705	chr9,59736404,59737868;	8.0544		ENSMUSG00000023991	chr17,47867148,47867348;chr17,47867699,47868869;chr17,47904295,47904693;chr17,47924205,47924681;	22.4719
ENSMUSG00000003779	chr18,34632307,34632679;	3.95146		ENSMUSG00000042487	chr9,75445277,75445974;	4.47236
ENSMUSG00000020170	chr10,117071145,117071509;chr10,117073507,117074848;chr10,117102132,117102356;	14.0015		ENSMUSG00000021010	chr12,53252695,53252949;chr12,54067789,54069159;	12.2707
ENSMUSG00000085310	chr11,87121933,87122229;	3.8639		ENSMUSG00000023994	chr17,48388442,48389325;	6.64532
ENSMUSG00000020171	chr10,117215328,117215935;	11.8642		ENSMUSG00000019731	chr8,72483039,72483893;	10.9782
ENSMUSG00000037386	chr15,39345420,39345620;chr15,39436996,39437922;	7.65767		ENSMUSG00000042489	chr4,126560121,126560342;chr4,126566134,126566382;chr4,126593208,126593518;	16.4335
ENSMUSG00000044548	chr12,71309673,71310307;chr12,71317210,71319045;	25.7502		ENSMUSG00000052133	chr16,35663080,35664186;	4.35049
ENSMUSG00000047030	chr2,167482629,167484579;	14.3629		ENSMUSG00000021012	chr12,98746958,98747493;	5.05119
ENSMUSG00000085314	chrX,100738329,100738705;	4.08896		ENSMUSG00000052135	chr4,120267811,120268193;chr4,120268464,120269168;chr4,120286847,120287334;	28.6553
ENSMUSG00000092060	chr5,67398123,67398438;chr5,67417555,67417977;	10.3409		ENSMUSG00000052137	chr4,12094996,12095208;	3.97303
ENSMUSG00000020175	chr10,75052596,75053404;	5.8738		ENSMUSG00000026482	chr1,152517911,152518315;chr1,152518433,152519277;chr1,152524644,152524973;chr1,152624838,152625183;	19.2226
ENSMUSG00000047033	chr18,37473655,37474023;chr18,37474527,37474754;chr18,37474982,37475637;chr18,37475855,37476070;	20.6458		ENSMUSG00000040390	chr7,27656524,27657037;chr7,27657813,27658532;chr7,27663254,27663567;chr7,27664216,27664457;chr7,27668329,27668682;chr7,27673192,27674122;chr7,27674321,27674553;	30.4003
ENSMUSG00000020176	chr11,11933103,11933486;	4.562		ENSMUSG00000002524	chr15,76080665,76080879;	1.68005
ENSMUSG00000028540	chr4,117890044,117890575;	7.12073		ENSMUSG00000040396	chr8,9987660,9988024;chr8,9988278,9988568;	8.83389
ENSMUSG00000028541	chr4,117873562,117874066;	8.51011		ENSMUSG00000026489	chr1,180166719,180167289;chr1,180195751,180195953;	5.81855
ENSMUSG00000047036	chr9,122851939,122852590;chr9,122852829,122853889;chr9,122861731,122862371;	14.9783		ENSMUSG00000055923	chr5,76882405,76882718;	2.41662
ENSMUSG00000035704	chr7,97391602,97392044;	5.28126		ENSMUSG00000024807	chr19,6050485,6050685;chr19,6052467,6053554;	4.97478
ENSMUSG00000028542	chr4,117835328,117835560;chr4,117849266,117849545;chr4,117868955,117869294;	10.8146		ENSMUSG00000024392	chr17,35135271,35135693;chr17,35140142,35140540;chr17,35143482,35143682;	5.30529
ENSMUSG00000047037	chr7,55979165,55979853;	5.37183		ENSMUSG00000024393	chr17,35154579,35155107;chr17,35155312,35157547;chr17,35157878,35158171;chr17,35158383,35158626;chr17,35158932,35159439;chr17,35162124,35162401;chr17,35164650,35164859;	20.9336
ENSMUSG00000001687	chr5,148505363,148506469;	6.15961		ENSMUSG00000031556	chr8,25022567,25023241;	3.3178
ENSMUSG00000042451	chr1,134199298,134199795;chr1,134200046,134200250;	4.80874		ENSMUSG00000031557	chr8,25041801,25042054;chr8,25042639,25042981;chr8,25101513,25101742;	8.21655
ENSMUSG00000028545	chr4,111431130,111431335;chr4,111433086,111433507;	19.0937		ENSMUSG00000024395	chr18,31943568,31944069;chr18,31944931,31947253;chr18,31947686,31948015;	18.4848
ENSMUSG00000066829	chr9,22278236,22278651;chr9,22278753,22279047;	9.51158		ENSMUSG00000084950	chr6,88000176,88000490;	2.62003
ENSMUSG00000023960	chr17,44080843,44081122;chr17,44085229,44085468;	6.7696		ENSMUSG00000034040	chr5,130875598,130876064;chr5,130876220,130876590;chr5,131306530,131307418;	18.4533
ENSMUSG00000023961	chr17,44097619,44097973;chr17,44099137,44099714;chr17,44101281,44101532;chr17,44101767,44102685;chr17,44105546,44105822;	25.6429		ENSMUSG00000041203	chr8,85026852,85027326;	6.23956
ENSMUSG00000035293	chr12,51348244,51348525;chr12,51372478,51372726;	5.45964		ENSMUSG00000022710	chr16,8738102,8738403;	2.8902
ENSMUSG00000035297	chr5,100547473,100547715;	1.53082		ENSMUSG00000022711	chr16,8642737,8642937;	1.75552
ENSMUSG00000023965	chr17,63057809,63058222;chr17,63480511,63480930;chr17,63499024,63500902;	13.0575		ENSMUSG00000046671	chr4,134526195,134526595;chr4,134528975,134529288;	5.85389
ENSMUSG00000035299	chrX,169927091,169927720;chrX,169965874,169966087;chrX,169976464,169976871;chrX,169978183,169978953;chrX,169979460,169979732;chrX,169989039,169990561;	45.9932		ENSMUSG00000039929	chr16,90751749,90752076;chr16,90753491,90753922;chr16,90774085,90774330;chr16,90774508,90774724;	19.825
ENSMUSG00000033610	chr19,34812199,34812399;chr19,34840713,34841109;	9.27541		ENSMUSG00000046675	chr12,102744547,102745229;	3.98256
ENSMUSG00000052105	chr17,66337881,66338221;chr17,66342695,66344343;chr17,66348119,66348648;chr17,66354052,66354421;chr17,66377811,66378105;chr17,66379020,66380519;chr17,66438166,66438531;	43.0593		ENSMUSG00000053838	chr11,6106667,6107411;chr11,6108155,6108355;chr11,6113211,6113549;chr11,6193153,6193527;	12.0231
ENSMUSG00000057572	chr4,129340727,129340927;chr4,129346844,129347031;chr4,129354026,129354453;	10.6269		ENSMUSG00000008393	chr16,8660302,8661094;chr16,8664222,8664422;	5.5188
ENSMUSG00000026452	chr1,134748205,134748459;	4.22564		ENSMUSG00000022718	chr16,18255255,18255483;chr16,18283715,18284646;	6.27101
ENSMUSG00000033615	chr5,108519730,108520504;chr5,108548337,108548609;	14.0529		ENSMUSG00000087442	chr2,173033453,173033671;chr2,173033859,173034288;	5.03686
ENSMUSG00000026455	chr1,134489331,134489671;	3.13938		ENSMUSG00000025200	chr19,44110066,44110629;	3.9633
ENSMUSG00000040363	chrX,12056343,12057396;chrX,12058164,12058639;chrX,12079891,12080584;	36.0231		ENSMUSG00000046679	chr6,86445362,86446410;chr6,86469801,86470046;	7.35799
ENSMUSG00000033618	chr16,21891996,21892335;chr16,21921664,21922336;chr16,21927946,21928222;chr16,21928345,21928660;chr16,21930242,21930476;	24.3		ENSMUSG00000087443	chr17,35864841,35865068;chr17,35866028,35866349;	4.91412
ENSMUSG00000019295	chr5,33655322,33655747;	3.4375		ENSMUSG00000018040	chr15,83115979,83117055;	5.56902
ENSMUSG00000026457	chr1,134424571,134424798;	2.36562		ENSMUSG00000025203	chr19,44303007,44303341;	2.5206
ENSMUSG00000021870	chr14,26427217,26427434;chr14,26533422,26534085;chr14,26534202,26534603;	25.5355		ENSMUSG00000008398	chr10,93249862,93250108;chr10,93264879,93265514;	9.19486
ENSMUSG00000040365	chr11,48815942,48817227;	7.9519		ENSMUSG00000018042	chr15,83153940,83154554;	8.90691
ENSMUSG00000021871	chr14,50947713,50948051;	3.38966		ENSMUSG00000025207	chr19,44992225,44992638;chr19,45001167,45002276;chr19,45002878,45003236;	15.4379
ENSMUSG00000002083	chr7,16312084,16312414;chr7,16313545,16313922;chr7,16317072,16318131;	27.1963		ENSMUSG00000020621	chr12,10390905,10391126;chr12,10394919,10395290;	6.15752
ENSMUSG00000019297	chr14,55753640,55753951;	3.91962		ENSMUSG00000025209	chr19,45006585,45007022;chr19,45007288,45008456;chr19,45011585,45012002;chr19,45012174,45012741;	18.957
ENSMUSG00000050010	chr5,67611041,67611387;chr5,67613341,67613653;chr5,67622053,67622458;	16.4091		ENSMUSG00000006715	chr13,24753347,24753547;	2.6337
ENSMUSG00000048731	chr17,26973589,26975148;chr17,26975892,26976393;chr17,27000094,27000200;chr17,27020054,27020547;chr17,27020740,27020951;	24.7614		ENSMUSG00000020623	chr11,110512741,110513004;	3.25835
ENSMUSG00000036104	chr1,127928548,127928858;chr1,127930790,127931042;chr1,127942506,127942761;	10.3097		ENSMUSG00000006717	chr13,24817991,24818195;	2.60792
ENSMUSG00000048732	chr11,100462735,100464313;	3.82471		ENSMUSG00000013465	chr2,25200115,25200366;chr2,25203240,25203490;chr2,25211101,25211421;	6.92671
ENSMUSG00000052997	chr7,34141159,34141466;	2.38763		ENSMUSG00000020627	chr12,5375215,5375682;	9.75185
ENSMUSG00000036106	chr15,84702816,84703644;	8.69923		ENSMUSG00000020628	chr12,28691127,28691456;chr12,28746298,28747536;chr12,28750170,28750370;	9.27647
ENSMUSG00000031520	chr8,54186069,54186288;	5.35913		ENSMUSG00000078607	chr11,107029690,107029900;	2.76174
ENSMUSG00000081137	chrX,169369371,169369991;	7.4838		ENSMUSG00000023110	chr14,54507197,54507754;	5.69778
ENSMUSG00000024360	chr18,34904730,34905024;	2.93445		ENSMUSG00000020629	chr12,28675245,28675450;	1.96847
ENSMUSG00000017615	chr11,78522983,78523203;chr11,78525142,78525523;	6.27254		ENSMUSG00000028580	chr4,130727866,130728197;	3.54879
ENSMUSG00000031523	chr8,36583546,36583740;chr8,36584405,36584786;	9.7788		ENSMUSG00000028582	chr4,108633634,108634139;	4.16748
ENSMUSG00000036990	chr8,79639732,79639941;chr8,79663911,79664111;chr8,79672809,79673246;chr8,79673373,79674100;	12.599		ENSMUSG00000023118	chr7,19036632,19036960;chr7,19037768,19038207;chr7,19042428,19042782;chr7,19053246,19053585;chr7,19053944,19054588;	13.9659
ENSMUSG00000062646	chr2,120422265,120422736;	5.74		ENSMUSG00000028583	chr4,143267533,143267869;	3.11719
ENSMUSG00000055485	chr2,157016212,157017184;chr2,157017365,157018464;chr2,157020289,157021643;chr2,157027282,157027770;chr2,157039900,157041002;chr2,157060212,157060561;chr2,157078092,157079253;	55.1329		ENSMUSG00000042492	chr7,127198292,127199349;chr7,127207363,127208322;	20.1494
ENSMUSG00000031527	chr8,35469078,35469342;chr8,35491309,35491553;	5.93512		ENSMUSG00000038233	chr9,121964841,121965765;chr9,121978345,121978582;	12.3794
ENSMUSG00000036992	chr2,148672729,148672954;chr2,148675281,148676016;	16.0119		ENSMUSG00000038236	chr6,52215584,52215883;	6.35256
ENSMUSG00000005871	chr18,34220936,34221167;chr18,34298422,34298672;chr18,34311965,34313389;chr18,34313617,34313856;chr18,34314057,34315171;chr18,34315309,34316375;chr18,34316624,34318641;	29.5418		ENSMUSG00000052144	chr6,100866341,100866598;	4.88072
ENSMUSG00000031529	chr8,34831474,34831721;chr8,34965017,34965226;chr8,34965355,34965671;	7.294		ENSMUSG00000040813	chr9,106673380,106673716;chr9,106681965,106682223;	3.96667
ENSMUSG00000036995	chr4,136243890,136244427;chr4,136244546,136244917;	11.2103		ENSMUSG00000079002	chr15,76721829,76722047;chr15,76722407,76722692;	6.7573
ENSMUSG00000053801	chr7,45825271,45826099;chr7,45829927,45830181;chr7,45830583,45830794;	15.1646		ENSMUSG00000079003	chr8,83997630,83997977;chr8,83999839,84000281;	7.06534
ENSMUSG00000024369	chr17,34853864,34854261;	3.04061		ENSMUSG00000021025	chr12,55490322,55490605;chr12,55492365,55492585;	7.22222
ENSMUSG00000084925	chr14,20546355,20546559;chr14,20549843,20550043;chr14,20550234,20550433;chr14,20560945,20562051;	13.3643		ENSMUSG00000043300	chr3,69574869,69575117;chr3,69575497,69575911;	7.55949
ENSMUSG00000015522	chr3,95494413,95494646;	2.10581		ENSMUSG00000026496	chr1,180585790,180586042;chr1,180587960,180588263;	3.39727
ENSMUSG00000060550	chr17,35440008,35440409;	3.93564		ENSMUSG00000026499	chr1,180726105,180726375;chr1,180746793,180747180;	10.0502
ENSMUSG00000039483	chr2,30823666,30824840;	8.42448		ENSMUSG00000055932	chr8,91409222,91409901;chr8,91666541,91666880;	8.6115
ENSMUSG00000053390	chr17,33002757,33003776;	5.01642		ENSMUSG00000024812	chr19,24097907,24098409;chr19,24100639,24100901;chr19,24130757,24131445;chr19,24142666,24142868;chr19,24173841,24174154;	17.5899
ENSMUSG00000039485	chr10,34297482,34297706;chr10,34297854,34298600;chr10,34298841,34299344;	11.8513		ENSMUSG00000031561	chr8,48228199,48229075;chr8,48235338,48236028;chr8,48236156,48236593;chr8,48276312,48276776;	25.225
ENSMUSG00000022272	chr15,25622660,25623004;chr15,25779610,25779980;chr15,25780827,25781864;chr15,25807724,25808152;chr15,25812344,25812699;chr15,25813406,25813667;	30.0335		ENSMUSG00000024816	chr19,5852143,5852742;chr19,5856584,5856784;chr19,5875004,5875311;	7.01802
ENSMUSG00000087413	chr4,82546946,82547187;	3.50618		ENSMUSG00000000441	chr6,115618713,115619256;chr6,115631168,115631414;	7.81243
ENSMUSG00000053395	chr7,3394095,3394563;chr7,3414877,3416131;	12.5159		ENSMUSG00000031563	chr8,47868208,47868816;chr8,47875228,47875456;chr8,47990166,47990530;	9.54044
ENSMUSG00000068921	chr3,88936148,88936372;chr3,88949732,88950315;	4.84222		ENSMUSG00000058420	chr7,118433832,118434354;	9.69791
ENSMUSG00000068922	chr3,88907329,88907571;chr3,88908048,88908640;	10.1302		ENSMUSG00000027300	chr2,130591338,130591843;chr2,130599643,130600656;chr2,130616542,130616732;	13.3103
ENSMUSG00000068923	chr3,88747595,88747869;chr3,88761825,88762549;	14.9768		ENSMUSG00000031565	chr8,25518765,25519428;chr8,25573650,25574626;	14.521
ENSMUSG00000037808	chr9,13827760,13828013;chr9,13832971,13833302;	9.98891		ENSMUSG00000027304	chr2,119700951,119701165;chr2,119705443,119705736;chr2,119732817,119733059;	7.53842
ENSMUSG00000063047	chr7,27962505,27963008;chr7,27964528,27964869;	13.4124		ENSMUSG00000027305	chr2,119660097,119660536;	4.31911
ENSMUSG00000063049	chr8,47668564,47669336;chr8,47674505,47675330;	12.3395		ENSMUSG00000053841	chr4,129628335,129629272;chr4,129639124,129639603;	10.999
ENSMUSG00000006273	chr8,69105759,69105959;	1.3766		ENSMUSG00000022721	chr16,18249051,18250033;	4.2039
ENSMUSG00000037395	chr1,192100599,192101126;	5.69055		ENSMUSG00000041215	chr16,20230864,20231729;	3.55739
ENSMUSG00000020181	chr10,109766925,109767341;chr10,109769161,109769438;chr10,109852593,109853519;	16.2583		ENSMUSG00000041216	chr4,9281652,9281875;	6.25414
ENSMUSG00000006276	chr8,72341127,72341494;chr8,72386872,72387076;	5.20814		ENSMUSG00000027309	chr2,130803506,130803875;	3.39102
ENSMUSG00000020184	chr10,117690152,117690799;	7.26752		ENSMUSG00000034055	chrX,102515816,102516110;	6.74013
ENSMUSG00000020185	chr10,110754080,110754290;chr10,110769742,110770177;chr10,110778838,110779382;chr10,110780663,110780966;chr10,110782195,110782654;	29.7155		ENSMUSG00000022724	chr16,59475649,59475890;	3.61928
ENSMUSG00000035711	chr13,55523347,55523588;	8.18031		ENSMUSG00000041219	chr2,113833584,113833972;chr2,113848060,113848592;	6.74154
ENSMUSG00000028550	chr4,99221191,99221373;chr4,99258491,99258804;	5.27019		ENSMUSG00000053846	chr18,74940540,74940865;	2.91878
ENSMUSG00000047044	chr19,18713305,18713794;chr19,18717148,18717609;	9.52487		ENSMUSG00000084967	chr11,66217360,66217805;	5.15558
ENSMUSG00000035713	chr7,97311771,97312479;	16.4628		ENSMUSG00000034059	chr2,84734084,84734303;chr2,84735119,84735507;chr2,84736042,84736490;	13.6567
ENSMUSG00000085328	chr5,127878676,127879032;chr5,127881141,127881523;	4.16866		ENSMUSG00000060594	chr9,51057248,51057556;	5.66093
ENSMUSG00000028551	chr4,109661301,109661693;chr4,109665470,109666658;	18.6477		ENSMUSG00000046688	chr3,127796986,127797235;	3.72799
ENSMUSG00000092074	chr17,6310699,6310894;chr17,6314758,6314958;chr17,6317214,6317419;	8.01188		ENSMUSG00000006720	chr13,21960005,21960328;	4.43743
ENSMUSG00000020189	chr10,111164783,111165014;	5.07127		ENSMUSG00000087458	chr2,120025184,120025714;chr2,120026522,120026814;	7.73492
ENSMUSG00000042460	chr6,7866475,7866921;chr6,7871144,7871723;	8.38192		ENSMUSG00000025216	chr19,45233596,45234172;	11.5836
ENSMUSG00000059674	chr14,54631936,54632512;	6.80354		ENSMUSG00000025217	chr19,45363831,45364033;chr19,45406544,45406744;chr19,45507670,45507883;chr19,45529062,45529354;	10.4052
ENSMUSG00000066838	chr7,7202225,7202579;chr7,7203390,7203650;chr7,7203924,7204293;	16.706		ENSMUSG00000037845	chr9,50771724,50772073;	3.29862
ENSMUSG00000028555	chr4,109414450,109414620;chr4,109444279,109444556;	5.19682		ENSMUSG00000068966	chr2,33410945,33411526;	6.03112
ENSMUSG00000066839	chr9,22072271,22072484;chr9,22076227,22076624;	15.5664		ENSMUSG00000025218	chr19,45552320,45553030;chr19,45558138,45558415;	9.75613
ENSMUSG00000023971	chr17,46667339,46668118;chr17,46672647,46672847;	10.2752		ENSMUSG00000037846	chr10,68041631,68041970;	8.3643
ENSMUSG00000023972	chr17,46564999,46565303;	2.5934		ENSMUSG00000063087	chr18,5566950,5567488;	4.8578
ENSMUSG00000023973	chr17,46735973,46737374;	11.6816		ENSMUSG00000006728	chr10,127067528,127067854;	1.97327
ENSMUSG00000038205	chr3,97673510,97673767;	4.67436		ENSMUSG00000020638	chr12,26478011,26478718;	9.49178
ENSMUSG00000038206	chr8,56591514,56591818;	4.24724		ENSMUSG00000047084	chr7,80264349,80265238;	3.8411
ENSMUSG00000004187	chr15,76667336,76667839;	4.12547		ENSMUSG00000047085	chr7,44441879,44442639;chr7,44444738,44445212;	28.793
ENSMUSG00000023977	chr17,46928872,46930116;chr17,46930290,46930493;chr17,46957113,46957313;chr17,47010083,47010440;	17.6078		ENSMUSG00000004633	chr6,54039737,54040155;	3.12878
ENSMUSG00000038208	chr11,98388965,98389382;	5.1257		ENSMUSG00000035754	chr10,79960172,79960373;chr10,79967478,79967792;chr10,79968383,79968596;	9.09081
ENSMUSG00000019715	chr2,29936037,29936384;chr2,29942557,29942822;	4.2443		ENSMUSG00000066877	chr1,43513385,43513588;chr1,43554057,43554596;chr1,43569146,43569736;	13.1674
ENSMUSG00000033623	chr5,108500259,108500690;	6.88991		ENSMUSG00000035757	chr15,89099948,89100316;	1.83114
ENSMUSG00000033624	chr8,111134607,111135166;	10.3466		ENSMUSG00000004637	chr8,114448159,114448359;	1.4524
ENSMUSG00000040370	chr6,145215243,145215550;	3.24378		ENSMUSG00000028597	chr4,108400537,108400941;	2.75216
ENSMUSG00000002504	chr17,24639899,24640170;chr17,24650061,24650239;chr17,24650061,24650239;	13.0611		ENSMUSG00000035759	chr10,111299324,111299999;	4.87043
ENSMUSG00000026463	chr1,133706409,133706970;chr1,133753088,133753645;	11.7444		ENSMUSG00000038240	chr10,43440128,43440475;	3.14721
ENSMUSG00000026464	chr1,133620047,133620596;chr1,133621187,133621799;chr1,133626748,133627190;chr1,133657332,133657617;chr1,133657958,133658286;chr1,133658467,133658684;chr1,133659279,133660040;chr1,133660952,133661169;	24.4119		ENSMUSG00000038241	chr2,155962918,155963099;chr2,155971892,155972147;chr2,155974256,155974585;chr2,155975537,155975870;chr2,155985172,155985433;chr2,155985733,155986031;chr2,155988311,155988511;chr2,155990215,155992855;chr2,155998268,155998593;	29.3829
ENSMUSG00000040373	chr11,107875835,107876206;chr11,107876488,107877603;	13.8068		ENSMUSG00000038244	chr7,112351379,112351814;	6.45198
ENSMUSG00000026466	chr1,156006796,156007828;	7.98211		ENSMUSG00000052151	chr10,79526822,79527069;	4.56926
ENSMUSG00000040374	chr3,5561191,5561764;	5.22216		ENSMUSG00000040820	chr16,94129496,94129780;chr16,94267375,94268129;	14.657
ENSMUSG00000026469	chr1,155280476,155280724;	3.14109		ENSMUSG00000026915	chr2,37560371,37560674;	1.5349
ENSMUSG00000036114	chr4,41711972,41712814;	13.1583		ENSMUSG00000021033	chr12,87163712,87164226;	3.22369
ENSMUSG00000050022	chr5,140752065,140752510;	7.99782		ENSMUSG00000045409	chr17,36260354,36260846;	10.6438
ENSMUSG00000031530	chr8,34807326,34808173;chr8,34817143,34817461;	10.9362		ENSMUSG00000040822	chr14,54686920,54687233;chr14,54690055,54690632;	6.13294
ENSMUSG00000093772	chr19,26774105,26774451;chr19,26775929,26776300;	7.39161		ENSMUSG00000052155	chr2,48899615,48900013;	4.09732
ENSMUSG00000055491	chr19,46062636,46064010;chr19,46064137,46064887;chr19,46064999,46065380;chr19,46068982,46069690;	30.5755		ENSMUSG00000038248	chr10,43002794,43003020;chr10,43003396,43003610;chr10,43003865,43004296;chr10,43021001,43022918;chr10,43174079,43174524;	28.1534
ENSMUSG00000024370	chr18,34632307,34632679;chr18,34633252,34633485;chr18,34633778,34634140;	9.42382		ENSMUSG00000040824	chr7,19151197,19151417;	1.71368
ENSMUSG00000048747	chr4,97568480,97568916;	4.17038		ENSMUSG00000090439	chr10,60403185,60403394;	8.33362
ENSMUSG00000031534	chr8,22463002,22463336;	7.16675		ENSMUSG00000026918	chr2,27448262,27448580;chr2,27450152,27450456;chr2,27452773,27453182;chr2,27454160,27454504;chr2,27459628,27459916;chr2,27461407,27461738;	18.3759
ENSMUSG00000055493	chr10,11457306,11457585;	6.59013		ENSMUSG00000021037	chr12,87268033,87268354;	1.82402
ENSMUSG00000050029	chrX,51006592,51006879;chrX,51014919,51015170;	3.98357		ENSMUSG00000029401	chr5,124463368,124463755;chr5,124477696,124478246;	11.0822
ENSMUSG00000031536	chr8,22632698,22633140;chr8,22637778,22638006;	7.5489		ENSMUSG00000021038	chr12,87239236,87239793;	6.8819
ENSMUSG00000031537	chr8,22659839,22660568;	3.61672		ENSMUSG00000029402	chr5,124490117,124491093;	4.90796
ENSMUSG00000000416	chr6,18367283,18367616;chr6,18433809,18435499;chr6,18448092,18448294;	14.739		ENSMUSG00000021039	chr12,87450328,87450715;chr12,87452684,87452884;	5.20987
ENSMUSG00000005881	chr2,156018070,156018278;	2.24967		ENSMUSG00000002546	chr2,32302083,32302341;chr2,32304547,32304879;chr2,32304979,32305158;chr2,32306448,32306737;	7.58886
ENSMUSG00000031538	chr8,22768272,22768488;chr8,22771522,22771731;chr8,22781889,22782153;	6.66304		ENSMUSG00000029404	chr5,124116411,124116611;chr5,124116914,124117470;	5.58182
ENSMUSG00000005882	chr2,155848213,155848526;	3.03449		ENSMUSG00000043311	chr17,35126616,35128167;chr17,35128587,35128820;	13.7188
ENSMUSG00000039901	chr19,45818450,45818948;	5.85929		ENSMUSG00000029406	chr5,124118747,124118993;chr5,124120549,124121731;chr5,124129249,124129449;chr5,124136009,124136506;chr5,124140359,124140592;	24.4948
ENSMUSG00000024376	chr18,33796978,33797368;chr18,34006175,34006439;chr18,34006768,34007150;	8.53066		ENSMUSG00000043313	chr18,37497012,37497468;chr18,37498114,37498404;chr18,37498543,37499091;chr18,37499238,37499453;	17.5032
ENSMUSG00000031539	chr8,22788153,22789451;	6.74958		ENSMUSG00000036155	chr1,127306756,127307016;chr1,127482575,127482989;	8.55043
ENSMUSG00000034021	chr5,150673753,150674105;chr5,150800577,150801321;chr5,150807742,150808164;	15.3147		ENSMUSG00000055945	chr17,8340464,8340960;chr17,8341085,8342461;chr17,8343880,8344082;	16.9578
ENSMUSG00000024378	chr18,33203527,33203815;chr18,33213575,33213833;	5.37469		ENSMUSG00000031570	chr8,25724179,25724412;	2.84901
ENSMUSG00000039903	chr16,90904119,90904641;	7.52036		ENSMUSG00000050064	chr3,98425295,98425596;chr3,98427096,98427733;chr3,98428757,98429047;	13.7701
ENSMUSG00000005886	chr1,13142516,13142754;chr1,13166896,13167258;chr1,13173973,13175291;	17.7043		ENSMUSG00000017664	chr2,165276603,165277161;chr2,165283396,165283603;chr2,165287628,165287827;	12.2492
ENSMUSG00000039908	chr11,119375956,119376416;	4.99893		ENSMUSG00000067279	chr19,36732984,36733197;chr19,36733340,36734279;	8.71008
ENSMUSG00000008373	chr7,3630034,3630242;chr7,3640760,3641198;	9.82281		ENSMUSG00000024826	chr19,5898298,5898631;	2.99676
ENSMUSG00000022280	chr15,36241213,36242064;chr15,36265324,36265900;	13.2754		ENSMUSG00000036158	chr15,93500050,93501303;	3.44815
ENSMUSG00000091685	chr3,79457512,79458088;chr3,79458724,79459577;	12.1834		ENSMUSG00000024827	chr19,30145143,30145343;chr19,30175003,30175441;	6.15527
ENSMUSG00000046658	chr5,143249826,143250102;chr5,143252475,143252764;chr5,143253314,143253906;chr5,143254111,143255646;chr5,143264131,143264667;	53.7198		ENSMUSG00000048787	chr7,119857553,119857958;chr7,119859484,119859821;	11.3955
ENSMUSG00000022283	chr15,36608476,36608879;	3.96064		ENSMUSG00000017667	chr2,165377921,165378125;chr2,165379732,165380653;chr2,165381491,165381753;	13.2007
ENSMUSG00000039497	chr10,34152255,34153407;	8.34863		ENSMUSG00000031575	chr8,25840471,25840789;	5.55578
ENSMUSG00000022285	chr15,36790800,36791057;chr15,36793321,36793681;	5.14929		ENSMUSG00000027312	chr2,130906485,130906699;chr2,131025816,131026067;chr2,131029776,131029995;	9.21737
ENSMUSG00000060568	chr1,167078442,167079737;chr1,167087820,167088509;	17.5467		ENSMUSG00000031577	chr8,31150946,31151414;chr8,31159545,31159799;chr8,31160396,31160958;chr8,31161574,31161921;	13.2408
ENSMUSG00000056305	chr6,72318797,72319156;chr6,72344884,72345105;	10.631		ENSMUSG00000027313	chr2,119353386,119353819;	6.84713
ENSMUSG00000056306	chr3,54898890,54899215;chr3,54898890,54899215;chr3,54899428,54899765;	22.996		ENSMUSG00000031578	chr8,31159545,31159799;	3.81773
ENSMUSG00000037814	chr3,40963884,40964221;	3.03344		ENSMUSG00000027314	chr2,119332446,119332845;chr2,119334682,119335111;	14.8312
ENSMUSG00000087429	chr10,88445874,88446225;	6.33657		ENSMUSG00000039942	chr15,5217194,5217492;	3.67896
ENSMUSG00000051721	chr12,4850083,4851333;chr12,4851513,4851925;	17.1942		ENSMUSG00000027316	chr2,131039919,131040221;	1.7723
ENSMUSG00000037815	chr18,35212649,35213136;chr18,35213330,35214080;chr18,35214692,35214987;chr18,35250845,35251142;	14.5353		ENSMUSG00000046691	chr8,106883917,106884512;chr8,106885671,106886558;chr8,106893354,106893573;	12.5531
ENSMUSG00000020601	chr12,15791838,15792183;chr12,15793345,15794123;chr12,15815229,15816123;	16.3199		ENSMUSG00000084974	chr7,27257222,27257580;	2.88005
ENSMUSG00000037816	chr13,50433396,50433671;	4.56252		ENSMUSG00000034064	chr16,38525288,38525935;chr16,38526341,38526720;	9.21232
ENSMUSG00000044562	chr7,45634153,45634446;chr7,45635326,45635665;	10.599		ENSMUSG00000041229	chrX,151631338,151631698;	4.66205
ENSMUSG00000037818	chr3,40885894,40886094;	4.73877		ENSMUSG00000015575	chr17,26699363,26699638;	3.72347
ENSMUSG00000051726	chr12,17174442,17175200;chr12,17175348,17176326;	22.6035		ENSMUSG00000025220	chr19,45767393,45767918;chr19,45782990,45783526;	6.99646
ENSMUSG00000020605	chr12,8341896,8342521;	10.1941		ENSMUSG00000056342	chr11,23363913,23364412;	4.53855
ENSMUSG00000082848	chr19,3814125,3816173;	11.4695		ENSMUSG00000094626	chr6,120489766,120490598;chr6,120489766,120490598;chr6,120491769,120492571;chr6,120492766,120493868;	32.3
ENSMUSG00000020190	chr10,80665378,80665634;	2.80518		ENSMUSG00000025223	chr19,46032701,46033418;chr19,46039054,46039594;chr19,46044929,46045282;	12.5987
ENSMUSG00000020607	chr12,14149140,14150893;chr12,14151674,14152044;	16.0854		ENSMUSG00000087466	chr9,86695566,86695872;	1.99917
ENSMUSG00000020608	chr12,11317765,11318050;	3.17443		ENSMUSG00000025224	chr19,46260678,46260878;chr19,46280523,46280737;chr19,46285641,46286027;	9.07184
ENSMUSG00000078173	chr3,89401873,89402267;	5.11427		ENSMUSG00000037852	chr8,64617505,64617824;chr8,64692753,64693039;	4.0436
ENSMUSG00000006288	chr14,50765588,50765884;chr14,50785283,50785491;	5.47895		ENSMUSG00000049184	chr8,33386229,33387208;chr8,33416556,33416852;	8.93392
ENSMUSG00000020196	chr10,75646874,75647203;chr10,75647951,75648256;chr10,75656972,75657451;	16.9277		ENSMUSG00000025225	chr19,46305750,46306008;	3.4593
ENSMUSG00000006289	chr14,50915865,50916351;	2.08658		ENSMUSG00000006731	chr10,127169793,127170020;chr10,127171632,127172364;	6.51945
ENSMUSG00000066842	chr1,150563483,150563934;chr1,150598842,150599071;	7.62513		ENSMUSG00000025227	chr19,46367961,46368165;	2.05786
ENSMUSG00000028560	chr4,98930957,98931606;chr4,98934098,98934807;	10.1172		ENSMUSG00000020640	chr12,4634597,4634830;	3.54636
ENSMUSG00000020198	chr10,80713901,80714172;chr10,80719188,80719388;	3.91737		ENSMUSG00000025228	chr19,46376843,46377085;chr19,46377692,46378469;	6.79428
ENSMUSG00000073590	chr18,37656128,37656447;chr18,37656128,37656447;chr18,37656618,37657001;chr18,37656618,37657001;chr18,37657355,37657599;chr18,37657355,37657599;chr18,37657847,37658173;	48.0197		ENSMUSG00000037855	chr10,67909179,67909818;	4.02216
ENSMUSG00000035725	chrX,77795647,77795854;	2.42803		ENSMUSG00000020642	chr12,26310177,26310379;chr12,26415005,26415300;	5.18471
ENSMUSG00000073591	chr18,37518146,37520434;	6.46859		ENSMUSG00000006736	chr10,127067528,127067854;	1.97327
ENSMUSG00000035726	chr14,52161336,52161958;	5.00934		ENSMUSG00000078622	chr11,106201978,106202210;	1.97535
ENSMUSG00000028565	chr4,97783181,97783458;	2.03444		ENSMUSG00000020644	chr12,25095836,25096036;	1.649
ENSMUSG00000028567	chr4,108847832,108849280;chr4,108861439,108861691;	9.88041		ENSMUSG00000013483	chr11,119343737,119344745;	6.40775
ENSMUSG00000023980	chr17,47488448,47488882;chr17,47488995,47489909;chr17,47501240,47501502;chr17,47502062,47502275;	28.7256		ENSMUSG00000061410	chr8,121601190,121601437;chr8,121601623,121601843;chr8,121603807,121604119;chr8,121604362,121605147;chr8,121651982,121652286;	22.9683
ENSMUSG00000059689	chr6,117845135,117845614;	6.18846		ENSMUSG00000020646	chr12,24958934,24959350;	5.20826
ENSMUSG00000038212	chr13,65066527,65066821;	3.37282		ENSMUSG00000061411	chr2,153529537,153529905;	5.26779
ENSMUSG00000023984	chr17,47622885,47623651;chr17,47629837,47630925;chr17,47672043,47673369;chr17,47680681,47680983;	34.9374		ENSMUSG00000020647	chr12,4247767,4248188;	2.95367
ENSMUSG00000038214	chr10,43479172,43479372;chr10,43510357,43510773;chr10,43510891,43512260;chr10,43513840,43514060;	21.5303		ENSMUSG00000054252	chr5,33721690,33722013;chr5,33722305,33722510;chr5,33735413,33735749;	7.38887
ENSMUSG00000090406	chr15,99778746,99779052;chr15,99779171,99779598;chr15,99779924,99781290;	16.6542		ENSMUSG00000047090	chr10,128801329,128801550;chr10,128801908,128802493;	3.98486
ENSMUSG00000038217	chr11,75465306,75465830;	5.53233		ENSMUSG00000085376	chr5,116013688,116014847;	7.59146
ENSMUSG00000023988	chr17,47601198,47601782;chr17,47610774,47611216;	17.5511		ENSMUSG00000054256	chr5,115453825,115454174;	2.35491
ENSMUSG00000052125	chr12,33134809,33135522;	9.72795		ENSMUSG00000085379	chr11,58968366,58968629;	4.38912
ENSMUSG00000033632	chr18,25339816,25340227;	3.6205		ENSMUSG00000035764	chr16,32238399,32238671;	5.05353
ENSMUSG00000026470	chr1,155201975,155202851;	8.41346		ENSMUSG00000035765	chr18,75286639,75286953;	5.70708
ENSMUSG00000019726	chr13,13634524,13634786;chr13,13635084,13635249;chr13,13635542,13635829;chr13,13637733,13638364;	19.5857		ENSMUSG00000047098	chr14,55598611,55598935;	2.60793
ENSMUSG00000021007	chr12,98658332,98658661;chr12,98669260,98669696;	12.5797		ENSMUSG00000035769	chr9,119392069,119392304;chr9,119392699,119393275;	9.87214
ENSMUSG00000026473	chr1,153907863,153908317;	4.6379		ENSMUSG00000045414	chr9,94520258,94520544;	4.40106
ENSMUSG00000021009	chr12,98676806,98676987;chr12,98678428,98678670;chr12,98680122,98680386;chr12,98688189,98689574;chr12,98733634,98733923;	21.7188		ENSMUSG00000038252	chr6,125172906,125173189;	2.20303
ENSMUSG00000026475	chr1,153743540,153744381;chr1,153744867,153745179;	15.6952		ENSMUSG00000026922	chr2,26593225,26593615;	4.95657
ENSMUSG00000036120	chr8,70131196,70131992;	5.77098		ENSMUSG00000021040	chr12,87450328,87450715;	3.34081
ENSMUSG00000021890	chr14,31502204,31502557;chr14,31504178,31504559;	6.94941		ENSMUSG00000026923	chr2,26458445,26458843;chr2,26459459,26461061;chr2,26464805,26465125;chr2,26467778,26468030;chr2,26468341,26468676;chr2,26470954,26471180;chr2,26484163,26484475;chr2,26503597,26503869;	28.8336
ENSMUSG00000021891	chr14,31492421,31492615;chr14,31493498,31493917;	7.55078		ENSMUSG00000019761	chr11,99385920,99386130;	2.46873
ENSMUSG00000026478	chr1,153221019,153221771;chr1,153223489,153223692;chr1,153227371,153227710;chr1,153230666,153230921;chr1,153332149,153332640;	17.0441		ENSMUSG00000038255	chr11,98327492,98327719;chr11,98327865,98328283;	7.98989
ENSMUSG00000074405	chr7,5023129,5023553;chr7,5027250,5027445;chr7,5028645,5031642;chr7,5032078,5033157;	33.0781		ENSMUSG00000038256	chr3,97204742,97205890;chr3,97207151,97207400;chr3,97208762,97209079;chr3,97209953,97210786;	15.8783
ENSMUSG00000021892	chr14,31370848,31371185;chr14,31374932,31375201;	6.25724		ENSMUSG00000026924	chr2,26410275,26410557;chr2,26423437,26423637;chr2,26438486,26439119;chr2,26439556,26440176;chr2,26440453,26442045;	18.3377
ENSMUSG00000074406	chr7,4918876,4921995;	9.51975		ENSMUSG00000079020	chr15,73580377,73581158;chr15,73581724,73581976;chr15,73586185,73586925;chr15,73605414,73606069;	17.2012
ENSMUSG00000055912	chr6,72356099,72356312;	2.36201		ENSMUSG00000079021	chr2,140659656,140659857;chr2,140660034,140660247;chr2,140660453,140660738;	12.9722
ENSMUSG00000040387	chr4,24649539,24650159;chr4,24850820,24851025;	19.2838		ENSMUSG00000026925	chr2,26407766,26408731;	5.85019
ENSMUSG00000007987	chr5,136912824,136913194;	5.83399		ENSMUSG00000019763	chr10,4427293,4427556;	3.61198
ENSMUSG00000040389	chr3,108618580,108619225;chr3,108644427,108644862;	15.778		ENSMUSG00000021044	chr12,88368749,88369012;chr12,88461373,88461622;	4.52214
ENSMUSG00000021895	chr14,27401629,27402129;chr14,27402873,27403142;	20.0462		ENSMUSG00000026927	chr2,26382876,26383570;chr2,26385240,26385698;chr2,26386903,26387671;	7.7444
ENSMUSG00000017631	chr11,76418770,76419238;chr11,76494152,76494948;	28.1736		ENSMUSG00000040836	chr1,165310467,165311077;chr1,165321421,165322114;chr1,165322411,165322621;	18.3849
ENSMUSG00000007989	chr14,65202667,65202932;chr14,65235642,65235867;chr14,65252965,65253372;	8.50616		ENSMUSG00000021047	chr12,46700000,46700369;	2.5472
ENSMUSG00000031540	chr8,22861868,22862790;chr8,22930178,22930526;chr8,22931955,22932582;chr8,22938088,22940761;	21.4274		ENSMUSG00000029413	chr5,92258714,92258943;	2.12039
ENSMUSG00000062661	chr2,31292290,31292811;	4.36628		ENSMUSG00000036160	chr2,26899732,26900057;	2.32679
ENSMUSG00000000420	chr18,24205859,24206296;chr18,24257459,24257767;chr18,24282201,24282415;chr18,24284617,24285283;	18.5016		ENSMUSG00000029416	chr5,127596345,127596799;	11.2728
ENSMUSG00000050035	chr10,85098163,85098731;	5.71401		ENSMUSG00000043323	chr5,110362923,110363936;chr5,110370816,110371215;chr5,110377913,110378237;chr5,110378893,110379093;chr5,110379370,110379593;chr5,110430598,110431670;chr5,110432864,110433200;	23.6718
ENSMUSG00000048755	chr15,83547104,83547842;chr15,83555466,83555705;	15.1829		ENSMUSG00000024830	chr19,4156797,4157199;	3.99508
ENSMUSG00000048756	chr10,42185925,42186466;chr10,42196323,42197901;chr10,42274767,42275870;chr10,42275985,42276926;	44.0464		ENSMUSG00000024831	chr19,3261316,3261646;chr19,3264816,3265441;	11.5112
ENSMUSG00000031543	chr8,23132290,23132509;	4.67564		ENSMUSG00000050071	chrX,136214310,136214531;	3.59497
ENSMUSG00000048758	chr9,106431068,106431556;	4.06074		ENSMUSG00000017670	chr2,165289712,165290555;	7.64589
ENSMUSG00000024382	chr18,32269777,32270070;	4.37301		ENSMUSG00000005043	chr11,119343737,119344745;chr11,119345785,119346832;	16.0418
ENSMUSG00000031545	chr8,23173739,23174623;chr8,23190815,23191781;	16.2608		ENSMUSG00000005045	chr4,152353494,152353796;chr4,152376968,152377141;chr4,152378256,152378479;chr4,152387360,152387725;	15.124
ENSMUSG00000058402	chr7,29874121,29874427;chr7,29874121,29874427;chr7,29874669,29876133;	26.6092		ENSMUSG00000048794	chr6,90406017,90406223;chr6,90415588,90415899;	5.13876
ENSMUSG00000024383	chr18,32226651,32226874;chr18,32228062,32228409;	11.8357		ENSMUSG00000024835	chr19,4149341,4149541;chr19,4149968,4150219;chr19,4153469,4154024;	6.61096
ENSMUSG00000031546	chr8,23226640,23227175;chr8,23237433,23237640;	5.12976		ENSMUSG00000048796	chr3,108199007,108199626;	4.76876
ENSMUSG00000024384	chr18,32067799,32068039;chr18,32069953,32070150;chr18,32079608,32080677;	10.7523		ENSMUSG00000055958	chr10,58812951,58813151;	6.7706
ENSMUSG00000017639	chr11,79686492,79686751;chr11,79692752,79693008;	8.58725		ENSMUSG00000031584	chr8,33653579,33653821;	2.28064
ENSMUSG00000039910	chr10,17723249,17723459;chr10,17723937,17724919;	16.3546		ENSMUSG00000058441	chr15,89068715,89068945;	3.48252
ENSMUSG00000031548	chr8,23446245,23446987;	4.74446		ENSMUSG00000050079	chr8,94602142,94602360;chr8,94623021,94623408;	9.57114
ENSMUSG00000039911	chr4,149897811,149898499;chr4,149906328,149907239;	18.7603		ENSMUSG00000048799	chr18,53683242,53683531;	4.23788
ENSMUSG00000024388	chr18,32026019,32026416;	4.78045		ENSMUSG00000017679	chr2,163607132,163607506;chr2,163615499,163616337;	10.6902
ENSMUSG00000058407	chr1,37986202,37986455;chr1,37994067,37994268;chr1,37995516,37995832;	7.49811		ENSMUSG00000058444	chr9,63377384,63377784;	2.29394
ENSMUSG00000034032	chr2,119763995,119764338;chr2,119767516,119768214;chr2,119776578,119776893;chr2,119778016,119778316;	20.0434		ENSMUSG00000027324	chr2,119034858,119035371;chr2,119038159,119038933;	11.8225
ENSMUSG00000022701	chr16,43908411,43908729;	5.26656		ENSMUSG00000010110	chr19,8755036,8755682;	5.1968
ENSMUSG00000022702	chr16,18876993,18877608;chr16,18932843,18933067;chr16,18951136,18951336;chr16,18969493,18970141;	16.4161		ENSMUSG00000039952	chr9,108206824,108209661;chr9,108218012,108218410;chr9,108263493,108263895;	13.444
ENSMUSG00000039917	chr5,135645346,135646304;	4.76258		ENSMUSG00000058446	chr6,54817271,54817472;	3.88467
ENSMUSG00000084946	chr2,71519735,71520033;chr2,71520373,71520568;chr2,71524895,71525149;	9.78532		ENSMUSG00000058447	chr7,30056397,30057438;	8.05013
ENSMUSG00000022704	chr16,43862767,43863232;	6.85748		ENSMUSG00000039953	chr4,149646750,149647067;	2.30663
ENSMUSG00000005899	chr16,17642936,17643154;chr16,17643553,17643787;	5.60749		ENSMUSG00000027327	chr2,131146425,131146875;	3.03834
ENSMUSG00000015542	chr11,115182828,115183138;chr11,115186889,115187318;	10.5216		ENSMUSG00000039954	chr18,43315154,43315354;	2.35815
ENSMUSG00000022706	chr16,18872229,18872514;	2.59073		ENSMUSG00000041235	chr4,8751323,8751604;chr4,8752425,8753046;chr4,8785438,8785835;chr4,8854924,8855514;chr4,8865757,8866162;chr4,8866267,8866725;	35.4569
ENSMUSG00000008384	chr7,27489133,27490277;	10.0335		ENSMUSG00000027329	chr2,131171139,131171697;chr2,131177794,131180010;	10.7903
ENSMUSG00000056310	chr5,130340618,130341045;	5.57878		ENSMUSG00000022742	chr16,58670750,58671057;chr16,58672382,58672641;	5.41282
ENSMUSG00000087431	chr5,81794263,81795311;	6.06651		ENSMUSG00000049600	chr7,13005769,13006165;chr7,13007106,13008452;chr7,13009587,13009835;	15.7399
ENSMUSG00000046667	chr4,12140320,12140543;chr4,12145388,12146186;	10.6052		ENSMUSG00000034075	chr2,84690044,84690287;chr2,84710873,84711204;chr2,84711309,84711612;chr2,84714838,84715195;	14.3453
ENSMUSG00000022708	chr16,43609623,43609869;chr16,43610042,43610831;chr16,43618508,43618876;chr16,43619300,43619686;chr16,43640786,43641316;	22.015		ENSMUSG00000039958	chr6,149144085,149144322;	2.64692
ENSMUSG00000046668	chr18,35829757,35830367;chr18,35858278,35859826;chr18,35860454,35861080;	19.5578		ENSMUSG00000039959	chr5,135406914,135407195;chr5,135409712,135411221;chr5,135430264,135430494;chr5,135434862,135435213;	16.497
ENSMUSG00000056313	chr8,24438190,24438882;chr8,24438190,24438882;	31.2258		ENSMUSG00000063511	chr7,45376564,45377555;chr7,45395390,45395708;	8.5331
ENSMUSG00000087436	chr8,105935801,105936195;chr8,105937954,105938154;chr8,105943564,105944304;	11.3987		ENSMUSG00000022748	chr16,57391437,57391643;	2.66973
ENSMUSG00000063063	chr6,77243788,77244920;chr6,77245100,77245377;chr6,77605180,77605380;chr6,77635689,77635909;	29.1441		ENSMUSG00000025231	chr19,46485861,46487497;chr19,46488123,46488320;	6.91818
ENSMUSG00000037824	chr14,40907475,40907996;	4.39474		ENSMUSG00000049191	chrX,102067604,102069180;chrX,102067604,102069180;chrX,102069405,102071106;	20.5173
ENSMUSG00000020610	chr11,109436562,109436860;	4.01918		ENSMUSG00000049608	chr1,85940699,85940954;chr1,85940699,85940954;	7.6683
ENSMUSG00000020611	chr11,109362932,109363153;chr11,109395913,109396499;	8.67543		ENSMUSG00000025234	chr9,59486009,59486532;	4.87401
ENSMUSG00000063065	chr7,126759612,126759887;chr7,126763024,126763234;	4.62937		ENSMUSG00000025235	chr9,59322782,59322982;	2.08603
ENSMUSG00000037826	chr6,57524845,57525122;	4.05515		ENSMUSG00000025236	chr9,59314817,59315470;chr9,59315712,59316031;	13.1877
ENSMUSG00000006705	chr17,31565505,31565705;chr17,31604752,31605063;	9.69276		ENSMUSG00000018076	chr5,118593350,118593532;chr5,118728094,118728734;chr5,118741809,118742788;chr5,118762824,118763211;	19.6067
ENSMUSG00000020612	chr11,109650424,109650624;chr11,109667529,109667735;	4.41338		ENSMUSG00000025239	chr9,123478879,123480346;	5.65527
ENSMUSG00000044576	chr5,30104896,30106075;chr5,30113973,30114997;chr5,30115856,30116086;chr5,30116260,30117491;	22.671		ENSMUSG00000078630	chr7,101898413,101899393;chr7,101900861,101901054;	6.83659
ENSMUSG00000004610	chr7,43444142,43444346;chr7,43452340,43452540;	4.02133		ENSMUSG00000020653	chr12,24654942,24655896;chr12,24660073,24660476;	9.11627
ENSMUSG00000023104	chr5,134597952,134598357;	7.69637		ENSMUSG00000037868	chr10,67539851,67540602;	6.28895
ENSMUSG00000006299	chr1,74279991,74280209;	2.44782		ENSMUSG00000020654	chr12,4134320,4134957;	6.24932
ENSMUSG00000078185	chr1,175687629,175687962;	4.67704		ENSMUSG00000013495	chr5,108645938,108646519;	4.36878
ENSMUSG00000023106	chr5,123907166,123907502;	3.22849		ENSMUSG00000078635	chr11,103267161,103267367;	4.13298
ENSMUSG00000035735	chr19,10245459,10245678;chr19,10247593,10248503;	15.8827		ENSMUSG00000047514	chr10,34282325,34283825;	6.39811
ENSMUSG00000047067	chr1,92907939,92908245;	3.72352		ENSMUSG00000020658	chr12,3962789,3963017;chr12,3965729,3966547;	9.45681
ENSMUSG00000028577	chr4,94569589,94569810;	2.50845		ENSMUSG00000092544	chr8,69766351,69766648;	3.04759
ENSMUSG00000023990	chr17,47737062,47737276;chr17,47791434,47792263;	13.4559		ENSMUSG00000030302	chr6,113747966,113748581;chr6,113842231,113842490;	11.324
ENSMUSG00000028578	chr4,94501009,94501389;chr4,94556468,94556736;	13.7499		ENSMUSG00000020659	chr12,31487988,31488271;	5.07857
ENSMUSG00000023991	chr17,47867145,47867367;chr17,47867735,47868803;chr17,47875519,47875754;chr17,47924205,47924614;	31.5484		ENSMUSG00000054263	chr15,7191065,7191572;	3.49373
ENSMUSG00000083250	chrX,128060212,128060421;	6.38174		ENSMUSG00000035770	chr8,104420106,104420377;	1.95165
ENSMUSG00000042487	chr9,75441569,75441807;chr9,75445188,75446092;	10.8618		ENSMUSG00000023143	chr16,5195355,5196062;	6.83873
ENSMUSG00000023994	chr17,48387774,48388050;chr17,48388359,48389338;	10.5014		ENSMUSG00000030307	chr6,114131174,114131616;chr6,114247587,114247997;chr6,114248192,114248392;	8.56396
ENSMUSG00000021010	chr12,53270514,53270807;chr12,53706972,53707396;chr12,54067737,54069199;	25.9688		ENSMUSG00000035772	chr2,28469495,28470032;	8.2246
ENSMUSG00000019731	chr8,72483200,72483993;	9.84927		ENSMUSG00000066894	chr5,117348294,117348494;chr5,117351505,117351916;chr5,117352619,117353177;	15.1168
ENSMUSG00000038225	chr8,46576363,46576654;	2.31297		ENSMUSG00000023147	chr16,96155978,96156247;	2.19767
ENSMUSG00000042489	chr4,126560047,126560449;chr4,126564762,126564963;chr4,126565982,126566581;chr4,126572278,126572571;chr4,126573057,126573335;chr4,126592765,126592981;chr4,126593074,126593518;	25.8884		ENSMUSG00000035776	chrX,71421057,71421355;chrX,71422296,71422649;	4.88798
ENSMUSG00000052133	chr16,35662698,35663009;chr16,35663116,35664241;	11.6502		ENSMUSG00000038260	chr7,45310499,45310695;	2.93562
ENSMUSG00000021012	chr12,98758511,98758885;chr12,98780080,98780364;	4.06643		ENSMUSG00000014301	chr16,4624695,4624891;	1.39753
ENSMUSG00000052135	chr4,120267225,120267535;chr4,120267741,120268166;chr4,120268462,120269077;chr4,120286850,120287367;	38.7172		ENSMUSG00000026930	chr2,26346906,26347452;	3.21089
ENSMUSG00000052137	chr4,12094460,12095361;	7.42713		ENSMUSG00000014303	chr16,4594735,4594935;chr16,4613356,4613622;chr16,4613785,4614464;	12.6089
ENSMUSG00000026482	chr1,152517886,152519296;chr1,152524536,152524933;chr1,152586506,152586767;chr1,152624820,152625183;	21.6341		ENSMUSG00000038264	chr9,57961339,57962118;	4.59065
ENSMUSG00000040390	chr7,27656544,27657001;chr7,27657723,27658432;chr7,27663271,27663501;chr7,27668329,27668634;chr7,27673192,27674092;chr7,27674275,27674567;	31.04		ENSMUSG00000026932	chr2,26059130,26059488;chr2,26059929,26060373;chr2,26064418,26064724;chr2,26089509,26090119;chr2,26091750,26091950;	12.6089
ENSMUSG00000002524	chr15,76070189,76070627;chr15,76077451,76077702;	10.1353		ENSMUSG00000045427	chrX,134604993,134605367;	1.93279
ENSMUSG00000026484	chr1,151473076,151473443;chr1,151475993,151476200;	4.39753		ENSMUSG00000026933	chr2,25929485,25929935;chr2,25935858,25936145;chr2,25936451,25936714;chr2,25937980,25939171;chr2,25939382,25940176;	22.6975
ENSMUSG00000074415	chr9,41590253,41590447;chr9,41590696,41590993;	4.25419		ENSMUSG00000040841	chr7,19095043,19095418;chr7,19096550,19096838;chr7,19097255,19097842;	15.9494
ENSMUSG00000040396	chr8,9977735,9978019;chr8,9987367,9988700;	15.4917		ENSMUSG00000040842	chr4,141114558,141114792;chr4,141115435,141115864;chr4,141118526,141118781;	9.51502
ENSMUSG00000055923	chr5,76882388,76882753;chr5,76896419,76896696;	8.60839		ENSMUSG00000038267	chr13,34181226,34182221;chr13,34182329,34183211;chr13,34344125,34345187;	22.4607
ENSMUSG00000024805	chr19,36409709,36410018;chr19,36455609,36455849;	9.99506		ENSMUSG00000090458	chr5,113842545,113843068;	1.65608
ENSMUSG00000024807	chr19,6050433,6050721;chr19,6052547,6053527;	7.13211		ENSMUSG00000040843	chr1,165215564,165215879;	2.57231
ENSMUSG00000024392	chr17,35135233,35135680;chr17,35135981,35136235;chr17,35140186,35140526;chr17,35143482,35143682;	8.63415		ENSMUSG00000038268	chr11,75177586,75178387;	4.03238
ENSMUSG00000031555	chr8,24981829,24982150;	3.2594		ENSMUSG00000021054	chr12,75716214,75716533;chr12,75735324,75735529;	5.19969
ENSMUSG00000024393	chr17,35154755,35155189;chr17,35155302,35157207;chr17,35157878,35158179;chr17,35158383,35158628;chr17,35158928,35159442;chr17,35164648,35164934;	24.6457		ENSMUSG00000019774	chr10,5813147,5813436;	4.20057
ENSMUSG00000031556	chr8,25022665,25023217;	3.61126		ENSMUSG00000021055	chr12,76152383,76152591;	3.78386
ENSMUSG00000031557	chr8,25041794,25042018;chr8,25042585,25042999;chr8,25101924,25102233;	11.6209		ENSMUSG00000029420	chr5,128784796,128785030;chr5,128788158,128788442;chr5,128797201,128797872;	13.8998
ENSMUSG00000024395	chr18,31945014,31945693;chr18,31945927,31946337;	23.2426		ENSMUSG00000033684	chr1,155779360,155779979;	5.55095
ENSMUSG00000084950	chr6,88000131,88000530;	4.17817		ENSMUSG00000079036	chr12,87428833,87429130;	9.66336
ENSMUSG00000034040	chr5,131306437,131307657;	7.02289		ENSMUSG00000040848	chr1,165178727,165179164;	3.01372
ENSMUSG00000041203	chr8,85026852,85027365;	9.06381		ENSMUSG00000029427	chr5,123700182,123701069;	4.29976
ENSMUSG00000022710	chr16,8738053,8738454;chr16,8738691,8738955;	19.13		ENSMUSG00000029428	chr5,128985202,128985930;chr5,128999543,128999765;	7.4561
ENSMUSG00000041205	chr16,20235798,20235995;	2.82559		ENSMUSG00000024841	chr19,5369925,5370331;	4.99329
ENSMUSG00000046671	chr4,134526206,134526550;chr4,134528930,134529284;	7.28493		ENSMUSG00000043336	chr16,57391437,57391643;	2.66973
ENSMUSG00000039929	chr16,90751697,90752138;chr16,90753473,90753987;chr16,90754644,90754837;chr16,90774054,90774818;	34.42		ENSMUSG00000005057	chr5,136231652,136232265;	5.88152
ENSMUSG00000046675	chr12,102743779,102744308;chr12,102744511,102745267;	8.79375		ENSMUSG00000024847	chr19,4114488,4114685;	3.29643
ENSMUSG00000008393	chr16,8660244,8661094;chr16,8664222,8664422;	9.89844		ENSMUSG00000027330	chr2,131194114,131194369;	2.0239
ENSMUSG00000053838	chr11,6106665,6107399;chr11,6107567,6107827;chr11,6113211,6113542;chr11,6119150,6119398;chr11,6193165,6193444;	20.5464		ENSMUSG00000050088	chr17,14943571,14944254;chr17,14952573,14952819;	8.65639
ENSMUSG00000022718	chr16,18255186,18255645;chr16,18283667,18284676;	9.34626		ENSMUSG00000027332	chr2,118880552,118880881;	2.24295
ENSMUSG00000087442	chr2,173033456,173034289;	4.70094		ENSMUSG00000039960	chr8,123653873,123654077;chr8,123660872,123661457;chr8,123663083,123663777;	12.1758
ENSMUSG00000025200	chr19,44110059,44110570;	5.76544		ENSMUSG00000058454	chr7,143830234,143830438;chr7,143836637,143836837;chr7,143847005,143847629;	7.19174
ENSMUSG00000046679	chr6,86445326,86446338;chr6,86469801,86470091;	11.0719		ENSMUSG00000027333	chr2,131511846,131512183;chr2,131520094,131521028;	5.00776
ENSMUSG00000087443	chr17,35864610,35865146;	3.03782		ENSMUSG00000041241	chr4,138438930,138440246;	6.57948
ENSMUSG00000018040	chr15,83116019,83117086;chr15,83117547,83117748;	8.99852		ENSMUSG00000039963	chr11,119231598,119232098;chr11,119264754,119265180;	9.12643
ENSMUSG00000025203	chr19,44303000,44303474;chr19,44304949,44305167;	6.12262		ENSMUSG00000022750	chr16,17776438,17777120;	4.6866
ENSMUSG00000008398	chr10,93249198,93249577;chr10,93249832,93250168;	6.38503		ENSMUSG00000027338	chr2,131936322,131937165;	6.75296
ENSMUSG00000018042	chr15,83153893,83154462;	8.92131		ENSMUSG00000027339	chr2,131993718,131994016;chr2,131994329,131996453;chr2,132029624,132029950;	10.5979
ENSMUSG00000049164	chr19,40914539,40914746;chr19,40915515,40916404;	8.3607		ENSMUSG00000084997	chr3,103802971,103803671;chr3,103803855,103804055;	12.8759
ENSMUSG00000025207	chr19,44992158,44992624;chr19,45001193,45002210;chr19,45002881,45003180;	18.0119		ENSMUSG00000053877	chr7,127521929,127522188;chr7,127525315,127525674;	4.32776
ENSMUSG00000020620	chr11,109986464,109986694;	4.10162		ENSMUSG00000022756	chr16,17575659,17575953;	8.22394
ENSMUSG00000025208	chr19,45005293,45005940;	6.78458		ENSMUSG00000034088	chr1,93430958,93431170;	1.58488
ENSMUSG00000020621	chr12,10390923,10391255;chr12,10394569,10395308;	8.98942		ENSMUSG00000084998	chr17,35900671,35900890;chr17,35901367,35901611;chr17,35910466,35910740;	9.55152
ENSMUSG00000025209	chr19,45006582,45007035;chr19,45007290,45008472;chr19,45009163,45009428;chr19,45011583,45011944;chr19,45012199,45012758;	30.0888		ENSMUSG00000022758	chr16,17575659,17575953;	8.22394
ENSMUSG00000020623	chr11,110512710,110513077;	4.18369		ENSMUSG00000032402	chr9,63646908,63648112;chr9,63648377,63650299;chr9,63663676,63663876;chr9,63757582,63757988;	14.1839
ENSMUSG00000068959	chr7,39534844,39536078;chr7,39536696,39537361;chr7,39537658,39538103;	16.8174		ENSMUSG00000015597	chr17,46396762,46397152;chr17,46398814,46399029;chr17,46410739,46410946;	12.0982
ENSMUSG00000063077	chr4,149178794,149179058;chr4,149179364,149179678;chr4,149180425,149180692;chr4,149235566,149236283;chr4,149236833,149238483;	14.9039		ENSMUSG00000032403	chr9,63398755,63399152;	3.1258
ENSMUSG00000006717	chr13,24817972,24818195;	3.19901		ENSMUSG00000063524	chr4,150245214,150245459;chr4,150246407,150246769;	3.85686
ENSMUSG00000013465	chr2,25200185,25200421;chr2,25211101,25211423;	8.04796		ENSMUSG00000015599	chr17,46444610,46445553;chr17,46446164,46447617;chr17,46455026,46455226;chr17,46460620,46461137;chr17,46467021,46467687;chr17,46473476,46473721;	33.3429
ENSMUSG00000020628	chr12,28746298,28747387;	8.36609		ENSMUSG00000032405	chr9,62951876,62952187;	3.2646
ENSMUSG00000078607	chr11,107029663,107029917;	4.98977		ENSMUSG00000025246	chrX,77659836,77660141;	3.55673
ENSMUSG00000023110	chr14,54507194,54507770;chr14,54517143,54517361;	11.8257		ENSMUSG00000020661	chr12,3865881,3866350;chr12,3873228,3873428;chr12,3895542,3895743;chr12,3899758,3900063;	8.81344
ENSMUSG00000042901	chr1,183297359,183297618;chr1,183322383,183322832;chr1,183322955,183323317;	13.9382		ENSMUSG00000051786	chr15,89099948,89100316;chr15,89103125,89104196;chr15,89122316,89122656;chr15,89122898,89123144;	17.6029
ENSMUSG00000009207	chr2,74522094,74522356;	3.0886		ENSMUSG00000030310	chr6,114288495,114288708;	5.09042
ENSMUSG00000028580	chr4,130668924,130669298;chr4,130719151,130719500;chr4,130753956,130754178;chr4,130779771,130780026;	10.7339		ENSMUSG00000020668	chr12,3365287,3367591;chr12,3403260,3403572;	6.77003
ENSMUSG00000054237	chr19,38223859,38224161;	3.6543		ENSMUSG00000030313	chr6,149044576,149044828;	4.713
ENSMUSG00000028582	chr4,108633655,108634112;	5.41661		ENSMUSG00000061436	chr6,38697999,38698433;chr6,38818414,38819213;	7.47155
ENSMUSG00000023118	chr7,19036632,19036919;	1.63752		ENSMUSG00000042943	chr3,154748461,154748726;	3.63518
ENSMUSG00000028583	chr4,143267532,143267858;	3.76058		ENSMUSG00000092558	chr17,47622865,47623596;	6.3122
ENSMUSG00000042492	chr7,127198277,127199033;chr7,127207347,127208216;	27.6289		ENSMUSG00000035781	chr10,79916667,79916877;	1.96014
ENSMUSG00000042496	chr9,31341284,31341484;	3.18684		ENSMUSG00000030317	chr6,115246357,115246483;	1.37088
ENSMUSG00000052143	chr9,60837756,60837979;	2.86842		ENSMUSG00000085397	chr2,32846887,32847305;	4.14225
ENSMUSG00000038236	chr6,52215233,52215883;	7.01919		ENSMUSG00000023156	chr14,8089964,8090452;	3.93311
ENSMUSG00000021022	chr12,55281494,55281730;	2.93391		ENSMUSG00000085398	chr16,91055247,91055591;chr16,91055942,91056256;	7.2228
ENSMUSG00000052144	chr6,100833710,100833953;	4.19408		ENSMUSG00000054277	chr15,83322513,83322773;	1.5191
ENSMUSG00000021023	chr12,55304538,55304884;	4.81567		ENSMUSG00000030319	chr6,115789267,115789704;chr6,115791668,115793171;	10.623
ENSMUSG00000040813	chr9,106658812,106659358;chr9,106662257,106662559;	6.55341		ENSMUSG00000069806	chr7,3336555,3336878;	1.63875
ENSMUSG00000079002	chr15,76722371,76722744;	6.69479		ENSMUSG00000004667	chr10,80036013,80036219;chr10,80038413,80038638;	4.58508
ENSMUSG00000079003	chr8,83997571,83997998;chr8,83999816,84000277;	10.041		ENSMUSG00000026942	chr2,25518863,25519528;	4.94636
ENSMUSG00000026490	chr1,180144406,180144876;chr1,180162014,180162381;	9.60504		ENSMUSG00000038274	chr19,6058351,6058572;	2.82271
ENSMUSG00000021025	chr12,55492383,55492583;	5.98883		ENSMUSG00000021061	chr12,76612713,76613320;	5.43839
ENSMUSG00000026491	chr1,179745348,179745570;chr1,179752241,179754072;chr1,179762684,179762916;chr1,179803356,179803690;	19.5515		ENSMUSG00000040850	chr11,30771767,30771993;	8.02339
ENSMUSG00000021027	chr12,55676814,55677268;chr12,55721405,55721774;chr12,55820859,55821070;	9.65859		ENSMUSG00000026944	chr2,25441874,25442090;chr2,25447962,25448215;	4.5354
ENSMUSG00000021028	chr12,56340384,56340584;	2.15455		ENSMUSG00000038279	chr6,125134531,125134746;chr6,125144100,125144763;	7.73306
ENSMUSG00000040818	chr14,26629401,26629904;	8.30083		ENSMUSG00000079043	chr2,130616542,130616732;	2.74343
ENSMUSG00000043300	chr3,69574787,69575183;chr3,69575505,69575886;	8.74548		ENSMUSG00000021065	chr12,77332005,77332227;	3.00822
ENSMUSG00000033658	chr8,111007680,111008275;	6.79612		ENSMUSG00000021067	chr12,69984117,69984634;	5.76168
ENSMUSG00000026496	chr1,180573651,180573949;	2.04341		ENSMUSG00000079045	chr1,190216699,190217026;	4.5123
ENSMUSG00000026499	chr1,180726052,180726386;chr1,180746793,180747237;	20.9977		ENSMUSG00000040857	chr7,25243331,25243535;chr7,25244205,25245554;chr7,25250495,25250778;	12.065
ENSMUSG00000055932	chr8,91313559,91313776;chr8,91401806,91402006;chr8,91409155,91409882;chr8,91666586,91666846;	15.488		ENSMUSG00000029431	chr5,123510876,123511123;	3.05356
ENSMUSG00000024812	chr19,24097880,24098315;chr19,24119887,24120144;chr19,24130854,24131423;chr19,24173844,24174154;	22.976		ENSMUSG00000021068	chr12,70043590,70044139;	4.28764
ENSMUSG00000031561	chr8,48227839,48229101;chr8,48235277,48236636;chr8,48276062,48276816;chr8,48417030,48417373;chr8,48646210,48646536;	43.1174		ENSMUSG00000074461	chr8,14090770,14091333;	4.59948
ENSMUSG00000024816	chr19,5852137,5852739;	5.04002		ENSMUSG00000029433	chr5,123510876,123511123;chr5,123512307,123512707;	4.70339
ENSMUSG00000000441	chr6,115618699,115619268;chr6,115628544,115628750;chr6,115631168,115631414;	14.1529		ENSMUSG00000040859	chr4,129461698,129462141;chr4,129465229,129465429;chr4,129473627,129474340;chr4,129486960,129488233;	12.5545
ENSMUSG00000024817	chr19,30056230,30056434;	2.1893		ENSMUSG00000033697	chr15,76724507,76724899;chr15,76734743,76735438;chr15,76736573,76737738;	18.7167
ENSMUSG00000031563	chr8,47868271,47868837;chr8,47875228,47875471;chr8,47900656,47900856;chr8,47990204,47990527;	18.8644		ENSMUSG00000029434	chr5,123529952,123531095;	5.85639
ENSMUSG00000058420	chr7,118433952,118434299;	7.33483		ENSMUSG00000036180	chr8,69909440,69910015;chr8,69935758,69936137;	9.42732
ENSMUSG00000027300	chr2,130591293,130591853;chr2,130599560,130600608;chr2,130613983,130614187;chr2,130614401,130615088;chr2,130616159,130616708;	25.7109		ENSMUSG00000002578	chr10,128634395,128634656;	5.89169
ENSMUSG00000031565	chr8,25518774,25519353;chr8,25573641,25574278;chr8,25574373,25574599;	26.1721		ENSMUSG00000029436	chr5,129606375,129606777;chr5,129607314,129607508;	8.594
ENSMUSG00000027304	chr2,119675096,119675435;chr2,119705430,119705793;chr2,119732830,119733458;chr2,119734521,119734720;	11.9576		ENSMUSG00000036181	chr13,23738817,23739025;chr13,23739170,23740217;	10.3669
ENSMUSG00000027305	chr2,119659992,119660548;chr2,119662599,119662802;	6.96888		ENSMUSG00000074465	chr9,24412576,24412871;	2.71922
ENSMUSG00000027306	chr2,119627493,119627774;	1.53521		ENSMUSG00000029438	chr5,123361158,123361390;chr5,123371017,123371459;chr5,123371898,123372571;chr5,123373132,123373888;	19.6705
ENSMUSG00000053841	chr4,129632084,129632451;chr4,129639129,129639450;chr4,129640227,129640455;	7.17682		ENSMUSG00000074466	chr3,89392950,89393337;chr3,89393460,89393731;	5.00432
ENSMUSG00000041215	chr16,20207593,20207793;chr16,20230764,20231855;	8.79063		ENSMUSG00000029439	chr5,129501987,129502202;chr5,129502396,129502863;chr5,129503952,129504246;chr5,129543179,129543413;chr5,129549480,129549775;chr5,129550565,129550770;chr5,129554455,129554795;	23.4975
ENSMUSG00000022721	chr16,18249485,18250030;	4.40806		ENSMUSG00000024853	chr19,5293056,5293326;	2.76971
ENSMUSG00000027309	chr2,130708850,130709072;chr2,130803574,130803910;	7.53253		ENSMUSG00000036186	chr2,26635707,26636494;	5.87358
ENSMUSG00000034055	chrX,102515804,102516143;chrX,102642179,102642420;chrX,102643934,102644178;	15.8971		ENSMUSG00000017692	chr11,80301749,80302009;chr11,80353531,80354041;chr11,80354359,80355031;	10.0421
ENSMUSG00000022723	chr16,59493279,59493582;chr16,59555110,59555484;	6.88893		ENSMUSG00000024855	chr19,5134550,5135137;chr19,5142343,5142543;	7.40718
ENSMUSG00000022724	chr16,59475509,59475969;	4.55306		ENSMUSG00000034501	chr12,72541336,72541834;chr12,72573714,72574253;	9.45296
ENSMUSG00000060591	chr7,140954847,140955046;	2.49656		ENSMUSG00000027340	chr2,132101471,132101726;	1.89064
ENSMUSG00000041219	chr2,113832999,113834296;chr2,113847960,113848703;	15.3509		ENSMUSG00000034509	chr17,46147448,46148284;	6.8702
ENSMUSG00000084967	chr11,66216209,66216472;chr11,66216901,66218022;chr11,66219828,66220086;	21.6082		ENSMUSG00000022760	chr16,17527992,17528740;chr16,17530229,17530429;	13.6729
ENSMUSG00000060594	chr9,51057176,51057588;	7.74979		ENSMUSG00000008855	chr11,102195951,102196149;chr11,102202052,102202367;chr11,102224609,102224955;	5.97996
ENSMUSG00000094614	chr8,20122273,20122590;	7.80638		ENSMUSG00000039976	chr11,119143454,119143903;chr11,119147201,119147857;chr11,119208678,119209329;chr11,119210504,119210704;	20.908
ENSMUSG00000068962	chr7,24180929,24181231;chr7,24181371,24181739;chr7,24181883,24182245;	14.0462		ENSMUSG00000068114	chr15,82140825,82141645;	11.4201
ENSMUSG00000006720	chr13,21958523,21959622;chr13,21959829,21960408;	10.9692		ENSMUSG00000068115	chr2,150949529,150950289;chr2,150955504,150955704;	8.21616
ENSMUSG00000087458	chr2,120025165,120025716;chr2,120026522,120026830;	10.722		ENSMUSG00000018500	chr11,62265589,62265936;	4.71642
ENSMUSG00000025216	chr19,45233722,45234082;	7.06602		ENSMUSG00000018501	chr11,62317631,62317832;chr11,62373088,62373354;chr11,62383163,62383496;	10.4668
ENSMUSG00000025217	chr19,45529006,45529784;chr19,45530331,45530977;	10.9741		ENSMUSG00000032412	chr9,96333057,96333601;	2.9558
ENSMUSG00000037845	chr9,50771726,50772474;	3.47508		ENSMUSG00000022769	chr16,17130319,17130759;chr16,17132170,17132366;	5.07535
ENSMUSG00000068966	chr2,33409236,33409494;chr2,33410882,33411937;chr2,33412255,33412442;	20.165		ENSMUSG00000063535	chr7,7132149,7132383;chr7,7132546,7133147;	12.5222
ENSMUSG00000025218	chr19,45552309,45553045;	12.4933		ENSMUSG00000013921	chr7,30296760,30296973;chr7,30298811,30299152;chr7,30303275,30303507;chr7,30306805,30308364;	7.57358
ENSMUSG00000037846	chr10,68041515,68042054;chr10,68059169,68059483;	15.9857		ENSMUSG00000070282	chr9,109830164,109831021;	9.00509
ENSMUSG00000037847	chr19,18651262,18651486;	3.08096		ENSMUSG00000018509	chr11,62538927,62539211;	5.59119
ENSMUSG00000063087	chr18,5566924,5567447;chr18,5591767,5592111;	6.61299		ENSMUSG00000032417	chr9,86574073,86574596;	7.18698
ENSMUSG00000020634	chr12,4880451,4880691;chr12,4907267,4907548;	9.35311		ENSMUSG00000087498	chr11,88099143,88099504;	2.22319
ENSMUSG00000006728	chr10,127067550,127067879;	1.41182		ENSMUSG00000051790	chr11,69824863,69826189;chr11,69826657,69827262;chr11,69834477,69834677;chr11,69837047,69837707;	18.8608
ENSMUSG00000020638	chr12,26469278,26469441;chr12,26478058,26478699;	15.6413		ENSMUSG00000006763	chr7,46689156,46689453;	2.70723
ENSMUSG00000078619	chr11,106272594,106272978;	5.08352		ENSMUSG00000037885	chr2,129800799,129801081;chr2,129801346,129801762;chr2,129810550,129811275;	15.4291
ENSMUSG00000047084	chr7,80264479,80265218;	4.86617		ENSMUSG00000085811	chr11,108824905,108825211;	3.32261
ENSMUSG00000054247	chr8,34965355,34965671;	3.0799		ENSMUSG00000037887	chr7,142081929,142083287;chr7,142084319,142084552;	11.456
ENSMUSG00000047085	chr7,44441845,44442638;chr7,44444724,44445308;	36.9615		ENSMUSG00000020674	chr12,29938726,29939068;chr12,30002094,30003424;	7.78575
ENSMUSG00000004633	chr6,54039700,54040176;	6.26618		ENSMUSG00000078652	chr11,101316164,101316488;chr11,101321765,101321991;	4.59823
ENSMUSG00000035754	chr10,79960172,79960372;chr10,79967470,79967777;	6.25067		ENSMUSG00000066026	chr4,144927178,144927628;	5.69444
ENSMUSG00000066877	chr1,43513330,43513594;chr1,43554011,43554642;chr1,43568996,43569792;	17.4383		ENSMUSG00000054280	chr5,32854038,32854292;	3.52991
ENSMUSG00000004637	chr8,114439767,114439989;	4.644		ENSMUSG00000030322	chr6,115849005,115849210;	6.40018
ENSMUSG00000028597	chr4,108400521,108400941;	2.54861		ENSMUSG00000030323	chr6,115853493,115853809;	2.74703
ENSMUSG00000035759	chr10,111300509,111300727;	2.3643		ENSMUSG00000047539	chr1,182316704,182317270;	6.02577
ENSMUSG00000038240	chr10,43439849,43440439;	4.84793		ENSMUSG00000035790	chr16,32107235,32107681;	3.66122
ENSMUSG00000038241	chr2,155970695,155970912;chr2,155971892,155972147;chr2,155974256,155974561;chr2,155975540,155975870;chr2,155985710,155986030;chr2,155990215,155992910;chr2,155995171,155995389;chr2,155998221,155998773;	38.2337		ENSMUSG00000011832	chr8,4166520,4166831;chr8,4185950,4186160;	5.66124
ENSMUSG00000038244	chr7,112271264,112271459;chr7,112351369,112351717;	9.43069		ENSMUSG00000030329	chr6,124999254,124999660;	4.70233
ENSMUSG00000052151	chr10,79526764,79526964;	4.07848		ENSMUSG00000069814	chr11,74637957,74638859;	6.66864
ENSMUSG00000040820	chr16,94129496,94129823;chr16,94267375,94268200;	16.1155		ENSMUSG00000011837	chr8,4253104,4253327;chr8,4255478,4256199;	6.9449
ENSMUSG00000052154	chr5,72914799,72915013;	4.28397		ENSMUSG00000023169	chr15,96576314,96576785;	4.57906
ENSMUSG00000026915	chr2,37560379,37560727;chr2,37561213,37561568;chr2,37561763,37562113;chr2,37563338,37563635;chr2,37564708,37564890;	8.65691		ENSMUSG00000004677	chr8,71290234,71290834;chr8,71290936,71291136;chr8,71347752,71347930;chr8,71348295,71349129;	15.5817
ENSMUSG00000045409	chr17,36260342,36260867;chr17,36263798,36264017;	17.1658		ENSMUSG00000038280	chr10,42585208,42585734;	6.6529
ENSMUSG00000021033	chr12,87163706,87164218;	3.97525		ENSMUSG00000019790	chr10,9760324,9760854;	7.14598
ENSMUSG00000040822	chr14,54686921,54687215;chr14,54690055,54690632;	5.63673		ENSMUSG00000040860	chr4,141019707,141020031;chr4,141025332,141025570;chr4,141026068,141026372;chr4,141028340,141028597;chr4,141029024,141029424;chr4,141029616,141029892;chr4,141030815,141031169;chr4,141036604,141036883;chr4,141037825,141038090;chr4,141040959,141041159;chr4,141046415,141046672;	43.2964
ENSMUSG00000052155	chr2,48814141,48814375;chr2,48899593,48900101;	11.9534		ENSMUSG00000021071	chr12,70246172,70246437;chr12,70250865,70251160;chr12,70267391,70267699;chr12,70346474,70347336;	14.0436
ENSMUSG00000038248	chr10,43002789,43003635;chr10,43003815,43004321;chr10,43021004,43022989;chr10,43173976,43174509;	38.0852		ENSMUSG00000086212	chr6,31367097,31367583;	3.08557
ENSMUSG00000040824	chr7,19149869,19150069;chr7,19151197,19151417;	3.21817		ENSMUSG00000026955	chr2,25372705,25372998;	4.3929
ENSMUSG00000026918	chr2,27448143,27448677;chr2,27450111,27450691;chr2,27452740,27453181;chr2,27454156,27454504;chr2,27459556,27459977;chr2,27462266,27462467;	26.3491		ENSMUSG00000019794	chr10,7743536,7743736;	1.82585
ENSMUSG00000021036	chr12,87309648,87309948;chr12,87388045,87388245;	8.89622		ENSMUSG00000019795	chr10,7663074,7663274;	1.69663
ENSMUSG00000021037	chr12,87268012,87268354;chr12,87273598,87273876;	4.60257		ENSMUSG00000019796	chr10,7589909,7590458;chr10,7604173,7604508;chr10,7624326,7624526;	8.57449
ENSMUSG00000029401	chr5,124463402,124463755;chr5,124477688,124478042;	9.37002		ENSMUSG00000026959	chr2,25291761,25292051;	5.66301
ENSMUSG00000021038	chr12,87239178,87239820;	9.18305		ENSMUSG00000019797	chr10,43532616,43533190;	3.00586
ENSMUSG00000029402	chr5,124490122,124491086;	6.17661		ENSMUSG00000079055	chr12,81198565,81199570;chr12,81213939,81214265;chr12,81314224,81315391;	16.9585
ENSMUSG00000021039	chr12,87450303,87450716;	3.60492		ENSMUSG00000079056	chr2,127457247,127457799;	2.62892
ENSMUSG00000002546	chr2,32302083,32302353;chr2,32304499,32304833;	4.90898		ENSMUSG00000040867	chr12,109033380,109033647;	7.68707
ENSMUSG00000029404	chr5,124116170,124116649;chr5,124116914,124117470;	7.78941		ENSMUSG00000086219	chr5,116442563,116442998;chr5,116444113,116444705;	15.2095
ENSMUSG00000043311	chr17,35126616,35128178;chr17,35128571,35128833;	14.2308		ENSMUSG00000021079	chr12,71123378,71123584;	2.09186
ENSMUSG00000029405	chr5,92054733,92055072;	3.6245		ENSMUSG00000036606	chr15,89155599,89156422;chr15,89159772,89160002;chr15,89166465,89166783;chr15,89166940,89167670;	14.5827
ENSMUSG00000033669	chr15,76890115,76890538;chr15,76891003,76891813;	14.8345		ENSMUSG00000055980	chr1,82237304,82237644;chr1,82286776,82287326;chr1,82289508,82289782;	12.7077
ENSMUSG00000029406	chr5,124118770,124118998;chr5,124120643,124121726;chr5,124125263,124125463;chr5,124136201,124136482;	23.2308		ENSMUSG00000074476	chr9,21757684,21757884;	2.57018
ENSMUSG00000043313	chr18,37497016,37497562;chr18,37497695,37499496;	13.8826		ENSMUSG00000029449	chr5,123116686,123116968;	6.78287
ENSMUSG00000029407	chr5,92137940,92138221;chr5,92201046,92201350;chr5,92201839,92202056;	5.44103		ENSMUSG00000024862	chr19,5113780,5114140;chr19,5117373,5117573;	4.82742
ENSMUSG00000029408	chr5,124061895,124062890;	7.73706		ENSMUSG00000036197	chr15,93244761,93244975;	4.67682
ENSMUSG00000005034	chr3,146731779,146732029;chr3,146781011,146781211;	4.18602		ENSMUSG00000053004	chr6,114479724,114480136;chr6,114480615,114481019;chr6,114481233,114481750;chr6,114481866,114482337;	19.8943
ENSMUSG00000036155	chr1,127482538,127482989;	5.32641		ENSMUSG00000024867	chr19,24476378,24476988;chr19,24477092,24477464;	7.7839
ENSMUSG00000055945	chr17,8342758,8342997;chr17,8343879,8344080;	5.27353		ENSMUSG00000096753	chr12,103316223,103316513;chr12,103316664,103316963;	8.25396
ENSMUSG00000031570	chr8,25724109,25724427;	3.2291		ENSMUSG00000027350	chr2,132792427,132794031;	5.53216
ENSMUSG00000050064	chr3,98411204,98411622;chr3,98425207,98425624;chr3,98427008,98427841;chr3,98428112,98428360;chr3,98428719,98429047;	32.5107		ENSMUSG00000053007	chr6,53681071,53681291;chr6,53685272,53685475;	7.4511
ENSMUSG00000017664	chr2,165276637,165277159;	7.16083		ENSMUSG00000039982	chr19,12469341,12469636;chr19,12483093,12483293;chr19,12485157,12485467;chr19,12491917,12492599;chr19,12500962,12501869;	16.8857
ENSMUSG00000067279	chr19,36731894,36732310;chr19,36732970,36733208;chr19,36733353,36734279;	15.2659		ENSMUSG00000034518	chr8,75001177,75001599;	4.1006
ENSMUSG00000024826	chr19,5898331,5898631;	3.06227		ENSMUSG00000039983	chr2,119018400,119019164;	5.58964
ENSMUSG00000024827	chr19,30145143,30145346;chr19,30175051,30175450;	10.1651		ENSMUSG00000041264	chr5,149194087,149194450;chr5,149213507,149213717;chr5,149213918,149214222;chr5,149214376,149214575;chr5,149214698,149215346;	21.9123
ENSMUSG00000048787	chr7,119857525,119858015;chr7,119859498,119859834;	12.9789		ENSMUSG00000022770	chr16,31663857,31664321;	7.34445
ENSMUSG00000017667	chr2,165377722,165378204;chr2,165379712,165380676;chr2,165380895,165381886;	22.7962		ENSMUSG00000037003	chr15,102111256,102111918;	7.39227
ENSMUSG00000031575	chr8,25840470,25840807;	12.6851		ENSMUSG00000022774	chr16,31956229,31956490;chr16,31956883,31957138;	3.05504
ENSMUSG00000027312	chr2,130906451,130906751;chr2,131025816,131026134;chr2,131029770,131029996;	16.9645		ENSMUSG00000039989	chr11,119080547,119082408;	9.29883
ENSMUSG00000031577	chr8,31150751,31151399;chr8,31159509,31159867;chr8,31160290,31160987;chr8,31161548,31161921;	21.6061		ENSMUSG00000037007	chr5,138144420,138144716;	3.60038
ENSMUSG00000041220	chr3,129532362,129532668;chr3,129633005,129633857;chr3,129634263,129634578;	12.9056		ENSMUSG00000001300	chr8,8620217,8620837;	7.25952
ENSMUSG00000031578	chr8,31159509,31159867;	5.24724		ENSMUSG00000025260	chrX,152002242,152002477;	1.61996
ENSMUSG00000027314	chr2,119332502,119332810;chr2,119334682,119335053;	13.0251		ENSMUSG00000070705	chr7,28277910,28278831;	6.10413
ENSMUSG00000039942	chr15,5217183,5217564;	5.6677		ENSMUSG00000025261	chrX,151890970,151891216;chrX,151919531,151920085;	7.15242
ENSMUSG00000039943	chr2,136013076,136013383;	3.64683		ENSMUSG00000032423	chr9,88482199,88482662;	10.7285
ENSMUSG00000027316	chr2,131039797,131040278;	3.53118		ENSMUSG00000025262	chrX,151344637,151344910;	6.34146
ENSMUSG00000041225	chr18,6026289,6026670;chr18,6111631,6112508;chr18,6115635,6115850;	15.0959		ENSMUSG00000001305	chr1,186739477,186739853;chr1,186749113,186749324;	5.06746
ENSMUSG00000046691	chr8,106883913,106884542;chr8,106885677,106886558;chr8,106893014,106893857;	17.5319		ENSMUSG00000025265	chrX,151046970,151047881;chrX,151066154,151066460;chrX,151066659,151066912;chrX,151067197,151067530;	11.4679
ENSMUSG00000034064	chr16,38525248,38526151;chr16,38526285,38526781;	15.0256		ENSMUSG00000020680	chr11,83504427,83505104;	3.14505
ENSMUSG00000034066	chr1,93528579,93528779;chr1,93584940,93585099;chr1,93591642,93591860;	8.50671		ENSMUSG00000025268	chrX,150806981,150807187;chrX,150810844,150811096;chrX,150811822,150812143;	5.87468
ENSMUSG00000041229	chrX,151597279,151597500;chrX,151630267,151630617;chrX,151631268,151631730;	12.8761		ENSMUSG00000025269	chrX,150571673,150572682;	6.34375
ENSMUSG00000015575	chr17,26699385,26699593;	2.73036		ENSMUSG00000020682	chr11,83440900,83441540;	6.72975
ENSMUSG00000084979	chr12,33134809,33135522;	9.72795		ENSMUSG00000054702	chr1,79607087,79607427;	2.99101
ENSMUSG00000025220	chr19,45767342,45768007;chr19,45779031,45779260;	9.64334		ENSMUSG00000020684	chr11,83409681,83410025;	7.0949
ENSMUSG00000056342	chr11,23363817,23364555;chr11,23464349,23464700;chr11,23488168,23489250;chr11,23490370,23490720;	20.282		ENSMUSG00000066036	chr4,139380662,139380886;chr4,139417184,139417390;chr4,139420370,139420570;chr4,139440341,139440544;chr4,139440641,139440844;chr4,139476130,139476475;chr4,139482457,139482657;	13.0379
ENSMUSG00000094626	chr6,120489894,120490239;chr6,120489894,120490239;chr6,120491762,120492489;chr6,120492741,120493298;	40.8969		ENSMUSG00000066037	chr4,136339284,136340037;	3.51272
ENSMUSG00000025223	chr19,46032737,46033462;chr19,46039168,46039616;chr19,46044929,46045293;	17.5458		ENSMUSG00000085828	chr6,88845489,88845832;	1.93529
ENSMUSG00000087466	chr9,86695553,86695872;	3.25182		ENSMUSG00000054708	chr10,81642830,81643766;	6.68856
ENSMUSG00000025224	chr19,46152592,46152792;chr19,46285659,46285995;	9.18182		ENSMUSG00000020689	chr11,104643609,104643858;	4.9336
ENSMUSG00000037852	chr8,64617505,64617819;chr8,64692755,64693084;	8.71963		ENSMUSG00000030335	chr6,125193222,125193575;	3.2643
ENSMUSG00000049184	chr8,33385858,33387493;chr8,33416501,33416892;	17.4797		ENSMUSG00000023175	chr10,79711376,79711837;	2.98972
ENSMUSG00000025225	chr19,46305763,46305978;	2.96257		ENSMUSG00000030339	chr6,125306560,125307471;chr6,125307879,125308129;chr6,125312710,125313019;chr6,125313586,125313848;	13.8821
ENSMUSG00000006731	chr10,127169813,127170020;chr10,127171615,127172333;	7.08531		ENSMUSG00000038705	chr2,181253569,181254202;	9.96694
ENSMUSG00000025226	chr19,46330168,46330427;	3.53415		ENSMUSG00000038290	chr11,74928930,74929556;chr11,74929823,74930619;chr11,75162830,75163219;chr11,75163701,75163911;	13.8915
ENSMUSG00000006732	chr10,127045362,127045789;	4.53931		ENSMUSG00000038708	chr9,118558215,118558574;	3.45452
ENSMUSG00000020640	chr12,4634534,4634934;chr12,4653268,4653511;chr12,4713070,4713330;	13.18		ENSMUSG00000090483	chrX,150409400,150409600;	2.00684
ENSMUSG00000025228	chr19,46376823,46377103;chr19,46378019,46378396;	9.58495		ENSMUSG00000086220	chr5,136326732,136326949;chr5,136370041,136370344;	3.4168
ENSMUSG00000037855	chr10,67888805,67889046;chr10,67909104,67909952;	11.48		ENSMUSG00000038296	chr7,111779439,111779853;	4.32834
ENSMUSG00000020642	chr12,26310141,26310760;chr12,26415046,26415300;	7.33756		ENSMUSG00000026965	chr2,25272914,25273537;chr2,25285379,25285583;	6.59359
ENSMUSG00000006736	chr10,127067550,127067879;	1.41182		ENSMUSG00000038298	chr3,96868345,96868740;chr3,96870103,96870307;	7.46974
ENSMUSG00000037857	chr11,77686156,77686557;chr11,77691878,77692669;chr11,77692876,77693245;	12.7726		ENSMUSG00000040875	chr9,115216784,115217029;chr9,115229813,115230059;	7.7101
ENSMUSG00000078622	chr11,106200943,106201181;	2.94902		ENSMUSG00000036611	chr9,25482369,25483330;chr9,25603508,25603937;	13.0087
ENSMUSG00000020644	chr12,25094196,25094476;chr12,25095784,25096068;	4.88283		ENSMUSG00000021087	chr12,72212377,72212577;chr12,72236423,72236728;chr12,72303656,72304538;chr12,72308078,72308777;chr12,72408302,72408685;	18.8288
ENSMUSG00000013483	chr11,119343765,119344731;	9.13582		ENSMUSG00000040877	chr12,108898008,108898594;chr12,109028011,109028314;	9.19237
ENSMUSG00000061410	chr8,121598960,121599365;chr8,121599777,121600240;chr8,121600459,121601916;chr8,121602047,121602368;chr8,121603729,121605390;chr8,121651910,121652323;chr8,121652621,121652821;	46.3957		ENSMUSG00000036613	chr12,28751838,28752047;chr12,28866920,28867329;	5.0346
ENSMUSG00000078624	chr7,103550575,103550925;chr7,103550575,103550925;	4.09912		ENSMUSG00000074480	chr3,88532314,88532550;chr3,88536137,88537332;chr3,88538924,88539158;	14.1855
ENSMUSG00000020646	chr12,24958934,24959328;	6.80578		ENSMUSG00000036615	chr3,54804225,54804569;chr3,54807132,54807704;	11.666
ENSMUSG00000020647	chr12,4247526,4248343;chr12,4249530,4249775;chr12,4267681,4267923;chr12,4294989,4295680;chr12,4295900,4296225;chr12,4476724,4477046;	23.549		ENSMUSG00000029455	chr5,121567709,121568094;chr5,121571981,121572216;	4.21876
ENSMUSG00000020648	chr12,31640166,31641034;	3.37039		ENSMUSG00000055991	chr5,145218286,145218977;chr5,145219962,145220384;chr5,145220553,145220793;chr5,145221210,145221650;	16.7707
ENSMUSG00000020649	chr12,24713090,24713308;	2.06981		ENSMUSG00000039100	chr15,31458657,31459125;chr15,31496003,31496203;	5.29565
ENSMUSG00000054252	chr5,33721695,33722014;chr5,33735413,33735802;	8.80525		ENSMUSG00000029458	chr5,121661961,121662264;chr5,121663192,121663495;chr5,121685046,121685727;	11.122
ENSMUSG00000047090	chr10,128801705,128802517;	4.0786		ENSMUSG00000024873	chr19,5092882,5093128;	3.85986
ENSMUSG00000066880	chr8,71913460,71913883;chr8,71914287,71915127;chr8,71917228,71917839;chr8,71932034,71932435;	19.2727		ENSMUSG00000000915	chr5,123998733,123998985;chr5,124002222,124002465;	5.16249
ENSMUSG00000085376	chr5,116013702,116014882;	7.57057		ENSMUSG00000024875	chr19,5088559,5088771;	1.67783
ENSMUSG00000054256	chr5,115453925,115454146;	2.2584		ENSMUSG00000005087	chr2,102814043,102814337;	3.63243
ENSMUSG00000035764	chr16,32238242,32238756;chr16,32246682,32247103;	17.7259		ENSMUSG00000034520	chr11,102799695,102801014;chr11,102818864,102819177;	11.2298
ENSMUSG00000035765	chr18,75286643,75286955;	7.15551		ENSMUSG00000039108	chr2,180033670,180033929;chr2,180034218,180034468;	3.86919
ENSMUSG00000045411	chr7,44247251,44247449;	3.33428		ENSMUSG00000096764	chr2,112367768,112368002;	2.06489
ENSMUSG00000035769	chr9,119391982,119392343;chr9,119392701,119393273;	8.64009		ENSMUSG00000034522	chr14,65396218,65396464;	2.51256
ENSMUSG00000038250	chr8,80981780,80982031;chr8,80984388,80985347;chr8,80985537,80985802;chr8,81013881,81014438;	14.756		ENSMUSG00000003402	chr9,22010023,22010482;	2.66299
ENSMUSG00000090441	chr3,97673510,97673767;	4.67436		ENSMUSG00000027363	chr2,126729159,126729359;chr2,126742223,126742634;	7.22835
ENSMUSG00000045414	chr9,94524253,94524800;chr9,94537077,94537683;	13.5991		ENSMUSG00000034525	chr13,70602430,70602721;chr13,70604082,70604370;chr13,70604569,70605127;chr13,70605645,70606050;chr13,70606239,70606876;chr13,70608775,70609043;	26.6163
ENSMUSG00000038252	chr6,125171875,125172092;chr6,125172962,125173189;	4.65252		ENSMUSG00000096768	chrY,90793217,90793680;	3.39246
ENSMUSG00000038253	chr6,52202495,52202831;chr6,52203779,52204688;	10.7325		ENSMUSG00000027364	chr2,126729159,126729359;chr2,126742223,126742634;	7.22835
ENSMUSG00000021040	chr12,87450303,87450716;	3.60492		ENSMUSG00000058486	chr6,34880406,34880968;chr6,34893993,34894620;chr6,34896139,34896339;	17.4802
ENSMUSG00000026923	chr2,26458416,26458891;chr2,26459504,26461011;chr2,26503547,26503877;	28.6333		ENSMUSG00000041272	chr4,6697482,6697714;	8.65921
ENSMUSG00000019761	chr11,99385911,99386130;chr11,99388959,99389395;	6.97356		ENSMUSG00000037010	chrX,48027216,48027518;	7.0611
ENSMUSG00000038256	chr3,97204244,97204457;chr3,97204736,97205977;chr3,97207122,97207456;chr3,97208420,97209524;chr3,97209910,97210818;	24.191		ENSMUSG00000027367	chr2,127270680,127270880;chr2,127297179,127297565;	5.57575
ENSMUSG00000026924	chr2,26410299,26410577;chr2,26438478,26439141;chr2,26440392,26442132;	16.5136		ENSMUSG00000039994	chr10,128242243,128242509;chr10,128252673,128252894;	7.06992
ENSMUSG00000079020	chr15,73580388,73581190;chr15,73581697,73581961;chr15,73586057,73587085;chr15,73605404,73606108;	32.888		ENSMUSG00000037012	chr10,62269225,62270158;chr10,62271547,62271811;chr10,62275664,62275880;chr10,62363300,62363523;	15.0747
ENSMUSG00000079021	chr2,140659647,140661726;	9.65193		ENSMUSG00000037013	chr18,14626892,14627162;	3.10149
ENSMUSG00000026925	chr2,26407766,26408750;	10.3957		ENSMUSG00000041278	chr11,43744927,43745434;	3.96598
ENSMUSG00000019763	chr10,4403176,4403383;chr10,4427254,4427691;	11.4396		ENSMUSG00000037015	chr1,119526933,119527886;	5.85429
ENSMUSG00000021044	chr12,88368727,88369090;	4.92667		ENSMUSG00000049643	chr7,27580245,27580998;	8.89065
ENSMUSG00000033671	chr1,155846788,155848850;chr1,155860535,155860819;chr1,155861754,155862011;chr1,155862346,155863285;chr1,155871830,155872148;chr1,155885906,155886106;chr1,155928086,155929110;chr1,155932788,155933450;chr1,155935814,155936014;chr1,155953119,155953686;	45.1088		ENSMUSG00000037016	chr3,53515580,53515830;chr3,53516150,53517027;chr3,53535296,53535496;chr3,53652044,53653410;chr3,53653545,53654110;chr3,53654290,53654622;chr3,53654783,53656669;chr3,53657056,53657280;	40.5999
ENSMUSG00000026927	chr2,26382857,26383589;	5.65025		ENSMUSG00000037017	chr5,138125077,138125690;chr5,138126355,138126653;chr5,138133151,138133394;	6.69403
ENSMUSG00000040836	chr1,165310480,165311091;chr1,165321397,165322129;chr1,165322489,165322705;	25.7301		ENSMUSG00000022787	chr16,32251822,32252352;	3.48607
ENSMUSG00000021047	chr12,46698337,46698708;chr12,46699910,46700973;chr12,46707715,46708420;	13.0299		ENSMUSG00000025272	chrX,150645693,150646660;chrX,150649424,150649655;chrX,150654494,150655233;	13.9685
ENSMUSG00000033676	chr7,57816196,57816474;chr7,57824417,57824867;	7.33235		ENSMUSG00000032434	chr9,114746470,114746771;	3.82572
ENSMUSG00000019769	chr10,5020724,5020924;chr10,5021121,5022146;	7.40226		ENSMUSG00000001313	chr11,101468176,101468439;	1.70948
ENSMUSG00000029415	chr5,92288466,92288738;	2.41442		ENSMUSG00000056394	chr7,13277838,13278305;chr7,13278643,13279068;	5.18155
ENSMUSG00000029416	chr5,127596316,127596772;	11.5793		ENSMUSG00000032437	chr9,115252498,115252847;chr9,115253711,115254032;chr9,115310218,115310420;	5.43486
ENSMUSG00000043323	chr5,110362938,110363997;chr5,110378791,110379114;chr5,110429989,110430376;chr5,110430688,110431975;chr5,110432828,110433183;	23.2002		ENSMUSG00000006782	chr11,100574996,100575196;chr11,100576235,100576974;chr11,100578738,100578940;	7.56451
ENSMUSG00000055951	chr8,4346029,4346244;	3.49378		ENSMUSG00000085830	chr2,25291761,25292051;	5.66301
ENSMUSG00000024830	chr19,4156768,4157245;	7.05897		ENSMUSG00000025277	chr14,8055570,8056632;	5.07789
ENSMUSG00000024831	chr19,3265079,3265494;	10.5434		ENSMUSG00000066042	chr4,132459256,132459988;	6.75831
ENSMUSG00000050071	chrX,136214279,136214552;	4.63649		ENSMUSG00000025278	chr14,7905330,7905975;chr14,7950490,7951065;chr14,7951291,7951570;	18.2224
ENSMUSG00000017670	chr2,165289784,165290561;	13.4367		ENSMUSG00000020691	chr11,105139709,105139962;	3.28125
ENSMUSG00000005043	chr11,119343765,119344731;chr11,119345836,119346837;	24.5426		ENSMUSG00000006784	chr11,100553505,100553763;chr11,100553863,100554122;	6.57646
ENSMUSG00000005045	chr4,152353529,152353768;chr4,152381154,152381354;chr4,152387413,152387759;	15.1793		ENSMUSG00000078670	chr7,73774920,73775150;chr7,73775791,73776273;chr7,73776442,73776908;	13.5548
ENSMUSG00000048794	chr6,90405929,90406223;chr6,90415554,90415892;	9.6463		ENSMUSG00000066043	chr4,132369615,132369933;chr4,132370653,132371173;chr4,132377107,132377485;	18.4442
ENSMUSG00000024835	chr19,4149315,4149541;chr19,4153533,4154023;	9.30616		ENSMUSG00000078671	chr7,73429213,73429442;chr7,73429614,73429993;	10.7101
ENSMUSG00000031583	chr8,33235867,33236276;chr8,33324279,33324555;	10.2343		ENSMUSG00000073207	chrX,52798467,52798794;	6.10668
ENSMUSG00000031584	chr8,33653579,33653809;	2.41079		ENSMUSG00000020694	chr11,105179885,105180419;chr11,105281418,105281648;	7.4327
ENSMUSG00000050079	chr8,94602073,94602423;chr8,94622833,94623424;chr8,94628879,94629108;	26.3603		ENSMUSG00000054715	chr7,12906176,12906823;chr7,12906933,12907542;	13.0005
ENSMUSG00000031585	chr8,33776452,33776652;	1.36034		ENSMUSG00000020696	chr11,82812417,82812718;	3.38542
ENSMUSG00000048799	chr18,53682286,53682517;chr18,53683215,53683553;	7.16207		ENSMUSG00000054716	chr7,127253904,127254824;	8.42272
ENSMUSG00000017679	chr2,163602388,163602620;chr2,163607211,163607672;chr2,163615362,163616420;	20.2078		ENSMUSG00000030340	chr6,125344229,125344615;	6.32949
ENSMUSG00000058444	chr9,63377274,63377827;	3.92233		ENSMUSG00000061461	chr5,53277906,53278235;	5.41248
ENSMUSG00000027323	chr2,119112750,119113165;chr2,119135055,119135421;	8.15642		ENSMUSG00000020697	chr11,82783449,82783891;chr11,82795757,82796042;chr11,82801278,82801784;chr11,82802138,82802824;	14.0121
ENSMUSG00000027324	chr2,119034852,119035398;chr2,119038237,119038935;	15.1543		ENSMUSG00000054717	chr8,57513270,57513585;chr8,57513870,57514165;	5.01336
ENSMUSG00000010110	chr19,8755036,8755673;	7.35145		ENSMUSG00000030341	chr6,125361248,125361498;chr6,125361686,125362385;	8.78513
ENSMUSG00000041231	chr11,44454764,44455089;chr11,44455395,44455612;	7.54607		ENSMUSG00000078676	chr11,98809891,98810091;chr11,98810591,98811097;chr11,98822719,98823487;chr11,98828707,98828958;chr11,98829054,98829428;chr11,98832200,98832587;	19.0649
ENSMUSG00000039952	chr9,108206794,108209530;chr9,108218089,108218439;chr9,108263494,108263818;	15.9634		ENSMUSG00000038712	chr3,95283045,95283625;chr3,95287586,95288400;	10.7301
ENSMUSG00000058446	chr6,54888455,54888709;	2.75042		ENSMUSG00000069833	chr19,9002867,9003181;chr19,9016550,9016765;chr19,9016869,9017188;chr19,9017963,9018203;	17.6248
ENSMUSG00000058447	chr7,30056361,30057541;	10.9348		ENSMUSG00000042978	chr7,126272598,126273142;chr7,126289804,126290181;chr7,126291741,126293303;chr7,126293654,126294172;	14.7014
ENSMUSG00000034071	chr7,12415432,12415668;chr7,12416143,12416996;	10.6074		ENSMUSG00000021500	chr13,55647592,55647908;	2.97087
ENSMUSG00000039953	chr4,149646765,149647081;	2.42684		ENSMUSG00000021501	chr13,55623056,55623381;chr13,55624550,55625084;	9.41011
ENSMUSG00000027327	chr2,131146424,131146909;	4.25256		ENSMUSG00000038718	chr2,34371767,34371967;	4.59774
ENSMUSG00000039954	chr18,43315059,43315397;	3.37978		ENSMUSG00000021504	chr13,55609194,55609928;	7.59405
ENSMUSG00000041235	chr4,8751323,8751929;chr4,8752128,8753297;chr4,8785274,8785887;chr4,8852607,8852807;chr4,8859042,8859486;chr4,8865645,8866821;	36.9743		ENSMUSG00000045466	chr6,47963227,47964632;	5.00536
ENSMUSG00000027329	chr2,131171495,131171695;chr2,131177856,131179987;	14.7059		ENSMUSG00000052629	chr7,78578613,78579342;	13.6038
ENSMUSG00000022742	chr16,58670585,58671081;	3.50673		ENSMUSG00000021508	chr13,56296209,56296377;	3.98111
ENSMUSG00000041236	chr13,18739441,18739641;chr13,18866452,18866698;	4.42653		ENSMUSG00000021091	chr12,104408753,104409383;chr12,104411057,104411326;	8.97428
ENSMUSG00000049600	chr7,13005758,13006272;chr7,13007070,13008438;chr7,13009452,13009824;	16.4396		ENSMUSG00000026974	chr2,24958996,24959318;	5.0547
ENSMUSG00000034075	chr2,84688973,84689437;chr2,84689851,84690709;chr2,84710711,84711612;	12.2391		ENSMUSG00000026975	chr2,24971621,24972061;	5.22633
ENSMUSG00000041238	chr18,11657055,11657288;chr18,11721878,11722472;	8.40485		ENSMUSG00000040883	chr9,21927154,21927491;	1.84491
ENSMUSG00000039959	chr5,135406645,135407191;chr5,135409578,135411351;chr5,135430251,135430494;chr5,135436267,135436503;chr5,135467321,135467564;	21.1105		ENSMUSG00000014349	chr11,96049969,96050410;chr11,96065051,96065372;	8.03152
ENSMUSG00000063511	chr7,45376516,45377555;chr7,45395377,45395708;	8.26322		ENSMUSG00000036620	chr11,50234727,50234992;	3.09239
ENSMUSG00000022747	chr16,58482828,58483041;	4.92943		ENSMUSG00000021095	chr12,104471303,104471595;	7.06664
ENSMUSG00000022748	chr16,57569935,57570322;chr16,57571660,57572403;	11.6716		ENSMUSG00000086236	chr9,103424958,103425218;chr9,103426546,103426776;	6.8557
ENSMUSG00000049606	chr5,106634734,106635809;chr5,106635974,106637239;chr5,106637534,106637953;chr5,106638157,106638535;	20.0029		ENSMUSG00000021096	chr12,72761384,72761739;chr12,72783509,72784267;	8.29487
ENSMUSG00000022749	chr16,57208056,57208266;	3.36621		ENSMUSG00000055116	chr7,113283284,113283548;	4.02153
ENSMUSG00000025231	chr19,46479852,46480122;chr19,46485887,46487046;chr19,46487186,46487463;	13.0278		ENSMUSG00000036622	chr4,140986915,140987120;chr4,140996667,140996867;chr4,141007022,141007329;	7.35292
ENSMUSG00000049191	chrX,102067877,102068748;chrX,102067877,102068748;chrX,102069448,102070692;chrX,102070880,102071080;	28.0318		ENSMUSG00000029461	chr7,100831270,100831527;chr7,100836892,100837966;	5.60308
ENSMUSG00000049608	chr1,85940575,85942123;	8.55006		ENSMUSG00000050530	chr2,3224823,3225380;chr2,3225473,3226972;	12.2805
ENSMUSG00000025234	chr9,59393178,59393378;chr9,59485957,59486636;	19.1407		ENSMUSG00000029462	chr5,122362035,122362235;	1.33305
ENSMUSG00000006740	chr18,6222667,6222918;	1.17942		ENSMUSG00000040888	chr17,24693192,24693843;chr17,24695250,24695599;chr17,24695753,24696071;	13.2243
ENSMUSG00000094638	chr1,86138948,86139186;	2.65686		ENSMUSG00000029463	chr5,122371813,122372326;	1.89301
ENSMUSG00000025236	chr9,59314794,59316047;	8.12578		ENSMUSG00000005505	chr2,90905617,90906174;chr2,90909249,90909644;	6.77901
ENSMUSG00000018076	chr5,118728112,118728785;chr5,118741819,118742821;chr5,118762778,118763250;	27.0234		ENSMUSG00000029466	chr5,122443663,122444404;	4.28133
ENSMUSG00000025239	chr9,123478759,123480388;chr9,123519495,123519942;	12.678		ENSMUSG00000029467	chr5,122443663,122444404;chr5,122500774,122501130;chr5,122501498,122502040;	12.5484
ENSMUSG00000078630	chr7,101898413,101899393;	3.01443		ENSMUSG00000029468	chr5,122681182,122682749;	5.22511
ENSMUSG00000020652	chr12,4214263,4214628;	6.58576		ENSMUSG00000039115	chr9,118897416,118897626;chr9,118898443,118898784;	7.75561
ENSMUSG00000020653	chr12,24654966,24655868;chr12,24660119,24660406;	11.6786		ENSMUSG00000024885	chr19,3923701,3923901;	1.96179
ENSMUSG00000082896	chr3,18009416,18009684;	8.87801		ENSMUSG00000039116	chr10,14404872,14405168;chr10,14467213,14467619;	7.07661
ENSMUSG00000037868	chr10,67539854,67540571;	8.52391		ENSMUSG00000091306	chr14,54642595,54643175;chr14,54643551,54644265;chr14,54645337,54645893;chr14,54646290,54646721;	14.6307
ENSMUSG00000020654	chr12,4134252,4134900;	6.50667		ENSMUSG00000039117	chr2,179912813,179913219;	2.90553
ENSMUSG00000092541	chr9,88456226,88456582;	3.23367		ENSMUSG00000053024	chr1,132513411,132513598;chr1,132513841,132515637;chr1,132542650,132542922;	10.1177
ENSMUSG00000013495	chr5,108645920,108646536;	4.77919		ENSMUSG00000003411	chr4,108940766,108941172;	3.15812
ENSMUSG00000047514	chr10,34282296,34283818;	9.46712		ENSMUSG00000024889	chr19,4622762,4623083;	2.61015
ENSMUSG00000030301	chr6,147475859,147476122;chr6,147631574,147631865;	8.76941		ENSMUSG00000027374	chr2,127594533,127594733;chr2,127595591,127595965;	6.2114
ENSMUSG00000020658	chr12,3966017,3966525;	5.71764		ENSMUSG00000034538	chr7,7181385,7181782;	2.77311
ENSMUSG00000092544	chr8,69743043,69743545;chr8,69764650,69765627;chr8,69765717,69766778;	17.3066		ENSMUSG00000037020	chr7,30241309,30241697;	3.9831
ENSMUSG00000030303	chr6,148181260,148181771;	4.43745		ENSMUSG00000022790	chr16,39024869,39025203;	1.55063
ENSMUSG00000092545	chr16,26714765,26715240;	3.3578		ENSMUSG00000027378	chr2,127740802,127741047;chr2,127773891,127774225;	6.0847
ENSMUSG00000030304	chr6,148181260,148181771;	4.43745		ENSMUSG00000022791	chr16,32661246,32661443;chr16,32668220,32668442;chr16,32671294,32671554;chr16,32679558,32680947;chr16,32682684,32683373;	15.855
ENSMUSG00000054263	chr15,7190647,7191589;	5.39935		ENSMUSG00000037022	chr8,79267912,79268302;chr8,79281151,79281630;chr8,79284208,79284408;	15.3638
ENSMUSG00000035770	chr8,104419927,104420421;	2.89215		ENSMUSG00000022792	chr16,16303082,16303418;	2.58024
ENSMUSG00000023143	chr16,5195364,5196065;	5.22209		ENSMUSG00000022793	chr16,38752065,38752273;chr16,38767897,38768669;	5.75558
ENSMUSG00000066892	chr9,20638905,20639191;	3.43661		ENSMUSG00000032440	chr9,116090096,116090422;chr9,116109616,116110044;	12.0112
ENSMUSG00000030306	chr6,148237583,148237936;chr6,148444048,148444331;	13.6334		ENSMUSG00000037029	chr7,30162215,30162792;	3.84828
ENSMUSG00000030307	chr6,114131217,114131498;	5.71121		ENSMUSG00000025280	chr14,24448796,24449222;	3.77958
ENSMUSG00000035772	chr2,28469437,28470063;	11.1874		ENSMUSG00000022799	chr16,38601183,38603815;chr16,38606548,38606832;chr16,38712648,38712854;	11.3067
ENSMUSG00000066894	chr5,117351564,117351867;chr5,117352615,117353177;	10.6886		ENSMUSG00000049657	chr4,44993197,44994518;chr4,44994732,44995477;chr4,45012126,45012423;	14.8718
ENSMUSG00000030309	chr6,148843198,148843416;chr6,148869130,148869436;chr6,148895944,148896217;	15.4675		ENSMUSG00000063564	chr11,51557470,51557670;chr11,51580117,51581003;	10.6371
ENSMUSG00000023147	chr16,96155936,96156269;	3.31352		ENSMUSG00000018537	chr11,97689888,97690358;chr11,97693516,97693708;	7.87565
ENSMUSG00000035776	chrX,71421140,71421398;chrX,71422311,71422607;	5.54777		ENSMUSG00000049659	chr11,20725784,20726067;	3.52412
ENSMUSG00000038260	chr7,45310499,45310699;	2.77113		ENSMUSG00000054720	chr5,105606577,105606997;chr5,105608270,105608544;	7.12403
ENSMUSG00000026930	chr2,26346849,26347293;	6.04565		ENSMUSG00000078681	chr7,65693485,65693677;	1.8855
ENSMUSG00000014303	chr16,4594732,4594946;chr16,4608455,4608655;chr16,4613340,4613664;chr16,4613817,4614473;	30.9393		ENSMUSG00000054723	chr17,56715275,56715817;	5.04857
ENSMUSG00000038264	chr9,57961545,57962039;	5.42093		ENSMUSG00000078684	chr3,88816155,88816897;chr3,88817183,88817818;chr3,88820035,88820741;chr3,88821086,88821611;chr3,88823821,88824078;chr3,88825050,88825317;chr3,88825444,88825725;	42.4118
ENSMUSG00000026932	chr2,26059303,26059513;chr2,26059810,26060376;chr2,26089542,26090143;	12.4055		ENSMUSG00000030350	chr6,127768763,127769165;	6.05518
ENSMUSG00000045427	chrX,134604943,134605664;	3.07186		ENSMUSG00000009281	chr6,48570508,48570753;	2.56188
ENSMUSG00000026933	chr2,25929446,25930028;chr2,25935858,25936166;chr2,25937945,25940185;	20.0411		ENSMUSG00000030351	chr6,127949858,127950244;chr6,127951209,127951448;	9.85757
ENSMUSG00000021051	chr12,75453470,75453699;chr12,75515481,75515828;chr12,75595634,75596178;	9.10627		ENSMUSG00000030352	chr6,127963539,127963825;chr6,127964042,127964443;	7.55779
ENSMUSG00000040841	chr7,19096366,19096827;chr7,19097247,19097929;	23.0603		ENSMUSG00000054728	chr13,43135219,43135527;	3.66478
ENSMUSG00000040842	chr4,141114513,141114766;chr4,141115437,141115864;chr4,141118526,141118896;	12.7093		ENSMUSG00000023191	chr6,124841232,124842112;	7.15798
ENSMUSG00000038267	chr13,34181154,34183186;	14.2076		ENSMUSG00000092595	chr17,34027640,34027913;chr17,34028274,34028778;chr17,34030534,34031617;	12.923
ENSMUSG00000019773	chr10,5801779,5802508;	7.34315		ENSMUSG00000030357	chr6,128438405,128438605;	2.03038
ENSMUSG00000090458	chr5,113842544,113843117;	2.39558		ENSMUSG00000061479	chr7,27189263,27189558;	2.30397
ENSMUSG00000038268	chr11,75177583,75178387;	4.03802		ENSMUSG00000038722	chr5,145147834,145148034;	1.37661
ENSMUSG00000021054	chr12,75716187,75716654;chr12,75734939,75735561;	9.77726		ENSMUSG00000040003	chr5,19227114,19227468;chr5,20465851,20466062;chr5,20602321,20602599;chr5,20702189,20702426;chr5,20702609,20703074;	22.0387
ENSMUSG00000019774	chr10,5813057,5813406;	4.21993		ENSMUSG00000069844	chr11,67063950,67064329;	4.73555
ENSMUSG00000021055	chr12,76152314,76152591;	4.06221		ENSMUSG00000007603	chr17,56765407,56765724;	2.07005
ENSMUSG00000029420	chr5,128784749,128785002;chr5,128788258,128788473;chr5,128797070,128797843;	19.3455		ENSMUSG00000057219	chr11,115488980,115489671;	2.79129
ENSMUSG00000021057	chr12,76327598,76328050;chr12,76328487,76330372;	10.0172		ENSMUSG00000052632	chr12,21254267,21254579;	2.30086
ENSMUSG00000033684	chr1,155779357,155779982;	4.85238		ENSMUSG00000040007	chr2,118901557,118901863;chr2,118915860,118917185;chr2,118919143,118919415;chr2,118922538,118922879;	10.8225
ENSMUSG00000033685	chr7,100499416,100499616;	4.85719		ENSMUSG00000038729	chr4,57855851,57856343;chr4,57856747,57857055;chr4,57893101,57893375;	14.0388
ENSMUSG00000079036	chr12,87428833,87429120;	6.16373		ENSMUSG00000040009	chr10,74990905,74992056;chr10,75014967,75015911;	15.9292
ENSMUSG00000029422	chr5,123729156,123729356;chr5,123733592,123733798;chr5,123740516,123740871;	6.82091		ENSMUSG00000014355	chr2,128610944,128612492;chr2,128684463,128684759;	6.25196
ENSMUSG00000079037	chr2,131912210,131912465;	2.36733		ENSMUSG00000021518	chr13,66933361,66933686;chr13,66996996,66997342;	6.48909
ENSMUSG00000040848	chr1,165178548,165179109;	4.99156		ENSMUSG00000086241	chr10,76553141,76553448;	2.35345
ENSMUSG00000019779	chr10,34483874,34484317;chr10,34608432,34608732;	10.4583		ENSMUSG00000024002	chr17,32197059,32197857;chr17,32200887,32201602;chr17,32202153,32202714;chr17,32212934,32213201;chr17,32213444,32213833;chr17,32221245,32221606;chr17,32221774,32222165;chr17,32229444,32229722;	36.8666
ENSMUSG00000079038	chr8,69302462,69302695;	2.15402		ENSMUSG00000086245	chr11,48849595,48850258;	9.06656
ENSMUSG00000029427	chr5,123700123,123701203;chr5,123707991,123708191;chr5,123720720,123720934;	13.5798		ENSMUSG00000026988	chr2,59878129,59878569;chr2,59882291,59882600;	7.85401
ENSMUSG00000029428	chr5,128985196,128986292;	7.58045		ENSMUSG00000040896	chr3,105459040,105459413;	4.37565
ENSMUSG00000024841	chr19,5366918,5367167;chr19,5369917,5370324;	7.81084		ENSMUSG00000029471	chr5,122763880,122764302;	2.96533
ENSMUSG00000074457	chr3,90541993,90542193;	1.96602		ENSMUSG00000074916	chr2,118927782,118928368;	3.14862
ENSMUSG00000043336	chr16,57569935,57570322;chr16,57571660,57572403;	11.6716		ENSMUSG00000024006	chr17,28971908,28972289;	2.56543
ENSMUSG00000024843	chr19,3867412,3867737;chr19,3893663,3894192;	6.1209		ENSMUSG00000029472	chr5,122817721,122818020;chr5,122821079,122821294;	4.92365
ENSMUSG00000005057	chr5,136231652,136232266;	11.5724		ENSMUSG00000055128	chr14,46853639,46854194;	5.27355
ENSMUSG00000031592	chr8,41275897,41276125;chr8,41293562,41293816;	5.46252		ENSMUSG00000024007	chr17,29250910,29251725;	5.03102
ENSMUSG00000017686	chr11,80209112,80209323;	3.41106		ENSMUSG00000005514	chr5,135715863,135716195;	2.77951
ENSMUSG00000050088	chr17,14943271,14944320;chr17,14950493,14950802;chr17,14952573,14952819;	14.8613		ENSMUSG00000074918	chr2,118745793,118746920;chr2,118748516,118748724;	7.71124
ENSMUSG00000031596	chr8,40916437,40916701;	3.99317		ENSMUSG00000029474	chr5,122861539,122861888;chr5,122864039,122864468;	7.79048
ENSMUSG00000027332	chr2,118880609,118880917;	2.41056		ENSMUSG00000029475	chr5,122871391,122871879;chr5,122878453,122878653;chr5,122880339,122880770;chr5,122881963,122882307;chr5,122932451,122932851;	20.0785
ENSMUSG00000039960	chr8,123660874,123661499;chr8,123663064,123663408;chr8,123663620,123663801;	20.137		ENSMUSG00000043384	chrX,135746018,135746223;chrX,135801682,135801882;	4.99071
ENSMUSG00000058454	chr7,143830238,143830456;chr7,143836637,143836848;chr7,143847037,143847625;	9.65035		ENSMUSG00000036639	chr5,140334419,140334654;chr5,140337640,140338112;	6.64387
ENSMUSG00000027333	chr2,131511846,131512183;chr2,131520112,131521052;	6.12868		ENSMUSG00000029478	chr5,125017156,125018348;chr5,125023446,125023713;chr5,125024876,125025227;chr5,125026687,125027307;chr5,125030026,125030304;chr5,125030604,125031008;chr5,125031950,125032069;chr5,125032167,125032485;chr5,125033254,125033684;chr5,125047834,125048534;chr5,125078828,125079068;chr5,125178981,125179193;	41.5712
ENSMUSG00000041241	chr4,138438949,138440029;	12.0033		ENSMUSG00000024891	chr19,5031099,5031577;	3.55585
ENSMUSG00000053870	chr3,155086697,155088036;	7.5946		ENSMUSG00000024892	chr19,4515653,4515853;chr19,4611791,4612680;chr19,4613100,4614649;chr19,4614880,4615634;	30.4251
ENSMUSG00000039963	chr11,119231615,119231847;	3.60628		ENSMUSG00000050549	chr3,127896033,127896240;	3.67967
ENSMUSG00000022750	chr16,17776424,17777121;chr16,17778102,17778440;	8.47712		ENSMUSG00000024896	chr19,32486141,32486559;chr19,32514199,32515004;	10.0264
ENSMUSG00000068101	chr15,82234107,82234352;	4.81499		ENSMUSG00000039126	chr19,17119198,17119437;chr19,17125503,17125696;	8.61096
ENSMUSG00000041245	chrX,151198050,151198709;chrX,151286259,151286503;chrX,151286741,151287129;chrX,151295719,151295939;chrX,151309246,151309578;chrX,151314735,151315175;	26.0781		ENSMUSG00000024897	chr19,23758891,23759091;	3.15056
ENSMUSG00000034083	chr6,91887940,91888269;chr6,91898029,91898260;chr6,91899309,91899545;	9.50543		ENSMUSG00000041702	chr12,102785188,102785834;chr12,102878215,102878415;	8.64474
ENSMUSG00000027338	chr2,131912210,131912465;chr2,131936317,131937111;	16.7053		ENSMUSG00000003420	chr7,45103552,45103854;	3.17031
ENSMUSG00000008845	chr6,124318077,124318261;	5.44682		ENSMUSG00000003421	chr7,45073489,45073689;	1.51387
ENSMUSG00000027339	chr2,131993679,131994125;chr2,131994228,131994485;chr2,131994712,131996460;chr2,132029669,132029876;	15.0171		ENSMUSG00000072825	chr12,112735160,112735834;chr12,112736090,112736823;chr12,112738338,112739509;chr12,112740773,112741053;chr12,112743402,112743602;chr12,112744522,112744864;chr12,112745060,112745272;	27.1927
ENSMUSG00000022752	chr16,57121877,57122194;	5.03692		ENSMUSG00000027381	chr2,128126056,128126382;	2.59138
ENSMUSG00000039967	chr4,34804937,34805727;chr4,34806054,34806936;chr4,34807471,34808154;chr4,34808293,34809068;chr4,34809692,34810514;chr4,34811031,34811817;chr4,34882743,34882957;	24.8566		ENSMUSG00000034543	chr11,3649316,3649800;chr11,3649935,3650188;chr11,3683665,3684142;chr11,3685326,3685526;chr11,3688981,3690233;	16.6768
ENSMUSG00000039968	chr5,20896089,20896704;chr5,20919652,20920281;	10.7075		ENSMUSG00000072829	chr6,117716651,117717242;	8.22663
ENSMUSG00000049612	chr11,79501687,79502541;chr11,79502661,79503012;	6.59785		ENSMUSG00000041708	chr15,83856303,83857124;	6.57988
ENSMUSG00000084998	chr17,35897049,35897259;chr17,35901367,35901567;chr17,35910388,35910820;	13.5117		ENSMUSG00000027386	chr2,128895309,128895657;	7.46353
ENSMUSG00000022756	chr16,17572944,17573218;chr16,17575699,17575926;	16.8023		ENSMUSG00000056820	chr8,125032471,125032790;	1.65016
ENSMUSG00000034088	chr1,93413425,93413827;	1.56448		ENSMUSG00000037031	chr10,62187822,62188141;	3.37838
ENSMUSG00000032400	chr9,64137330,64138007;chr9,64168464,64168664;	9.78783		ENSMUSG00000037032	chr7,105558624,105559031;chr7,105566497,105566747;chr7,105573592,105574383;	9.24802
ENSMUSG00000022757	chr16,56690903,56691153;	1.9124		ENSMUSG00000010175	chr1,190160521,190161489;chr1,190161856,190162379;chr1,190169517,190169745;chr1,190170200,190170603;	15.5681
ENSMUSG00000032401	chr9,64137330,64138007;	7.89234		ENSMUSG00000068154	chr2,146222079,146224141;	4.77595
ENSMUSG00000022758	chr16,17572944,17573218;chr16,17575699,17575926;	16.8023		ENSMUSG00000041297	chr13,17718005,17718398;chr13,17718531,17718942;chr13,17772432,17772852;chr13,17803487,17804326;	21.242
ENSMUSG00000032402	chr9,63646884,63647443;chr9,63647617,63648083;chr9,63648594,63650385;	16.0104		ENSMUSG00000049661	chr7,45367593,45367892;	6.27239
ENSMUSG00000015597	chr17,46384008,46384166;chr17,46396678,46397228;chr17,46398732,46399975;chr17,46405754,46405984;chr17,46410632,46411562;chr17,46412300,46413902;	31.3166		ENSMUSG00000025702	chr6,116338045,116338245;chr6,116401508,116401779;chr6,116405980,116406306;	9.19051
ENSMUSG00000025241	chr9,123791656,123792115;chr9,123792521,123792747;chr9,123828238,123830466;	15.391		ENSMUSG00000041298	chr5,148904529,148904776;chr5,148928525,148928725;	5.03175
ENSMUSG00000032403	chr9,63398688,63399221;	4.43886		ENSMUSG00000070730	chr2,119147343,119147594;	1.99341
ENSMUSG00000063524	chr4,150245214,150245460;chr4,150245214,150245460;chr4,150246412,150246769;chr4,150248485,150248873;	8.86329		ENSMUSG00000018541	chr11,97746819,97747506;chr11,97752454,97752769;chr11,97763181,97763441;	11.5654
ENSMUSG00000015599	chr17,46444656,46445557;chr17,46446313,46447778;chr17,46460657,46461074;chr17,46467048,46467681;	38.3302		ENSMUSG00000037035	chr1,119416287,119418117;chr1,119420626,119421216;chr1,119421679,119422230;	17.4398
ENSMUSG00000032405	chr9,62881884,62882136;chr9,62951755,62952236;chr9,62980663,62980869;	17.9266		ENSMUSG00000070733	chr5,73020654,73020997;chr5,73021847,73022234;chr5,73065063,73065472;chr5,73083045,73083302;	19.3018
ENSMUSG00000025246	chrX,77659714,77660202;	5.66678		ENSMUSG00000025290	chr14,24495237,24495974;	3.09767
ENSMUSG00000020661	chr12,3806907,3807437;chr12,3865847,3866378;chr12,3873201,3873481;chr12,3907586,3908023;	18.7042		ENSMUSG00000018547	chr11,97716924,97718968;	6.69313
ENSMUSG00000037876	chr10,67151588,67151874;chr10,67152137,67152426;chr10,67218269,67218626;chr10,67218848,67219711;chr10,67220213,67220501;chr10,67224735,67225609;chr10,67226072,67226934;	35.7453		ENSMUSG00000001334	chr4,129142682,129143057;chr4,129143378,129144322;	12.7909
ENSMUSG00000085802	chr15,79429855,79430061;	1.44783		ENSMUSG00000063576	chr17,46674558,46675198;	3.55063
ENSMUSG00000051786	chr15,89099910,89100619;chr15,89103125,89104295;chr15,89122030,89122627;	15.9254		ENSMUSG00000032456	chr9,98410176,98410516;	4.45503
ENSMUSG00000030310	chr6,114315304,114315543;chr6,114315760,114315970;	4.71644		ENSMUSG00000059316	chr2,29802617,29803067;chr2,29815675,29816302;	8.02396
ENSMUSG00000020668	chr12,3365342,3367608;chr12,3403225,3403572;	10.8041		ENSMUSG00000042105	chr7,128694725,128694930;	2.46361
ENSMUSG00000023150	chr1,151344553,151344872;chr1,151349302,151349503;	4.2089		ENSMUSG00000042106	chr9,107984560,107984998;	3.7896
ENSMUSG00000030313	chr6,148993504,148993889;chr6,149027282,149027547;chr6,149044441,149044878;chr6,149068143,149068676;	24.9155		ENSMUSG00000042109	chr15,81936787,81937104;chr15,81946483,81946759;chr15,81949901,81950455;	8.9584
ENSMUSG00000030315	chr6,114863879,114864079;	1.5421		ENSMUSG00000009291	chr10,77592817,77593152;	3.97702
ENSMUSG00000061436	chr6,38697964,38698623;chr6,38699214,38699451;chr6,38703438,38703807;chr6,38715796,38716139;chr6,38730876,38731183;chr6,38818232,38819313;	22.4505		ENSMUSG00000009293	chr10,77644496,77644879;chr10,77645143,77645443;	5.85763
ENSMUSG00000016409	chrX,37141480,37141736;chrX,37147790,37148018;	5.26053		ENSMUSG00000042992	chr6,134710191,134711137;	8.8915
ENSMUSG00000042943	chr3,154733357,154733747;chr3,154738954,154739317;chr3,154748431,154748757;	17.3735		ENSMUSG00000026102	chr1,52789567,52790079;	7.58685
ENSMUSG00000092558	chr17,47622885,47623651;	6.00945		ENSMUSG00000040010	chr8,121882068,121882971;chr8,121907261,121907725;	13.021
ENSMUSG00000035781	chr10,79913511,79913711;chr10,79916685,79916884;	3.61579		ENSMUSG00000007610	chr8,71490334,71490534;	1.84458
ENSMUSG00000004661	chr9,57833646,57833846;	7.91244		ENSMUSG00000026104	chr1,52159459,52159709;	2.96508
ENSMUSG00000030317	chr6,115246283,115246581;	1.83372		ENSMUSG00000042997	chr3,53451441,53452562;	4.5842
ENSMUSG00000085397	chr2,32846910,32847254;	4.92531		ENSMUSG00000011877	chr11,77505848,77506062;	1.80139
ENSMUSG00000023156	chr14,8089965,8090485;	4.10692		ENSMUSG00000021520	chr13,66902601,66902801;chr13,66905103,66905307;	2.86412
ENSMUSG00000030319	chr6,115789271,115789684;chr6,115791668,115793171;	14.5164		ENSMUSG00000057229	chr7,25620892,25621092;chr7,25624925,25625509;	11.6667
ENSMUSG00000085399	chr4,114909418,114909621;chr4,114920475,114920709;	7.1191		ENSMUSG00000038736	chr15,44428159,44428359;	2.07445
ENSMUSG00000004665	chr10,79994375,79994575;	3.25392		ENSMUSG00000045482	chr5,144798199,144798399;chr5,144858716,144859461;	7.26228
ENSMUSG00000069806	chr7,3336484,3336747;chr7,3366812,3367918;	8.0216		ENSMUSG00000038738	chr7,44351880,44352095;chr7,44353693,44354286;chr7,44357113,44357585;	14.8674
ENSMUSG00000004667	chr10,80038413,80038638;chr10,80039434,80039651;	4.73172		ENSMUSG00000040018	chr19,43736464,43736860;	6.83263
ENSMUSG00000069808	chr11,76207942,76208159;	3.56447		ENSMUSG00000095098	chr19,5456473,5457515;	8.12192
ENSMUSG00000038271	chr6,125145278,125145489;chr6,125145706,125146029;	7.94851		ENSMUSG00000026991	chr2,59308125,59308523;chr2,59338718,59338980;	7.65351
ENSMUSG00000083718	chr8,71917228,71917839;	4.22889		ENSMUSG00000093412	chr6,52165775,52166050;chr6,52169887,52170460;chr6,52172232,52172574;chr6,52189876,52190534;chr6,52206081,52206387;chr6,52211111,52211544;	29.5984
ENSMUSG00000045435	chr5,20886312,20886794;	3.95534		ENSMUSG00000079505	chr17,35379702,35380108;	2.40148
ENSMUSG00000026942	chr2,25518881,25519553;	6.28326		ENSMUSG00000074922	chr19,24476378,24476988;chr19,24477092,24477464;	7.7839
ENSMUSG00000038274	chr19,6058372,6058572;	3.0128		ENSMUSG00000024014	chr17,29490776,29491198;	2.93758
ENSMUSG00000021061	chr12,76613016,76613320;chr12,76620655,76620864;	15.0301		ENSMUSG00000029480	chr5,125414651,125415161;chr5,125429704,125429942;	7.53062
ENSMUSG00000040850	chr11,30771718,30772091;	17.7075		ENSMUSG00000029482	chr5,125484544,125484810;chr5,125514930,125515130;	4.76054
ENSMUSG00000026944	chr2,25447111,25447343;chr2,25448004,25448217;	4.1248		ENSMUSG00000036644	chr11,50144901,50145155;chr11,50148028,50148334;chr11,50149595,50150002;chr11,50151205,50151518;chr11,50161495,50161695;chr11,50170696,50172017;	16.8171
ENSMUSG00000040852	chr17,84557321,84557521;chr17,84565913,84566951;chr17,84619674,84619926;	17.72		ENSMUSG00000024018	chr17,29702282,29702572;	2.73883
ENSMUSG00000038279	chr6,125141268,125141502;chr6,125144000,125144773;	7.55316		ENSMUSG00000036646	chr2,25350404,25350617;	2.34349
ENSMUSG00000079043	chr2,130613983,130614187;chr2,130613983,130614187;chr2,130614401,130615088;chr2,130616159,130616708;	14.9815		ENSMUSG00000043391	chr16,21653140,21653749;chr16,21676904,21677404;chr16,21683793,21684108;	20.0775
ENSMUSG00000021065	chr12,77239053,77239275;chr12,77475054,77475813;	5.89392		ENSMUSG00000024019	chr17,29660685,29660885;chr17,29702282,29702572;	5.41054
ENSMUSG00000052188	chr19,6531267,6532349;	12.7314		ENSMUSG00000050555	chr9,35561363,35561926;	4.55521
ENSMUSG00000021067	chr12,69965557,69965941;chr12,69976067,69976388;chr12,69984114,69984678;	13.1371		ENSMUSG00000039130	chr6,30390791,30391056;	2.36518
ENSMUSG00000079045	chr1,190216713,190216944;	4.98675		ENSMUSG00000050556	chr2,167103563,167103845;chr2,167104048,167105763;chr2,167106093,167106359;chr2,167188009,167188781;	23.5214
ENSMUSG00000040857	chr7,25243343,25243534;chr7,25244169,25245599;chr7,25250488,25250778;	18.0769		ENSMUSG00000000942	chr6,52189876,52190534;	5.11392
ENSMUSG00000021068	chr12,70042131,70043225;chr12,70043408,70044431;chr12,70045020,70045634;	32.4197		ENSMUSG00000053040	chr9,66818911,66819277;	12.3174
ENSMUSG00000074461	chr8,14090803,14091326;	8.51695		ENSMUSG00000039133	chr7,79709877,79710992;	8.83702
ENSMUSG00000043340	chr6,28242976,28243827;chr6,28243932,28244163;chr6,28244291,28244586;	11.7413		ENSMUSG00000000948	chr7,60004894,60005235;	1.85844
ENSMUSG00000029433	chr5,123512286,123512599;	2.33395		ENSMUSG00000039137	chr4,63416359,63416684;chr4,63418087,63418608;chr4,63472571,63472849;chr4,63495231,63495946;	12.5396
ENSMUSG00000040859	chr4,129461682,129462141;chr4,129473929,129474337;chr4,129486908,129487762;chr4,129488001,129488201;	20.5864		ENSMUSG00000060206	chr4,55009068,55009341;chr4,55013454,55013681;	7.10605
ENSMUSG00000033697	chr15,76724747,76725001;chr15,76734744,76735438;chr15,76736323,76737809;chr15,76751561,76751817;	25.5467		ENSMUSG00000027805	chr3,57845047,57845373;	2.39698
ENSMUSG00000029434	chr5,123529861,123531106;chr5,123571514,123571726;	9.04631		ENSMUSG00000041712	chr12,102757978,102758233;	2.65689
ENSMUSG00000036180	chr8,69909438,69909985;chr8,69935713,69936036;chr8,69974075,69974289;	12.7905		ENSMUSG00000027806	chr3,58416108,58416500;	8.17624
ENSMUSG00000002578	chr10,128634412,128634694;	4.68		ENSMUSG00000041716	chr12,102742296,102742583;chr12,102742813,102743294;chr12,102744547,102745229;chr12,102753854,102754231;chr12,102757540,102757684;chr12,102757978,102758233;	20.7951
ENSMUSG00000029436	chr5,129606430,129606761;	6.00019		ENSMUSG00000027394	chr2,129092919,129093681;	10.1692
ENSMUSG00000036181	chr13,23738827,23739021;chr13,23739174,23740225;	15.099		ENSMUSG00000003436	chr7,28294210,28294543;chr7,28301383,28301729;	2.9836
ENSMUSG00000074465	chr9,24412562,24412886;	3.10649		ENSMUSG00000027395	chr2,129125283,129125805;chr2,129125920,129126209;	10.9541
ENSMUSG00000029438	chr5,123361158,123361358;chr5,123371697,123372599;chr5,123373140,123373901;	22.9164		ENSMUSG00000003438	chr7,28305566,28306095;	3.02994
ENSMUSG00000074466	chr3,89392262,89392506;chr3,89392943,89393336;chr3,89393424,89393746;	15.4688		ENSMUSG00000027397	chr2,129208077,129208425;	3.59095
ENSMUSG00000029439	chr5,129501211,129502239;chr5,129502369,129502932;chr5,129504036,129504264;chr5,129512947,129513248;chr5,129543220,129543413;chr5,129544267,129544493;chr5,129549484,129549768;chr5,129550555,129550769;chr5,129554442,129554824;chr5,129569505,129569840;	47.5794		ENSMUSG00000027399	chr2,129306519,129306733;	4.44557
ENSMUSG00000024853	chr19,5274777,5275137;chr19,5284524,5284774;chr19,5293079,5293319;	10.214		ENSMUSG00000049670	chr19,42074984,42075238;chr19,42075464,42076155;	8.47065
ENSMUSG00000036186	chr2,26635683,26636485;	9.5915		ENSMUSG00000075327	chr10,4368409,4369001;chr10,4369334,4369718;	12.9519
ENSMUSG00000017692	chr11,80300902,80301164;chr11,80353496,80353925;	12.3489		ENSMUSG00000049672	chr17,69387611,69388839;	8.04502
ENSMUSG00000024855	chr19,5134493,5135009;	5.83887		ENSMUSG00000032462	chr9,99039461,99039841;	5.89912
ENSMUSG00000036188	chr12,36196267,36196520;	3.17958		ENSMUSG00000037049	chr7,105554421,105554737;chr7,105555215,105555816;chr7,105557471,105557823;	14.6185
ENSMUSG00000024858	chr19,4286806,4287069;	2.22962		ENSMUSG00000018559	chr11,69990076,69990444;	4.60867
ENSMUSG00000034501	chr12,72541341,72542074;chr12,72573631,72574427;chr12,72575340,72575540;	15.6143		ENSMUSG00000059323	chr15,76633116,76633420;chr15,76636088,76636315;	10.5379
ENSMUSG00000027340	chr2,132101439,132101726;	3.00141		ENSMUSG00000013973	chr1,171329621,171329850;chr1,171338251,171338488;chr1,171340139,171340392;chr1,171340827,171341304;	16.4868
ENSMUSG00000027342	chr2,132252962,132253167;	1.78378		ENSMUSG00000032468	chr9,99520280,99520523;	3.10205
ENSMUSG00000034509	chr17,46147428,46148284;chr17,46152841,46153008;	11.2464		ENSMUSG00000032469	chr9,99583382,99584083;	6.24278
ENSMUSG00000022760	chr16,17528000,17528631;	15.3278		ENSMUSG00000059326	chr19,61225621,61225895;	2.42527
ENSMUSG00000027349	chr2,117249755,117249968;chr2,117257633,117257833;	3.47917		ENSMUSG00000028207	chr4,9453071,9453374;chr4,9668754,9668980;	6.24495
ENSMUSG00000022762	chr16,81200722,81200967;chr16,81615804,81616021;	5.8963		ENSMUSG00000073236	chr2,153342537,153342864;	3.10238
ENSMUSG00000008855	chr11,102202004,102202334;chr11,102205253,102205473;chr11,102206966,102207166;chr11,102218587,102218919;chr11,102224755,102224955;	13.1184		ENSMUSG00000042115	chr1,132304572,132304840;	4.32057
ENSMUSG00000039976	chr11,119143474,119143902;chr11,119147199,119147872;chr11,119148846,119148979;chr11,119158840,119159069;chr11,119208722,119209313;	32.4789		ENSMUSG00000042116	chr4,155769858,155770701;	6.4697
ENSMUSG00000068114	chr15,82140812,82141585;	13.6516		ENSMUSG00000047583	chr3,154577999,154578204;	3.51199
ENSMUSG00000068115	chr2,150934799,150935125;chr2,150935239,150935529;chr2,150937553,150937753;chr2,150940671,150940871;chr2,150949406,150950299;chr2,150952545,150952917;chr2,150955415,150955703;chr2,150959742,150960046;	33.8196		ENSMUSG00000030374	chr7,16816434,16816783;	2.70677
ENSMUSG00000041258	chr18,82596772,82596990;chr18,82597179,82597795;chr18,82621196,82621396;chr18,82636789,82636989;chr18,82682087,82682344;	22.6203		ENSMUSG00000026111	chr1,37431180,37431492;	1.75092
ENSMUSG00000018500	chr11,62265068,62266061;	6.3635		ENSMUSG00000030376	chr7,16133928,16134331;chr7,16140516,16141229;chr7,16144930,16145353;chr7,16157030,16157338;chr7,16158976,16160025;	19.5827
ENSMUSG00000022765	chr16,17428142,17428342;	1.62416		ENSMUSG00000026112	chr1,37420280,37420527;	3.83284
ENSMUSG00000018501	chr11,62317546,62318015;chr11,62329445,62329724;chr11,62329883,62330175;chr11,62333570,62334002;chr11,62358815,62359114;chr11,62359629,62359934;chr11,62373035,62373455;chr11,62383160,62383546;chr11,62398237,62398464;chr11,62457109,62457320;	36.1533		ENSMUSG00000057234	chr2,109092866,109093297;	3.97235
ENSMUSG00000032410	chr9,96052536,96052804;	4.12459		ENSMUSG00000038740	chr2,33729937,33730319;chr2,33731028,33733531;chr2,33887174,33887426;	14.7029
ENSMUSG00000049624	chr9,78567976,78568214;chr9,78569470,78569689;	8.73815		ENSMUSG00000040021	chr10,7705664,7705877;	3.47305
ENSMUSG00000032411	chr9,96318080,96318395;	2.51963		ENSMUSG00000038742	chr9,20875513,20875719;	1.97184
ENSMUSG00000053889	chr9,34919683,34919883;	5.11972		ENSMUSG00000040022	chr19,59935735,59935953;	4.06754
ENSMUSG00000032412	chr9,96332980,96333624;	3.59576		ENSMUSG00000026116	chr1,36799065,36799303;chr1,36807763,36808376;chr1,36939164,36939454;	9.33302
ENSMUSG00000022769	chr16,17130310,17130781;chr16,17132123,17132407;	9.2825		ENSMUSG00000040025	chr4,132204188,132204983;chr4,132205225,132205565;	12.0925
ENSMUSG00000063535	chr7,7132135,7132443;chr7,7132700,7133168;	13.0268		ENSMUSG00000090935	chr12,81501771,81502041;	3.39428
ENSMUSG00000013921	chr7,30298848,30299048;chr7,30306873,30307578;chr7,30308120,30308364;	7.64151		ENSMUSG00000021532	chr13,68583675,68584029;chr13,68584404,68584939;	7.01703
ENSMUSG00000070282	chr9,109830067,109831358;	8.7546		ENSMUSG00000079511	chr6,83101659,83101885;chr6,83102126,83102638;	11.1675
ENSMUSG00000018509	chr11,62538955,62539223;	7.65817		ENSMUSG00000052656	chr6,71509575,71510290;	4.44006
ENSMUSG00000032417	chr9,86574149,86574592;	3.79781		ENSMUSG00000062300	chr7,19717361,19717672;chr7,19724131,19724884;chr7,19738011,19738214;	17.339
ENSMUSG00000025255	chr3,5399040,5399252;chr3,5400297,5400507;chr3,5411768,5411953;chr3,5412260,5412427;	17.6293		ENSMUSG00000021536	chr13,68620378,68620757;	4.68746
ENSMUSG00000087498	chr11,88099186,88099491;	3.69027		ENSMUSG00000045498	chr18,37301943,37302213;chr18,37303031,37303304;	11.2081
ENSMUSG00000051790	chr11,69823578,69823854;chr11,69824159,69824375;chr11,69824853,69826184;chr11,69826743,69827259;chr11,69834477,69834728;chr11,69837047,69837727;	27.4482		ENSMUSG00000043811	chr16,18151216,18152219;	12.8701
ENSMUSG00000037885	chr2,129800646,129801131;chr2,129801251,129801807;chr2,129810583,129811281;	20.8809		ENSMUSG00000055148	chr8,72319525,72319823;chr8,72320828,72321214;	11.2655
ENSMUSG00000020671	chr12,3309291,3309512;	1.52341		ENSMUSG00000005533	chr7,68003916,68004389;chr7,68226125,68226580;	14.8341
ENSMUSG00000037887	chr7,142081907,142083286;	23.9129		ENSMUSG00000086269	chr10,94578385,94579342;chr10,94586786,94587445;	15.3417
ENSMUSG00000020674	chr12,30001955,30003434;chr12,30015550,30015762;	18.0987		ENSMUSG00000005534	chr8,3153694,3154029;chr8,3155467,3155923;chr8,3258482,3258781;chr8,3279216,3279475;	14.2132
ENSMUSG00000078652	chr11,101316165,101316488;chr11,101321782,101321991;chr11,101323219,101323492;	10.7464		ENSMUSG00000081683	chr5,128601963,128603108;	7.26063
ENSMUSG00000078653	chr11,101279280,101279480;	3.10846		ENSMUSG00000050565	chr1,156035687,156036075;chr1,156051366,156051852;chr1,156061624,156062169;chr1,156064870,156065907;	14.2782
ENSMUSG00000047534	chr12,65148747,65149535;chr12,65161372,65161688;	7.82461		ENSMUSG00000091331	chr4,117867758,117868440;	4.34956
ENSMUSG00000020677	chr11,83961775,83962257;chr11,83962493,83962769;	5.19454		ENSMUSG00000050567	chr11,50256488,50256871;chr11,50257719,50258788;chr11,50265585,50266016;chr11,50266257,50266876;	24.066
ENSMUSG00000054280	chr5,32793016,32793245;chr5,32793388,32793786;chr5,32826988,32827433;chr5,32827643,32828125;chr5,32828332,32828783;chr5,32829527,32830081;chr5,32830931,32831415;chr5,32835619,32835815;chr5,32844043,32844442;	43.2517		ENSMUSG00000027811	chr3,79631185,79631515;	6.7127
ENSMUSG00000030322	chr6,115848235,115848497;chr6,115848712,115849636;chr6,115852915,115853153;	15.6118		ENSMUSG00000039145	chr2,5298669,5298965;	5.87177
ENSMUSG00000030325	chr6,128780103,128780326;	3.63928		ENSMUSG00000000957	chr14,54440293,54440772;	4.5632
ENSMUSG00000011831	chr5,107748003,107748294;chr5,107868814,107869031;	7.3653		ENSMUSG00000091337	chr2,125673204,125674004;	4.21354
ENSMUSG00000035790	chr16,32107066,32107809;	3.51738		ENSMUSG00000060216	chr11,70436557,70436928;	3.64367
ENSMUSG00000047539	chr1,182316584,182317293;	10.3252		ENSMUSG00000072844	chrX,169976512,169976884;chrX,169978651,169978869;	9.83814
ENSMUSG00000011832	chr8,4166501,4166807;	9.48465		ENSMUSG00000039148	chr19,5388314,5388702;	5.67734
ENSMUSG00000011837	chr8,4253104,4253625;chr8,4255486,4256196;	10.4345		ENSMUSG00000034563	chr9,73012047,73012684;chr9,73012905,73013324;chr9,73015788,73016284;	13.8807
ENSMUSG00000095054	chr4,147187665,147187957;	5.30753		ENSMUSG00000003444	chr7,28386166,28386395;chr7,28386670,28387020;	8.89539
ENSMUSG00000023169	chr15,96576312,96576778;	5.46661		ENSMUSG00000010607	chr9,22157731,22158296;	5.91283
ENSMUSG00000004677	chr8,71272718,71272965;chr8,71290212,71291237;chr8,71333631,71333833;chr8,71348330,71349094;chr8,71359424,71360711;	29.4084		ENSMUSG00000041729	chr9,62419540,62420224;chr9,62420398,62421492;chr9,62431266,62431501;chr9,62489241,62489529;chr9,62536541,62537013;	14.0238
ENSMUSG00000035798	chr10,110944148,110944480;	4.42167		ENSMUSG00000010608	chr12,83663978,83664259;chr12,83668025,83668343;chr12,83674258,83674537;	6.12346
ENSMUSG00000038280	chr10,42584643,42584850;chr10,42585160,42585746;	11.954		ENSMUSG00000010609	chr1,180240858,180241112;	2.83659
ENSMUSG00000019790	chr10,9760258,9761003;	10.4387		ENSMUSG00000075334	chr2,54084402,54085066;chr2,54084402,54085066;chr2,54085252,54085542;	27.3084
ENSMUSG00000040860	chr4,141019162,141019362;chr4,141019732,141020030;chr4,141020242,141020633;chr4,141025349,141025544;chr4,141029000,141029443;chr4,141032648,141032971;chr4,141035092,141035335;chr4,141040959,141041159;chr4,141043444,141043681;chr4,141046357,141046592;	36.172		ENSMUSG00000049680	chr11,5715409,5718385;	14.4691
ENSMUSG00000021071	chr12,70246147,70246487;chr12,70250849,70251160;chr12,70256108,70256309;chr12,70267003,70267234;chr12,70267322,70267700;chr12,70346446,70347355;	23.0727		ENSMUSG00000025722	chr7,80891178,80891946;chr7,80893075,80893258;	9.49346
ENSMUSG00000052609	chr12,76577963,76578814;	5.94615		ENSMUSG00000032470	chr9,99386345,99386618;	1.75453
ENSMUSG00000021072	chr12,70453120,70453320;	1.73377		ENSMUSG00000049686	chr5,123015171,123015425;chr5,123029174,123029860;	12.2955
ENSMUSG00000026955	chr2,25372342,25373021;	3.89595		ENSMUSG00000018565	chr11,69980877,69981434;	2.05309
ENSMUSG00000086213	chr19,12586765,12587121;chr19,12587279,12587691;chr19,12589042,12589508;	9.75565		ENSMUSG00000025728	chr17,25936863,25937462;	1.84431
ENSMUSG00000071984	chr17,7738813,7739318;chr17,7764955,7765318;chr17,7771406,7772132;chr17,7772573,7773826;	28.4002		ENSMUSG00000032475	chr9,100495362,100495750;chr9,100497391,100497870;	7.95754
ENSMUSG00000019794	chr10,7743536,7743849;	2.49867		ENSMUSG00000032477	chr9,109875565,109876059;chr9,109892115,109892529;	7.42627
ENSMUSG00000014329	chr10,70924943,70925378;	4.28228		ENSMUSG00000042121	chr5,113939986,113940288;chr5,113940644,113940845;chr5,113941619,113941819;chr5,113941949,113943465;chr5,113946226,113946742;	24.9141
ENSMUSG00000019795	chr10,7663074,7663274;	2.19374		ENSMUSG00000028214	chr4,11713439,11713675;	4.55804
ENSMUSG00000019796	chr10,7604183,7604517;chr10,7623629,7624010;	7.42151		ENSMUSG00000032479	chr9,110034372,110035506;chr9,110052058,110052885;chr9,110067344,110067707;chr9,110081410,110081610;chr9,110081811,110082464;chr9,110083415,110083668;	16.8556
ENSMUSG00000040865	chr1,63057725,63059142;chr1,63062053,63062235;chr1,63085759,63086393;	15.7608		ENSMUSG00000030380	chr7,13043200,13043474;chr7,13044277,13044710;	8.62655
ENSMUSG00000029440	chr5,123228244,123228493;	3.89529		ENSMUSG00000042129	chr6,116636345,116636676;	5.65109
ENSMUSG00000019797	chr10,43532668,43533194;	3.68739		ENSMUSG00000016477	chr13,29909890,29910242;	4.25432
ENSMUSG00000079055	chr12,81198093,81198311;chr12,81199022,81199681;chr12,81213969,81214324;chr12,81314201,81315347;chr12,81315590,81315794;	24.9057		ENSMUSG00000026121	chr1,36549157,36550330;chr1,36557365,36557599;	11.3739
ENSMUSG00000079056	chr2,127456598,127458279;	4.77072		ENSMUSG00000040033	chr10,128291174,128291605;chr10,128292408,128292631;	10.2673
ENSMUSG00000086219	chr5,116442623,116442982;chr5,116444197,116444659;	13.4938		ENSMUSG00000069874	chr11,58206140,58206452;chr11,58206704,58207253;chr11,58219604,58219886;chr11,58220121,58220586;	15.8944
ENSMUSG00000021079	chr12,71123275,71123686;	3.77462		ENSMUSG00000021540	chr13,56723530,56723743;	1.95851
ENSMUSG00000036606	chr15,89155585,89156402;chr15,89166583,89166783;chr15,89166940,89167642;	14.3742		ENSMUSG00000040035	chr2,118787450,118787586;chr2,118789718,118790209;chr2,118790791,118791363;chr2,118791658,118792719;chr2,118792871,118793678;	23.7238
ENSMUSG00000055980	chr1,82237220,82237720;chr1,82286622,82287840;chr1,82288183,82288636;chr1,82289271,82290260;chr1,82290672,82291139;	21.4051		ENSMUSG00000090946	chr12,32378787,32379002;chr12,32378787,32379002;chr12,32379405,32380135;	9.26259
ENSMUSG00000074476	chr9,21756977,21757171;chr9,21760053,21760295;	6.90884		ENSMUSG00000040037	chr3,156561994,156562210;	4.49409
ENSMUSG00000000902	chr10,75896884,75897088;	2.58948		ENSMUSG00000048402	chr1,118834248,118835689;chr1,118835808,118836816;chr1,118836978,118837529;chr1,118837855,118838135;chr1,118841841,118842097;chr1,118854370,118854674;chr1,118855408,118855637;chr1,119053381,119053592;	36.9897
ENSMUSG00000029449	chr5,123116643,123116971;	9.31714		ENSMUSG00000048406	chr4,141546202,141546546;	14.5412
ENSMUSG00000036197	chr15,93242036,93242437;chr15,93244581,93245183;chr15,93274796,93275075;	18.3945		ENSMUSG00000024030	chr17,31114195,31114442;	5.12374
ENSMUSG00000036199	chr8,69902141,69902567;	3.42018		ENSMUSG00000093436	chr1,42695692,42697017;chr1,42697487,42699913;	20.3261
ENSMUSG00000053004	chr6,114479815,114480159;chr6,114480606,114482319;	15.1366		ENSMUSG00000086277	chr1,161970247,161971562;	4.7544
ENSMUSG00000024867	chr19,24476272,24477463;	4.34971		ENSMUSG00000024038	chr17,31520201,31520423;chr17,31527207,31528447;	7.13336
ENSMUSG00000005078	chr12,72085837,72086124;chr12,72100640,72100919;	14.2855		ENSMUSG00000067787	chr2,157560060,157560344;chr2,157561666,157562373;	5.32624
ENSMUSG00000096753	chr12,103315910,103317007;	7.60734		ENSMUSG00000024039	chr17,31612675,31613173;	3.10934
ENSMUSG00000027350	chr2,132792714,132792950;chr2,132793299,132793546;	10.2052		ENSMUSG00000036667	chr6,42670021,42670223;	3.21312
ENSMUSG00000053007	chr6,53604461,53604661;chr6,53680935,53681377;chr6,53685128,53685531;	12.7181		ENSMUSG00000046312	chr4,41496418,41497010;chr4,41496418,41497010;chr4,41497166,41497848;chr4,41498055,41498504;chr4,41498688,41499683;	38.1591
ENSMUSG00000027351	chr2,117177301,117177864;	4.63408		ENSMUSG00000012296	chr17,46257882,46258113;chr17,46258310,46259483;	10.8685
ENSMUSG00000039982	chr19,12469426,12469646;chr19,12490101,12490731;chr19,12491760,12492581;chr19,12500995,12502089;	20.4241		ENSMUSG00000027822	chr3,63963505,63963759;chr3,63963917,63964464;	9.64992
ENSMUSG00000034518	chr8,74994189,74994394;chr8,75000703,75001719;	12.5518		ENSMUSG00000039154	chr17,55971355,55971640;chr17,55976275,55976493;	11.6559
ENSMUSG00000039983	chr2,119018392,119019216;	8.12694		ENSMUSG00000039156	chr5,54118316,54118549;chr5,54118873,54119075;	6.0401
ENSMUSG00000041264	chr5,149189880,149190152;chr5,149194020,149194452;chr5,149213450,149213789;	19.5353		ENSMUSG00000008036	chr7,16738461,16738685;chr7,16743218,16743418;chr7,16749048,16749286;	6.21716
ENSMUSG00000027357	chr2,132865841,132866080;	3.14494		ENSMUSG00000039157	chr2,32535324,32535870;chr2,32563559,32563801;chr2,32567487,32568178;	9.55034
ENSMUSG00000022770	chr16,31663815,31664397;	21.3695		ENSMUSG00000041733	chr5,115284390,115284702;	2.11956
ENSMUSG00000039985	chr6,148922688,148922964;	2.49731		ENSMUSG00000039158	chr4,63394591,63395679;chr4,63397777,63398174;	11.7239
ENSMUSG00000022771	chr16,17089144,17089344;	1.68698		ENSMUSG00000039159	chr6,30214012,30214373;chr6,30303980,30304560;	6.33728
ENSMUSG00000037001	chr11,58889672,58889861;	3.86823		ENSMUSG00000041734	chr3,87083142,87083526;	3.95212
ENSMUSG00000022772	chr16,31970351,31970626;chr16,31988939,31990334;chr16,32002934,32003191;	12.1056		ENSMUSG00000034573	chr5,103501475,103501812;chr5,103554809,103555035;chr5,103564110,103564326;	9.18472
ENSMUSG00000049630	chr2,13004133,13004394;chr2,13011063,13011493;	9.42427		ENSMUSG00000034574	chr12,71951052,71951393;chr12,71988856,71989179;	6.25047
ENSMUSG00000022773	chr16,17070215,17070412;chr16,17084515,17084715;	5.22192		ENSMUSG00000034575	chr13,69498065,69498588;chr13,69499507,69500153;chr13,69533487,69533687;	16.8839
ENSMUSG00000037003	chr15,102111049,102112050;chr15,102112692,102113262;	19.5668		ENSMUSG00000037060	chr7,105480616,105481301;chr7,105481993,105482245;	7.13359
ENSMUSG00000041268	chr9,54400971,54401790;chr9,54415529,54416420;chr9,54446449,54446799;	15.5434		ENSMUSG00000003458	chr1,172066346,172066803;	6.1756
ENSMUSG00000039988	chr3,157947489,157948043;	7.79087		ENSMUSG00000025730	chr17,25883261,25883908;	5.13107
ENSMUSG00000022774	chr16,31956229,31956490;	2.0493		ENSMUSG00000049690	chr1,125914604,125914886;chr1,125981482,125981582;chr1,126024307,126024608;chr1,126026560,126026910;chr1,126124070,126124270;	13.646
ENSMUSG00000039989	chr11,119080527,119082432;chr11,119085900,119086218;	19.2441		ENSMUSG00000025733	chr17,25838911,25839299;chr17,25842960,25843160;	5.12936
ENSMUSG00000053898	chr7,28832003,28832203;	1.71014		ENSMUSG00000018572	chr11,69998452,69999132;chr11,69999268,69999669;	11.2881
ENSMUSG00000037007	chr5,138144230,138144828;chr5,138145196,138145498;	8.61336		ENSMUSG00000032480	chr9,110087466,110088236;	6.25584
ENSMUSG00000001300	chr8,8620052,8620907;	14.6301		ENSMUSG00000044229	chr9,48392754,48393122;chr9,48398511,48399145;	10.3752
ENSMUSG00000025260	chrX,152002277,152002477;	1.53721		ENSMUSG00000032481	chr9,110132031,110132259;	3.15641
ENSMUSG00000070705	chr7,28277821,28278826;	6.08645		ENSMUSG00000025736	chr17,25831318,25832245;	1.9863
ENSMUSG00000022779	chr16,16870793,16871055;chr16,16892699,16892921;	6.16128		ENSMUSG00000032482	chr9,110245332,110245857;chr9,110246156,110247463;	11.9057
ENSMUSG00000025261	chrX,151891635,151891945;chrX,151914071,151914326;chrX,151918480,151919093;chrX,151919502,151920185;chrX,151928178,151928398;	16.0939		ENSMUSG00000025737	chr17,25823791,25824300;chr17,25824486,25824722;chr17,25825631,25826520;	9.82042
ENSMUSG00000032423	chr9,88456226,88456582;chr9,88482111,88482658;	27.615		ENSMUSG00000025738	chr17,25817688,25818014;chr17,25819532,25820365;chr17,25820711,25821061;	10.2936
ENSMUSG00000025262	chrX,151344551,151344968;chrX,151414234,151414457;chrX,151469475,151469763;	18.5921		ENSMUSG00000032485	chr9,110378509,110378768;chr9,110379478,110379832;chr9,110380688,110381479;	7.72048
ENSMUSG00000070709	chr7,27909933,27910324;chr7,27911911,27912153;	8.16228		ENSMUSG00000030801	chr7,127912526,127912742;chr7,127915378,127915578;	4.76422
ENSMUSG00000001305	chr1,186739471,186739963;	3.99011		ENSMUSG00000028226	chr4,17853232,17853487;chr4,18115886,18116192;	8.92063
ENSMUSG00000025265	chrX,151046991,151047981;chrX,151066154,151066413;chrX,151066687,151066909;chrX,151067178,151067431;	13.3178		ENSMUSG00000030802	chr7,127904762,127905121;chr7,127908266,127908612;	8.82836
ENSMUSG00000037892	chr3,49744500,49745135;chr3,49755456,49755763;	9.57317		ENSMUSG00000009733	chr15,100520490,100520762;	2.33138
ENSMUSG00000020680	chr11,83504316,83505146;chr11,83506243,83506458;	9.8541		ENSMUSG00000085882	chr11,59199712,59200281;chr11,59202176,59202370;	10.2314
ENSMUSG00000025268	chrX,150810950,150811182;chrX,150811822,150812022;chrX,150812670,150812947;	6.03248		ENSMUSG00000013997	chr1,171338251,171338488;chr1,171340139,171340392;chr1,171340827,171341304;chr1,171342268,171342626;	18.1137
ENSMUSG00000025269	chrX,150571625,150572682;	8.06209		ENSMUSG00000042138	chr9,37489342,37489876;	2.63232
ENSMUSG00000037896	chr12,111099983,111100195;chr12,111109810,111110129;chr12,111111770,111112627;	12.74		ENSMUSG00000030806	chr7,127805147,127805464;chr7,127824165,127824488;	6.803
ENSMUSG00000020682	chr11,83440849,83441496;chr11,83442271,83442565;	15.0602		ENSMUSG00000085886	chr7,4133017,4133402;chr7,4134462,4134771;	4.34295
ENSMUSG00000054702	chr1,79607074,79607458;	2.73483		ENSMUSG00000054766	chr2,30066595,30066975;chr2,30070313,30070587;	5.59348
ENSMUSG00000020684	chr11,83409681,83410020;chr11,83412415,83412677;	10.5133		ENSMUSG00000009739	chr15,100575398,100576185;chr15,100576433,100576756;chr15,100576879,100577581;chr15,100578036,100578504;chr15,100580751,100581009;chr15,100591813,100592140;	21.3038
ENSMUSG00000066036	chr4,139380662,139380862;chr4,139443331,139443598;chr4,139476130,139476416;chr4,139476989,139477241;chr4,139482457,139482657;	11.6821		ENSMUSG00000026131	chr1,34188529,34188818;chr1,34190860,34191120;chr1,34200969,34201251;chr1,34227874,34228229;	12.9672
ENSMUSG00000066037	chr4,136311524,136311744;chr4,136339013,136340088;	9.7038		ENSMUSG00000030397	chr7,19429105,19429604;chr7,19433194,19433607;	6.97043
ENSMUSG00000085826	chr16,45963900,45964122;	5.81524		ENSMUSG00000095538	chr7,27168429,27168797;	3.60916
ENSMUSG00000020687	chr11,104505297,104505733;	7.04259		ENSMUSG00000026135	chr1,74566608,74566970;chr1,74569678,74570435;chr1,74570684,74571197;chr1,74571444,74572447;chr1,74575858,74576454;chr1,74585497,74585697;chr1,74587729,74588045;	26.8108
ENSMUSG00000078667	chr3,90065509,90065824;	6.69219		ENSMUSG00000038762	chr17,35956775,35957178;	10.5469
ENSMUSG00000054708	chr10,81642255,81643739;	15.8602		ENSMUSG00000090952	chr17,33761541,33761769;	3.47795
ENSMUSG00000023170	chr11,69914751,69914951;	1.94992		ENSMUSG00000040043	chr10,128131421,128131829;chr10,128176349,128176587;	4.65161
ENSMUSG00000061455	chr4,48184977,48185292;	4.92802		ENSMUSG00000021550	chr13,58381747,58381969;	4.37652
ENSMUSG00000030335	chr6,125193225,125193558;	3.96		ENSMUSG00000038765	chr2,33564349,33564640;	7.97838
ENSMUSG00000023175	chr10,79711412,79711821;	2.98296		ENSMUSG00000038766	chr3,95217664,95218084;	4.46409
ENSMUSG00000061458	chr12,17416713,17416961;chr12,17429067,17429471;	6.74216		ENSMUSG00000048410	chr18,84208711,84208986;	4.01157
ENSMUSG00000030339	chr6,125306571,125307471;	10.0372		ENSMUSG00000052675	chr7,24125156,24125501;chr7,24126013,24126774;chr7,24127278,24127654;	14.7771
ENSMUSG00000038702	chr1,111859722,111860153;chr1,111861107,111861525;chr1,111863391,111863698;chr1,111864010,111864295;	18.0519		ENSMUSG00000040048	chr17,24722483,24722693;	1.54229
ENSMUSG00000038705	chr2,181253499,181254206;	10.2963		ENSMUSG00000021556	chr13,59635124,59635344;chr13,59640065,59640341;	6.29799
ENSMUSG00000052613	chr10,74630686,74631975;chr10,74643511,74643877;	11.0279		ENSMUSG00000021557	chr13,59500502,59500702;	2.92814
ENSMUSG00000038290	chr11,74928937,74930619;chr11,75139169,75139514;chr11,75162819,75163219;	13.8889		ENSMUSG00000029922	chr6,39404674,39404943;	1.63603
ENSMUSG00000038708	chr9,118506357,118506557;chr9,118536758,118536958;chr9,118539840,118540028;chr9,118548575,118548878;chr9,118553434,118553700;chr9,118555545,118557195;chr9,118557432,118557902;chr9,118558098,118559835;	35.5853		ENSMUSG00000021559	chr13,60696230,60696430;chr13,60760667,60761864;	10.3438
ENSMUSG00000026960	chr2,53191692,53191964;chr2,53192062,53192354;	6.77942		ENSMUSG00000093445	chr5,137640126,137640404;chr5,137640733,137640954;	5.45216
ENSMUSG00000090483	chrX,150409330,150409683;	2.86564		ENSMUSG00000043831	chr7,67223639,67223891;chr7,67225856,67227215;	13.6415
ENSMUSG00000086220	chr5,136307923,136308493;chr5,136313051,136313314;chr5,136319795,136319997;chr5,136326732,136326949;chr5,136370041,136370317;	13.0596		ENSMUSG00000029924	chr6,39336344,39337246;	4.80403
ENSMUSG00000038296	chr7,111779487,111779820;	5.01669		ENSMUSG00000024042	chr17,31844684,31844891;chr17,31846102,31846503;	10.871
ENSMUSG00000026965	chr2,25273014,25273478;	5.35426		ENSMUSG00000031207	chrX,96160189,96160419;chrX,96165777,96166149;	4.41139
ENSMUSG00000038298	chr3,96868369,96869024;	4.32775		ENSMUSG00000024045	chr17,32305319,32305665;chr17,32316329,32316644;	9.84459
ENSMUSG00000026966	chr2,25271206,25271389;	1.47371		ENSMUSG00000024048	chr17,70996695,70996996;chr17,71001957,71002168;	4.57059
ENSMUSG00000040875	chr9,115216788,115217059;	5.23744		ENSMUSG00000091351	chr5,143925464,143926048;	5.39665
ENSMUSG00000036611	chr9,25482396,25483319;chr9,25603508,25603966;	15.6859		ENSMUSG00000050587	chr2,97466500,97466809;chr2,97466971,97467219;chr2,97629363,97629674;chr2,97629824,97630129;	14.7209
ENSMUSG00000079065	chr5,104508371,104508571;chr5,104517422,104517794;chr5,104519712,104519999;chr5,104520172,104520505;chr5,104520639,104520933;chr5,104521267,104521740;chr5,104521845,104522451;	28.5461		ENSMUSG00000015202	chr10,7119917,7120200;chr10,7211527,7212222;	11.5845
ENSMUSG00000021087	chr12,72223484,72223684;chr12,72236416,72236728;chr12,72303710,72304544;chr12,72308084,72308760;chr12,72408269,72408718;	26.3685		ENSMUSG00000046324	chr19,29612204,29612555;chr19,29648168,29648424;	7.08026
ENSMUSG00000040877	chr12,109028039,109028343;	4.6977		ENSMUSG00000039164	chr2,32452200,32452522;chr2,32454756,32455987;chr2,32456157,32456639;	24.5072
ENSMUSG00000036613	chr12,28866920,28867295;	3.16559		ENSMUSG00000041740	chr5,115272256,115272783;	2.32403
ENSMUSG00000029452	chr5,121519206,121520044;chr5,121520960,121521165;	18.1108		ENSMUSG00000000976	chr11,83765788,83766102;chr11,83781159,83781839;	8.81323
ENSMUSG00000074480	chr3,88536072,88537696;chr3,88538922,88539177;	20.7202		ENSMUSG00000041741	chr6,141249503,141249824;	4.32845
ENSMUSG00000036615	chr3,54804233,54804574;chr3,54807198,54807732;	14.7603		ENSMUSG00000039166	chr10,25170708,25171185;	5.75858
ENSMUSG00000067736	chr1,24612341,24612607;	7.14968		ENSMUSG00000046329	chr17,57043747,57045532;chr17,57059585,57059900;	11.7051
ENSMUSG00000029454	chr5,121519206,121520044;chr5,121520960,121521165;	18.1108		ENSMUSG00000068601	chr6,39420052,39420307;	2.80604
ENSMUSG00000029455	chr5,121567705,121568100;	2.46514		ENSMUSG00000003464	chr1,172134170,172134510;	2.34599
ENSMUSG00000055991	chr5,145218335,145218987;chr5,145220615,145221707;	9.39783		ENSMUSG00000041747	chr13,98249033,98249289;	4.9809
ENSMUSG00000039100	chr15,31458627,31459200;chr15,31495897,31496203;	8.0578		ENSMUSG00000034586	chr11,115350918,115351146;	2.03598
ENSMUSG00000029458	chr5,121662029,121662293;chr5,121662029,121662293;chr5,121663201,121663495;chr5,121684996,121685714;	16.4279		ENSMUSG00000034587	chr11,3458019,3458307;	3.79973
ENSMUSG00000039103	chr3,152247044,152247372;chr3,152252732,152253007;	7.6447		ENSMUSG00000037070	chr8,78505441,78506283;chr8,78506610,78506817;chr8,78508682,78508887;	7.88041
ENSMUSG00000024873	chr19,5092873,5093110;	4.33563		ENSMUSG00000037071	chr19,44406586,44406842;chr19,44407385,44407585;	2.61878
ENSMUSG00000053012	chr6,71283989,71284799;	3.9811		ENSMUSG00000037072	chr3,144570599,144570929;	2.34706
ENSMUSG00000024875	chr19,5088550,5088756;	2.18899		ENSMUSG00000032902	chr3,104655403,104655828;	4.0681
ENSMUSG00000005087	chr2,102814029,102814337;	4.41262		ENSMUSG00000025743	chr4,130792602,130792802;chr4,130818581,130819369;chr4,130821261,130821689;chr4,130822565,130823120;chr4,130823383,130824078;chr4,130825902,130826185;	19.0026
ENSMUSG00000034520	chr11,102799681,102801033;chr11,102818840,102819198;	15.8809		ENSMUSG00000037075	chr15,58899839,58900215;	6.02618
ENSMUSG00000039108	chr2,180033670,180033967;chr2,180034205,180034497;	5.41171		ENSMUSG00000025745	chr5,30119456,30119924;	2.68474
ENSMUSG00000005089	chr2,102777537,102777737;chr2,102789464,102789684;chr2,102789866,102790239;	6.45596		ENSMUSG00000018583	chr11,55499802,55500147;	5.35003
ENSMUSG00000096764	chr2,112266879,112267092;chr2,112367501,112368018;	6.29629		ENSMUSG00000028232	chr4,3569517,3569752;	2.43459
ENSMUSG00000034522	chr14,65396218,65396557;	5.61486		ENSMUSG00000032497	chr9,111199635,111199835;chr9,111223839,111224054;	3.85786
ENSMUSG00000003402	chr9,22004690,22004890;	1.84108		ENSMUSG00000009741	chr9,113975457,113975926;	2.8097
ENSMUSG00000027361	chr2,126629034,126629486;chr2,126629894,126630452;chr2,126675292,126675537;	10.9252		ENSMUSG00000085890	chr11,69686477,69686796;	2.96687
ENSMUSG00000039990	chr7,133671465,133671667;	2.83289		ENSMUSG00000030811	chr7,127751953,127752478;chr7,127767751,127768956;	9.01584
ENSMUSG00000027363	chr2,126729122,126729387;chr2,126731903,126732103;chr2,126742180,126742677;	11.9132		ENSMUSG00000054770	chr1,57956220,57956899;	2.76281
ENSMUSG00000034525	chr13,70602331,70606939;chr13,70608646,70609176;chr13,70615073,70615286;	13.5941		ENSMUSG00000030814	chr7,127704984,127705189;chr7,127708340,127708785;	5.06496
ENSMUSG00000096768	chrY,90793217,90793753;chrY,90811237,90812913;	9.66764		ENSMUSG00000030816	chr7,127590513,127590792;chr7,127594542,127594806;chr7,127602473,127602921;chr7,127603292,127603506;	12.6782
ENSMUSG00000027364	chr2,126729122,126729387;chr2,126731903,126732103;chr2,126742180,126742677;	11.9132		ENSMUSG00000042148	chr11,63963932,63964330;	7.63441
ENSMUSG00000072809	chr11,69059164,69059364;chr11,69059164,69059364;	10.0047		ENSMUSG00000057262	chr15,52478072,52478272;	4.90382
ENSMUSG00000058486	chr6,34893899,34894703;	14.4828		ENSMUSG00000026142	chr1,82340426,82340707;	3.23834
ENSMUSG00000068130	chr2,150407934,150408216;chr2,150408426,150408760;chr2,150408854,150409000;chr2,150409349,150409607;	13.9014		ENSMUSG00000057265	chr12,84417400,84418493;	4.3643
ENSMUSG00000037010	chrX,48026767,48027582;chrX,48034627,48034837;	9.24537		ENSMUSG00000038773	chr18,34803330,34803947;chr18,34808240,34809600;chr18,34810084,34810458;chr18,34824758,34825079;chr18,34827217,34827538;chr18,34837752,34838110;	21.8136
ENSMUSG00000027367	chr2,127270243,127270563;chr2,127297120,127297609;	8.76078		ENSMUSG00000069895	chr8,109731348,109733742;	9.19886
ENSMUSG00000039994	chr10,128232091,128232311;chr10,128251669,128252909;	11.6179		ENSMUSG00000040054	chr10,128110768,128111219;chr10,128114385,128114670;chr10,128123455,128123655;chr10,128126559,128126857;	11.8308
ENSMUSG00000022781	chr16,32019841,32020266;	3.90262		ENSMUSG00000071176	chr8,14928709,14929015;chr8,14999343,15000060;	8.4637
ENSMUSG00000037012	chr10,62269238,62270056;chr10,62271588,62271788;chr10,62292313,62292621;	14.4628		ENSMUSG00000038776	chr1,181001786,181001986;chr1,181017279,181017491;	3.35243
ENSMUSG00000068134	chr2,150117812,150118041;	2.28845		ENSMUSG00000007656	chr9,75056634,75056834;	1.71469
ENSMUSG00000037013	chr18,14626856,14627311;chr18,14636418,14636618;chr18,14640955,14641155;	8.86909		ENSMUSG00000038777	chr3,95172406,95174036;	8.63105
ENSMUSG00000041278	chr11,43744933,43745358;	4.17152		ENSMUSG00000007659	chr2,152781108,152781347;chr2,152781663,152782396;chr2,152829389,152830102;	12.5571
ENSMUSG00000037015	chr1,119526863,119527891;	5.2621		ENSMUSG00000093452	chr14,55061910,55062158;chr14,55063031,55063341;chr14,55064142,55064541;chr14,55066240,55066767;	11.4615
ENSMUSG00000049643	chr7,27580336,27580996;	11.5512		ENSMUSG00000052688	chr1,131711952,131712813;chr1,131713096,131713320;	9.85319
ENSMUSG00000037016	chr3,53516337,53516632;chr3,53653730,53653988;chr3,53654333,53654593;chr3,53654912,53655123;	18.0241		ENSMUSG00000021567	chr13,73820793,73821006;	4.65631
ENSMUSG00000037017	chr5,138125077,138125830;chr5,138126345,138126653;chr5,138133159,138133364;	7.8238		ENSMUSG00000024050	chr17,32354548,32355110;chr17,32356888,32357150;chr17,32358942,32359536;chr17,32360037,32360290;chr17,32361373,32361791;chr17,32364181,32364381;chr17,32367824,32368033;chr17,32376353,32376902;chr17,32377011,32377398;chr17,32377678,32378105;chr17,32378251,32378485;	42.8661
ENSMUSG00000022787	chr16,32251822,32252318;	3.45153		ENSMUSG00000093456	chr9,108032009,108032294;chr9,108044686,108045024;	4.93149
ENSMUSG00000022788	chr16,16484089,16484480;	5.7616		ENSMUSG00000017307	chr2,164792810,164793010;	2.02298
ENSMUSG00000022789	chr16,16313843,16314129;	2.07604		ENSMUSG00000024052	chr17,71246936,71247537;	3.65595
ENSMUSG00000025272	chrX,150649358,150649661;chrX,150654365,150655343;	7.70616		ENSMUSG00000048429	chr9,21593447,21594131;	2.80738
ENSMUSG00000032434	chr9,114731210,114731418;chr9,114746487,114746781;	7.35969		ENSMUSG00000086296	chr9,106155217,106156119;	11.7646
ENSMUSG00000001313	chr11,101465607,101466131;chr11,101468177,101468473;	6.00453		ENSMUSG00000031217	chrX,99136070,99136781;	5.80794
ENSMUSG00000032435	chr9,114723799,114724065;	1.46096		ENSMUSG00000050592	chr2,32051972,32052318;	3.22249
ENSMUSG00000056394	chr7,13277662,13278368;chr7,13278759,13279118;	9.15603		ENSMUSG00000036686	chr8,84132770,84133531;chr8,84147646,84147897;	6.99454
ENSMUSG00000032437	chr9,115243049,115243923;chr9,115309884,115310443;	5.32627		ENSMUSG00000024059	chr17,71856278,71856457;	2.09808
ENSMUSG00000006782	chr11,100576335,100576941;	6.55088		ENSMUSG00000077450	chr17,33746715,33747813;	3.59119
ENSMUSG00000025277	chr14,8055503,8056643;	6.17395		ENSMUSG00000060240	chr7,141426414,141426662;	6.5008
ENSMUSG00000066042	chr4,132459245,132460020;	9.83674		ENSMUSG00000053080	chr19,7419985,7420637;chr19,7421254,7421524;chr19,7422689,7422957;	9.3336
ENSMUSG00000025278	chr14,7905377,7905975;chr14,7950441,7951007;chr14,7951263,7951583;	25.2602		ENSMUSG00000091363	chr18,24257458,24257781;	2.0819
ENSMUSG00000020691	chr11,105126663,105127359;chr11,105139660,105139979;	6.97437		ENSMUSG00000060244	chr1,171503599,171504453;	7.27119
ENSMUSG00000078670	chr7,73775008,73775130;chr7,73775791,73776276;chr7,73776425,73776874;	19.9806		ENSMUSG00000015217	chrX,71559072,71559372;	2.3918
ENSMUSG00000066043	chr4,132357845,132358184;chr4,132370638,132371173;chr4,132377051,132377486;	22.3572		ENSMUSG00000039176	chr7,79449375,79449860;chr7,79465962,79466269;	7.85253
ENSMUSG00000078671	chr7,73429112,73430087;chr7,73435615,73435934;chr7,73454174,73454451;chr7,73463635,73463835;chr7,73469523,73469757;	15.6456		ENSMUSG00000058966	chr7,126823626,126824212;chr7,126829378,126829816;	8.06089
ENSMUSG00000073207	chrX,52798438,52798915;	5.51677		ENSMUSG00000027845	chr3,103802971,103803671;chr3,103803855,103804055;	12.8759
ENSMUSG00000020694	chr11,105181851,105182206;chr11,105281122,105281750;	8.64698		ENSMUSG00000072875	chr6,99693302,99693504;	5.11282
ENSMUSG00000020695	chr11,105349816,105350105;	5.28852		ENSMUSG00000041757	chr1,133270099,133270305;chr1,133270099,133270305;chr1,133272081,133272718;chr1,133273843,133274057;chr1,133281663,133282140;chr1,133292253,133292551;chr1,133299886,133301472;	32.6365
ENSMUSG00000054715	chr7,12897780,12898134;chr7,12906129,12907725;	16.2524		ENSMUSG00000034595	chr17,35866028,35866349;chr17,35866726,35868702;chr17,35873725,35873925;chr17,35874796,35875322;	13.6302
ENSMUSG00000054716	chr7,127253699,127254801;	10.2173		ENSMUSG00000068615	chr2,114010876,114011823;	9.08243
ENSMUSG00000047554	chr7,109974601,109974815;	2.91198		ENSMUSG00000087109	chr12,71317212,71318430;chr12,71318738,71318982;	15.2353
ENSMUSG00000061461	chr5,53277939,53278313;	8.28129		ENSMUSG00000051403	chr7,19531009,19531508;chr7,19531784,19532490;chr7,19561811,19562271;	17.0725
ENSMUSG00000020697	chr11,82783345,82783950;chr11,82801264,82802860;	13.2689		ENSMUSG00000032911	chr9,56885234,56885434;chr9,56885549,56888786;chr9,56890960,56891166;chr9,56896575,56896838;chr9,56897055,56899902;	30.9119
ENSMUSG00000030341	chr6,125361250,125361484;chr6,125361720,125362398;	8.97271		ENSMUSG00000032913	chr3,104457726,104457950;	4.23151
ENSMUSG00000085838	chr2,73660135,73660358;	3.66291		ENSMUSG00000037085	chr15,58872639,58872901;chr15,58873000,58874153;	13.8317
ENSMUSG00000078676	chr11,98809891,98810091;chr11,98810286,98811097;chr11,98822804,98823485;chr11,98827404,98827636;chr11,98832260,98832620;	20.7117		ENSMUSG00000085012	chr6,113309700,113310580;chr6,113314432,113315550;chr6,113316988,113317259;chr6,113318521,113318737;chr6,113319040,113319353;chr6,113319733,113319952;chr6,113324042,113324353;	27.3305
ENSMUSG00000047557	chr3,67463685,67463887;	2.79056		ENSMUSG00000018593	chr11,55419637,55419987;	2.41423
ENSMUSG00000030346	chr6,126924024,126924352;	6.08355		ENSMUSG00000035401	chr7,98594929,98595293;	3.85516
ENSMUSG00000030347	chr6,126955777,126955977;	1.76232		ENSMUSG00000001383	chr18,36793941,36794540;	2.04503
ENSMUSG00000038712	chr3,95282329,95283625;chr3,95287644,95288258;	10.3984		ENSMUSG00000059363	chr19,24261759,24262053;	2.44466
ENSMUSG00000042978	chr7,126272541,126273092;chr7,126289956,126290162;chr7,126291719,126292269;chr7,126292399,126293259;chr7,126293849,126294144;	33.9818		ENSMUSG00000018599	chr11,60730773,60732250;	9.27002
ENSMUSG00000021500	chr13,55638014,55638355;chr13,55675914,55676219;chr13,55676714,55676969;	5.66251		ENSMUSG00000035407	chr4,98756340,98756564;chr4,98778648,98779269;chr4,98779658,98780071;	13.3522
ENSMUSG00000021501	chr13,55624549,55625156;	11.3562		ENSMUSG00000028246	chr4,21993261,21993663;	5.76638
ENSMUSG00000004698	chr12,34373859,34374148;	6.88612		ENSMUSG00000030822	chr7,127471534,127472152;chr7,127474519,127474764;chr7,127475051,127475521;	7.398
ENSMUSG00000090491	chr5,73256338,73256599;	3.38256		ENSMUSG00000030823	chr7,127383421,127383621;chr7,127383749,127384477;chr7,127384620,127385771;	24.0719
ENSMUSG00000021504	chr13,55609218,55609914;	9.27606		ENSMUSG00000028248	chr4,21861939,21862256;	2.16734
ENSMUSG00000045466	chr6,47963321,47964069;	3.65694		ENSMUSG00000042156	chr14,118922469,118922766;	2.81234
ENSMUSG00000052629	chr7,78578688,78579358;	16.4293		ENSMUSG00000016918	chr1,12858999,12859341;	4.23832
ENSMUSG00000021508	chr13,56289607,56289807;chr13,56296164,56296411;	6.77136		ENSMUSG00000030826	chr7,45589405,45589600;	2.60182
ENSMUSG00000021091	chr12,104408653,104409356;	8.99629		ENSMUSG00000033313	chr8,105268109,105269241;	5.27872
ENSMUSG00000026974	chr2,24958925,24959325;	6.44708		ENSMUSG00000038780	chr5,144876791,144877915;chr5,144878402,144878723;chr5,144879110,144879446;chr5,144965500,144965730;	15.1167
ENSMUSG00000026975	chr2,24971622,24972048;	5.74221		ENSMUSG00000026155	chr1,23845017,23845342;	2.47982
ENSMUSG00000021094	chr12,72664477,72664773;	5.16724		ENSMUSG00000026156	chr1,23762371,23762624;	2.82244
ENSMUSG00000014349	chr11,96050214,96050414;chr11,96065051,96065350;	6.63815		ENSMUSG00000038784	chr6,35051061,35051423;chr6,35052891,35053051;	6.85049
ENSMUSG00000026977	chr2,60234334,60234805;	2.93098		ENSMUSG00000033319	chr18,46505189,46505453;chr18,46506002,46506287;	8.50418
ENSMUSG00000036620	chr11,50225377,50225615;chr11,50234735,50234969;	6.84997		ENSMUSG00000026158	chr1,23369848,23370282;chr1,23382814,23383014;	8.7042
ENSMUSG00000021095	chr12,104471326,104471646;	14.395		ENSMUSG00000045948	chr7,28739670,28740136;	2.90519
ENSMUSG00000021096	chr12,72761329,72761780;chr12,72783613,72784367;	9.5212		ENSMUSG00000079550	chr1,59162972,59163465;	5.31405
ENSMUSG00000055116	chr7,113207444,113207747;	3.71396		ENSMUSG00000086714	chr2,26458445,26458843;	6.13455
ENSMUSG00000036622	chr4,140986876,140987132;chr4,141007007,141007287;	8.52333		ENSMUSG00000093460	chr17,85617123,85617548;	3.86165
ENSMUSG00000005501	chr1,87945971,87946560;chr1,88008321,88008523;	4.84643		ENSMUSG00000079553	chr17,33883050,33883919;	9.80635
ENSMUSG00000021097	chr12,104780805,104780988;	4.27211		ENSMUSG00000052698	chr9,67220788,67221529;chr9,67277982,67278182;chr9,67392451,67392674;	10.0747
ENSMUSG00000029461	chr7,100706693,100706931;chr7,100833957,100834183;chr7,100836904,100837985;chr7,100839383,100839916;	12.3321		ENSMUSG00000086717	chr8,115705854,115706093;	5.35694
ENSMUSG00000050530	chr2,3118377,3118652;chr2,3224820,3227034;	13.4851		ENSMUSG00000021578	chr13,74356476,74357137;	3.78645
ENSMUSG00000079076	chr12,69965557,69965941;	2.62955		ENSMUSG00000017314	chr11,102057029,102057307;chr11,102088265,102088466;	5.01697
ENSMUSG00000040888	chr17,24693201,24693843;chr17,24694112,24694442;chr17,24695250,24695553;chr17,24695756,24696112;	15.7935		ENSMUSG00000079557	chr17,33691620,33692197;	5.43785
ENSMUSG00000029463	chr5,122370514,122370714;chr5,122371833,122372329;	4.15032		ENSMUSG00000021579	chr13,74360571,74361251;	6.0786
ENSMUSG00000029464	chr5,122382436,122382690;	2.03702		ENSMUSG00000048439	chr5,24182210,24182730;	4.72971
ENSMUSG00000005505	chr2,90905593,90906203;chr2,90909256,90909656;	7.5709		ENSMUSG00000024063	chr17,72939255,72939570;	2.85498
ENSMUSG00000074909	chr19,29809582,29811366;chr19,29811762,29812934;	11.4773		ENSMUSG00000031227	chrX,105121129,105121648;chrX,105121850,105122606;chrX,105122902,105123344;	14.0637
ENSMUSG00000005506	chr2,90940491,90940715;chr2,91018133,91018428;	4.69604		ENSMUSG00000024065	chr17,73804987,73805395;chr17,73831627,73831931;	7.69426
ENSMUSG00000029466	chr5,122443671,122444410;	6.47795		ENSMUSG00000036693	chr5,34650371,34650682;	2.78984
ENSMUSG00000029467	chr5,122443671,122444410;chr5,122501469,122502089;	17.4366		ENSMUSG00000043857	chr11,116918858,116919069;chr11,116919262,116919447;chr11,116948514,116948714;chr11,116985632,116986098;chr11,116986248,116986860;	20.2957
ENSMUSG00000029468	chr5,122648545,122649258;chr5,122681161,122682777;	13.5106		ENSMUSG00000043858	chr7,44816262,44816611;chr7,44828393,44830697;	14.0792
ENSMUSG00000058900	chr13,67181880,67182614;	4.98257		ENSMUSG00000005575	chr7,13037620,13038238;	9.93055
ENSMUSG00000039115	chr9,118897409,118898177;chr9,118898604,118898820;	13.0823		ENSMUSG00000024069	chr17,74423132,74423622;	4.67836
ENSMUSG00000039116	chr10,14404826,14405432;chr10,14467132,14467656;	12.1989		ENSMUSG00000036698	chr15,73105448,73105684;chr15,73106633,73106998;	6.56345
ENSMUSG00000091306	chr14,54642592,54643164;chr14,54643555,54644242;chr14,54645310,54645897;chr14,54646302,54646902;	20.9998		ENSMUSG00000039182	chr13,14636494,14636987;chr13,14637217,14637686;	7.84837
ENSMUSG00000039117	chr2,179912814,179913751;chr2,179914411,179914735;chr2,179975431,179975612;chr2,179976396,179976658;	16.8577		ENSMUSG00000015224	chr4,96568513,96568747;	4.10696
ENSMUSG00000053024	chr1,132514082,132515510;	4.68914		ENSMUSG00000039183	chr17,24883114,24883242;	1.74691
ENSMUSG00000003410	chr9,22016259,22016595;chr9,22017421,22017769;chr9,22018321,22018580;chr9,22026176,22026398;	12.1299		ENSMUSG00000053091	chr7,66714095,66714797;	8.10096
ENSMUSG00000003411	chr4,108940753,108941178;	2.60704		ENSMUSG00000058975	chr7,46427279,46428627;chr7,46430539,46430830;chr7,46431601,46431854;chr7,46432728,46433046;chr7,46437215,46437480;	16.9007
ENSMUSG00000024889	chr19,4622779,4623117;	1.86319		ENSMUSG00000039187	chr7,79449375,79449860;	2.61778
ENSMUSG00000027374	chr2,127595592,127595967;chr2,127596723,127596926;chr2,127603728,127603937;	10.2005		ENSMUSG00000053094	chr5,130241385,130241672;	4.16233
ENSMUSG00000034538	chr7,7181333,7182225;chr7,7182387,7182719;	10.1635		ENSMUSG00000060257	chr2,152081870,152082077;chr2,152093061,152093637;chr2,152094550,152094754;chr2,152095158,152095693;	16.5534
ENSMUSG00000037020	chr7,30240149,30240381;chr7,30241230,30241883;	10.3339		ENSMUSG00000058979	chr6,120510089,120510382;	2.48855
ENSMUSG00000022790	chr16,39024880,39025135;	2.48248		ENSMUSG00000041765	chr14,121994224,121994470;	2.48415
ENSMUSG00000027378	chr2,127740801,127741021;chr2,127773897,127774220;chr2,127778916,127779164;	8.70001		ENSMUSG00000037503	chr1,34816762,34817023;chr1,34817138,34817404;	4.20533
ENSMUSG00000022791	chr16,32668220,32668420;chr16,32678312,32678682;chr16,32679589,32680923;chr16,32682754,32683388;	15.7646		ENSMUSG00000041769	chr7,138882208,138882786;	3.34913
ENSMUSG00000037022	chr8,79267877,79268213;chr8,79281157,79281606;	13.3814		ENSMUSG00000044250	chr15,97384038,97385051;	8.12676
ENSMUSG00000022792	chr16,16302982,16303629;	5.92251		ENSMUSG00000051413	chr2,153230291,153230780;chr2,153231489,153232491;	10.4588
ENSMUSG00000022793	chr16,38752001,38752291;chr16,38767890,38768273;	8.50545		ENSMUSG00000037509	chr1,34721636,34722732;chr1,34722873,34725159;chr1,34732108,34732356;chr1,34811782,34812131;chr1,34812502,34812704;	20.9929
ENSMUSG00000032440	chr9,116090112,116090630;chr9,116109603,116110198;	14.295		ENSMUSG00000001802	chr7,35201915,35202646;chr7,35202928,35204395;chr7,35214781,35215389;	22.2857
ENSMUSG00000022797	chr16,32609020,32609223;	1.82835		ENSMUSG00000025764	chr3,41613365,41613897;	4.59558
ENSMUSG00000037029	chr7,30160841,30161742;chr7,30160841,30161742;chr7,30162103,30163053;	22.5961		ENSMUSG00000037098	chr17,25989929,25990999;chr17,26015955,26016210;chr17,26067581,26068799;	11.5876
ENSMUSG00000022799	chr16,38599337,38599827;chr16,38600036,38600420;chr16,38601307,38603815;chr16,38606523,38606750;chr16,38609251,38609563;chr16,38610756,38610956;	19.0241		ENSMUSG00000028251	chr4,21757535,21757833;	2.66618
ENSMUSG00000025280	chr14,24448826,24449211;	3.6499		ENSMUSG00000035413	chr11,80821555,80821887;	1.60697
ENSMUSG00000049657	chr4,44991289,44991554;chr4,44991289,44991554;chr4,44991705,44991992;chr4,44991705,44991992;chr4,44993193,44994499;chr4,44994730,44995468;chr4,45012097,45012423;	42.4045		ENSMUSG00000016921	chr2,162931538,162931760;chr2,162934411,162934712;	5.34221
ENSMUSG00000049658	chr13,100060319,100061373;chr13,100098952,100099152;chr13,100103738,100104066;	16.292		ENSMUSG00000061950	chr17,65824279,65824791;	4.24718
ENSMUSG00000018537	chr11,97689939,97690270;	4.07334		ENSMUSG00000069020	chr2,29827411,29827618;chr2,29832691,29832891;	3.69094
ENSMUSG00000001323	chr11,74919436,74919662;	2.35166		ENSMUSG00000054792	chr9,110426702,110428269;chr9,110428501,110428872;	16.7857
ENSMUSG00000049659	chr11,20685993,20686198;chr11,20725684,20727639;	11.4027		ENSMUSG00000054793	chr7,24503511,24503925;	2.46106
ENSMUSG00000032449	chr9,97078817,97079309;chr9,97080122,97080482;	7.97165		ENSMUSG00000030835	chr7,46058352,46058615;chr7,46066132,46066442;chr7,46072439,46072697;chr7,46083602,46083886;	8.67617
ENSMUSG00000085840	chr4,78661051,78661371;	5.59725		ENSMUSG00000030839	chr7,46443104,46443435;chr7,46635420,46635620;chr7,46639162,46639681;	13.6841
ENSMUSG00000054720	chr5,105606569,105607656;chr5,105608160,105608816;	11.0074		ENSMUSG00000071604	chr19,23975239,23975760;	2.61751
ENSMUSG00000078684	chr3,88775236,88775438;chr3,88776921,88777183;chr3,88816134,88816913;chr3,88817168,88817831;chr3,88819672,88820823;chr3,88821052,88821622;chr3,88823160,88823400;chr3,88823796,88825314;chr3,88825435,88825723;	67.756		ENSMUSG00000033323	chr18,80408689,80408964;chr18,80449240,80450036;	13.0527
ENSMUSG00000066057	chr17,94761237,94761486;	3.23644		ENSMUSG00000026162	chr1,74967354,74967720;	6.19853
ENSMUSG00000092592	chr7,41479322,41479846;chr7,41490061,41490895;	8.37038		ENSMUSG00000095567	chr4,156236125,156236402;chr4,156239054,156239289;	4.28822
ENSMUSG00000009281	chr6,48570513,48570713;	3.055		ENSMUSG00000002205	chr7,44759578,44759899;	2.28668
ENSMUSG00000030351	chr6,127949909,127950188;	6.27066		ENSMUSG00000033326	chr4,118137249,118137514;chr4,118137950,118138409;chr4,118148666,118149023;chr4,118160075,118160371;chr4,118161654,118162017;chr4,118162280,118162607;	21.3687
ENSMUSG00000030352	chr6,127963527,127963861;chr6,127964053,127964399;	10.3818		ENSMUSG00000007670	chr17,57021981,57022189;chr17,57025494,57025695;chr17,57031174,57031428;	7.31695
ENSMUSG00000054728	chr13,43135205,43135522;	3.94247		ENSMUSG00000014837	chr8,105281642,105282165;chr8,105284973,105285996;chr8,105288613,105288987;	12.4084
ENSMUSG00000023191	chr6,124841217,124841839;	8.56091		ENSMUSG00000079560	chr6,52169887,52170460;chr6,52172232,52172574;chr6,52189876,52190534;chr6,52206081,52206387;chr6,52211111,52211544;	26.345
ENSMUSG00000092595	chr17,34027640,34027840;chr17,34028258,34028778;chr17,34030565,34031590;	17.0759		ENSMUSG00000038797	chr7,80863167,80863756;	3.60989
ENSMUSG00000061474	chr13,100741015,100741231;	1.63875		ENSMUSG00000048440	chr17,32551132,32551481;	2.77348
ENSMUSG00000030357	chr6,128430680,128430880;chr6,128438405,128438642;	4.00091		ENSMUSG00000079562	chr5,33372669,33373222;	4.70385
ENSMUSG00000092599	chr16,66662856,66663071;	3.64452		ENSMUSG00000086725	chr11,29171534,29171779;chr11,29172412,29172673;	7.84683
ENSMUSG00000061479	chr7,27189278,27189624;	2.43732		ENSMUSG00000079564	chr9,49531303,49531585;	4.25145
ENSMUSG00000040003	chr5,20465784,20466062;chr5,20600901,20601124;chr5,20602290,20602546;	8.7919		ENSMUSG00000086728	chr9,57110552,57110833;chr9,57127147,57127726;	6.00714
ENSMUSG00000069844	chr11,67063836,67064334;	7.05049		ENSMUSG00000062352	chr12,21285955,21286155;	1.67398
ENSMUSG00000007603	chr17,56765404,56765758;chr17,56768517,56768717;	5.74362		ENSMUSG00000048445	chr11,120897767,120898008;chr11,120921590,120921879;	6.09386
ENSMUSG00000021510	chr13,67618064,67618323;chr13,67620684,67620894;	7.31936		ENSMUSG00000024073	chr17,74580197,74580444;	3.39797
ENSMUSG00000052632	chr12,21254320,21254581;	3.10196		ENSMUSG00000005580	chr16,4287883,4288927;chr16,4417869,4418663;chr16,4420234,4420424;	21.5856
ENSMUSG00000040006	chr10,7768133,7768485;	2.88164		ENSMUSG00000024076	chr17,78624800,78625066;chr17,78626751,78626960;	7.54127
ENSMUSG00000040007	chr2,118915887,118917298;chr2,118922482,118922735;	14.7403		ENSMUSG00000043866	chr7,105740574,105741043;chr7,105743929,105744281;	3.74707
ENSMUSG00000038729	chr4,57854580,57857132;chr4,57882905,57883223;chr4,57892731,57893502;	16.4827		ENSMUSG00000053510	chr4,109000694,109001164;chr4,109013577,109013840;	5.19426
ENSMUSG00000090919	chr3,46446365,46446867;	5.56647		ENSMUSG00000060260	chr7,139254959,139256125;	6.07785
ENSMUSG00000014353	chr2,128851383,128852248;	4.59211		ENSMUSG00000039191	chr5,53590447,53590887;chr5,53653553,53653842;	11.3509
ENSMUSG00000040009	chr10,74967182,74967418;chr10,74990905,74992130;chr10,75014963,75015918;chr10,75016558,75016831;	29.937		ENSMUSG00000060261	chr5,134314283,134314630;	2.33115
ENSMUSG00000014355	chr2,128610886,128612959;	6.92964		ENSMUSG00000027860	chr3,102157804,102158145;chr3,102158289,102158497;chr3,102184184,102184553;	17.5811
ENSMUSG00000021518	chr13,66997047,66997355;chr13,66997677,66997888;	5.75881		ENSMUSG00000039195	chr2,32377105,32377492;chr2,32377903,32378163;chr2,32379102,32379357;	6.51889
ENSMUSG00000086241	chr10,76553094,76553484;	4.21078		ENSMUSG00000027864	chr3,101043069,101043530;chr3,101045372,101045749;chr3,101060594,101061051;chr3,101077142,101077356;	20.8293
ENSMUSG00000024002	chr17,32200920,32201645;chr17,32202092,32202720;chr17,32212934,32213235;chr17,32213423,32213808;chr17,32221242,32221583;chr17,32221801,32222165;chr17,32229417,32229735;	37.0194		ENSMUSG00000039197	chr14,21076121,21076406;	2.27661
ENSMUSG00000079083	chr9,13244057,13244697;chr9,13244895,13245778;	15.3677		ENSMUSG00000041773	chr13,97241169,97241399;chr13,97245460,97246784;chr13,97250863,97251131;	9.2475
ENSMUSG00000026987	chr2,59920191,59920542;chr2,59933238,59933870;chr2,59948004,59948286;chr2,59961937,59962630;chr2,59968574,59969022;chr2,59969126,59969418;chr2,60125475,60125710;	31.4503		ENSMUSG00000041775	chr7,138835887,138836373;chr7,138836504,138837030;	9.68793
ENSMUSG00000079084	chr9,13246964,13247177;chr9,13252059,13252897;chr9,13253114,13253425;	12.9758		ENSMUSG00000037513	chr7,28401077,28401460;chr7,28406316,28406687;chr7,28407971,28408310;chr7,28413826,28414322;chr7,28423546,28423894;chr7,28435998,28436337;chr7,28451844,28452179;chr7,28454329,28454696;chr7,28457813,28458158;chr7,28458626,28458826;chr7,28458948,28460105;chr7,28466698,28468169;chr7,28559008,28559805;chr7,28564246,28565240;chr7,28569792,28570042;chr7,28597932,28598234;	79.4061
ENSMUSG00000026988	chr2,59878129,59878587;chr2,59882291,59882600;	16.0924		ENSMUSG00000037514	chr2,131273875,131274263;	3.07801
ENSMUSG00000040896	chr3,105458843,105459877;chr3,105668079,105668437;	13.4827		ENSMUSG00000041779	chr1,21000466,21001017;	7.08919
ENSMUSG00000029471	chr5,122733461,122734232;chr5,122763773,122764331;chr5,122779109,122779323;	15.3034		ENSMUSG00000020303	chr11,31359882,31360415;	7.86029
ENSMUSG00000024006	chr17,28971709,28972676;	3.98695		ENSMUSG00000037519	chr7,144477156,144477394;chr7,144498679,144498906;chr7,144513349,144513549;chr7,144519148,144519475;	10.0004
ENSMUSG00000029472	chr5,122821069,122821298;	4.6423		ENSMUSG00000032932	chr16,75757722,75758319;	3.62961
ENSMUSG00000024007	chr17,29250963,29251725;	3.63505		ENSMUSG00000051427	chr11,4148372,4149019;chr11,4152856,4153056;	12.6596
ENSMUSG00000055128	chr14,46853662,46854186;	9.27332		ENSMUSG00000020307	chr10,79682258,79682590;chr10,79687848,79688415;	6.89292
ENSMUSG00000050541	chr11,43835186,43835447;	5.80536		ENSMUSG00000020308	chr10,79669380,79669880;chr10,79675317,79676183;	13.3249
ENSMUSG00000005514	chr5,135715871,135716071;	2.10682		ENSMUSG00000073700	chr4,152009110,152010098;chr4,152012299,152012812;chr4,152015217,152015776;	14.7244
ENSMUSG00000074918	chr2,118745778,118746963;	8.28552		ENSMUSG00000075389	chr11,120188024,120188328;chr11,120189627,120189840;	5.95793
ENSMUSG00000029474	chr5,122861527,122861888;chr5,122864046,122864394;	10.6287		ENSMUSG00000056895	chr11,58948927,58949345;	1.91366
ENSMUSG00000029475	chr5,122871340,122871897;chr5,122878310,122878634;chr5,122880341,122880752;chr5,122882024,122882224;chr5,122932451,122932844;	21.6741		ENSMUSG00000032939	chr8,94303565,94303765;	1.42955
ENSMUSG00000050545	chr12,4768905,4769222;	5.18389		ENSMUSG00000056899	chr12,41453919,41454193;	3.8311
ENSMUSG00000043384	chrX,135745017,135745597;chrX,135745961,135746230;chrX,135783833,135784120;chrX,135800227,135800554;chrX,135801178,135801927;	17.8186		ENSMUSG00000073705	chr4,149128453,149128751;	4.95242
ENSMUSG00000036639	chr5,140334419,140334654;chr5,140337605,140338127;	9.77509		ENSMUSG00000085037	chr4,33030986,33031186;	3.29659
ENSMUSG00000029477	chr5,123036991,123037210;	5.3449		ENSMUSG00000085039	chr7,3638558,3639057;chr7,3639430,3639988;chr7,3640760,3641173;	12.7097
ENSMUSG00000029478	chr5,125017159,125018348;chr5,125026684,125027346;chr5,125029935,125030308;chr5,125030553,125030982;chr5,125033325,125033621;chr5,125033983,125034555;chr5,125047814,125048563;chr5,125065860,125066081;chr5,125078833,125079068;chr5,125109872,125110092;	41.1749		ENSMUSG00000073293	chrX,6172276,6172574;chrX,6172766,6172990;	7.80015
ENSMUSG00000024891	chr19,5031161,5031631;	3.78499		ENSMUSG00000016933	chr2,160754760,160754960;chr2,160759564,160759882;chr2,160760994,160761194;chr2,160761738,160761938;chr2,160762086,160762736;chr2,160770978,160771592;	15.6291
ENSMUSG00000024892	chr19,4601599,4601799;chr19,4611846,4612815;chr19,4612985,4615617;chr19,4621060,4621563;	39.648		ENSMUSG00000028266	chr3,144189069,144189275;chr3,144204776,144205492;	9.34096
ENSMUSG00000050549	chr3,127870815,127871138;chr3,127895986,127896276;	13.6021		ENSMUSG00000009772	chr1,132331379,132332977;	6.04481
ENSMUSG00000024896	chr19,32486031,32486620;chr19,32514099,32515067;	15.7814		ENSMUSG00000073295	chrX,6047564,6047946;	3.20527
ENSMUSG00000039126	chr19,17120410,17120665;chr19,17124941,17125148;	9.69387		ENSMUSG00000030842	chr7,101911348,101911743;	3.94334
ENSMUSG00000024897	chr19,23892800,23893274;chr19,23893519,23894083;	23.3566		ENSMUSG00000090100	chr2,120739800,120740003;chr2,120745951,120746189;	6.81957
ENSMUSG00000041702	chr12,102785110,102785950;chr12,102787868,102788369;chr12,102837662,102838006;chr12,102838269,102838582;chr12,102840243,102840458;chr12,102878151,102878431;	32.5709		ENSMUSG00000028268	chr3,142570886,142571086;	2.45994
ENSMUSG00000041703	chr14,122463891,122464215;	4.89456		ENSMUSG00000030844	chr7,128373785,128374008;	3.20442
ENSMUSG00000003421	chr7,45073489,45073689;chr7,45076028,45076268;	3.31519		ENSMUSG00000030846	chr7,128461124,128461324;	1.98679
ENSMUSG00000072825	chr12,112736155,112736764;chr12,112737906,112738126;chr12,112738308,112739411;chr12,112744523,112744864;chr12,112745036,112745411;	30.3652		ENSMUSG00000042178	chr7,128237360,128237848;chr7,128238090,128238325;chr7,128240591,128240906;chr7,128244024,128244385;chr7,128244558,128245096;	20.6185
ENSMUSG00000027381	chr2,128126052,128126318;chr2,128158230,128158534;	8.71971		ENSMUSG00000030847	chr7,128523600,128523922;chr7,128539912,128540193;chr7,128541791,128542360;chr7,128545451,128546843;	16.0292
ENSMUSG00000034543	chr11,3649295,3650507;chr11,3683716,3684140;chr11,3688240,3688464;chr11,3688957,3690269;	19.4694		ENSMUSG00000030849	chr7,130163687,130164123;chr7,130266045,130266243;	7.2875
ENSMUSG00000003423	chr7,45159680,45159955;	1.49331		ENSMUSG00000057706	chr7,82867558,82867918;chr7,82868866,82869594;	7.58213
ENSMUSG00000034544	chr3,66985606,66985940;chr3,66994383,66994716;chr3,66996529,66996755;chr3,67101220,67101449;	13.7152		ENSMUSG00000002210	chr7,24405579,24405934;chr7,24422431,24422765;	5.09321
ENSMUSG00000072829	chr6,117716627,117717304;	9.86069		ENSMUSG00000026171	chr1,74593798,74594260;chr1,74601171,74601379;	10.2947
ENSMUSG00000027386	chr2,128895240,128895663;	5.25346		ENSMUSG00000033335	chr9,21424844,21425179;chr9,21467531,21467731;chr9,21472573,21472773;chr9,21480345,21480680;chr9,21505463,21505663;chr9,21506432,21506661;chr9,21507522,21507765;	17.8654
ENSMUSG00000056820	chr8,125032430,125032821;	2.03008		ENSMUSG00000019428	chr8,70529375,70529720;chr8,70534960,70535297;	5.52793
ENSMUSG00000037031	chr10,62187856,62188092;chr10,62231015,62231219;	8.25662		ENSMUSG00000045962	chr6,119949219,119949419;chr6,119962589,119962848;chr6,119963227,119963516;chr6,120037341,120037645;	19.4615
ENSMUSG00000037032	chr7,105566497,105566783;chr7,105573607,105574382;	9.67622		ENSMUSG00000026173	chr1,74549174,74549517;chr1,74562023,74562301;chr1,74565708,74565964;chr1,74566608,74566970;	10.5733
ENSMUSG00000010175	chr1,190122489,190122713;chr1,190123205,190123405;chr1,190160521,190162367;chr1,190170153,190170663;	15.8723		ENSMUSG00000026174	chr1,74506096,74506514;chr1,74528817,74529131;	6.9283
ENSMUSG00000068154	chr2,146222040,146224167;	11.7654		ENSMUSG00000026176	chr1,74391653,74391946;chr1,74395455,74395861;	7.37994
ENSMUSG00000041297	chr13,17717938,17718953;chr13,17719280,17719788;chr13,17772375,17773006;chr13,17803309,17804385;chr13,17804513,17805350;	42.7723		ENSMUSG00000040084	chr2,118598261,118598494;	4.98691
ENSMUSG00000025702	chr6,116405988,116406336;	5.59503		ENSMUSG00000021591	chr13,75849243,75849920;	3.50989
ENSMUSG00000041298	chr5,148918444,148918637;	2.25155		ENSMUSG00000090996	chr2,164464515,164464918;chr2,164490168,164490607;	5.71246
ENSMUSG00000070730	chr2,119147308,119147660;	3.25199		ENSMUSG00000045968	chr1,153899859,153900226;	4.00663
ENSMUSG00000075318	chr2,65671056,65671270;chr2,65717531,65717805;chr2,65763866,65764251;	11.9991		ENSMUSG00000026179	chr1,74351422,74352965;chr1,74353268,74353501;	5.74559
ENSMUSG00000018541	chr11,97746817,97747469;chr11,97747922,97748160;chr11,97752563,97752839;chr11,97753215,97753461;chr11,97757586,97757950;chr11,97763181,97763408;	19.3002		ENSMUSG00000045969	chr8,11561401,11562481;	5.13495
ENSMUSG00000037035	chr1,119416256,119418100;chr1,119420527,119421205;chr1,119421390,119422240;	30.7203		ENSMUSG00000048450	chr5,37820662,37821051;chr5,37821217,37821700;chr5,37823820,37824064;chr5,37824240,37824459;	17.0786
ENSMUSG00000070733	chr5,73020626,73021110;chr5,73021424,73022297;chr5,73065086,73065536;chr5,73256338,73256599;	25.4855		ENSMUSG00000055612	chr2,72483361,72483561;	2.46185
ENSMUSG00000025290	chr14,24495238,24495974;	2.48579		ENSMUSG00000021595	chr13,69633571,69633779;	1.71632
[truncated: 7,312 more rows]
