# Supplementary material for: m6A Regulates Neurogenesis and Neuronal Development by Modulating Histone Methyltransferase Ezh2
Source: Genomics Proteomics Bioinformatics. 2019 May 30;17(2):154–68. doi: 10.1016/j.gpb.2018.12.007 (PMC6620265; doi:10.1016/j.gpb.2018.12.007)
Supplement: Supplementary Table S2 [file mmc8.xlsx]

## Sheet: sheet
Table S2 The list of genes showing differential expressions upon the differentiation of aNSCs
Ensembl_ID
Up_regulated	Down_regulated
ENSMUSG00000036560	ENSMUSG00000046321
ENSMUSG00000024620	ENSMUSG00000073821
ENSMUSG00000036570	ENSMUSG00000091844
ENSMUSG00000026668	ENSMUSG00000092720
ENSMUSG00000030004	ENSMUSG00000028175
ENSMUSG00000002985	ENSMUSG00000027326
ENSMUSG00000035896	ENSMUSG00000034764
ENSMUSG00000066026	ENSMUSG00000028544
ENSMUSG00000022577	ENSMUSG00000029304
ENSMUSG00000079494	ENSMUSG00000088929
ENSMUSG00000039004	ENSMUSG00000092774
ENSMUSG00000031980	ENSMUSG00000078564
ENSMUSG00000056174	ENSMUSG00000050776
ENSMUSG00000041559	ENSMUSG00000079657
ENSMUSG00000032013	ENSMUSG00000063260
ENSMUSG00000053025	ENSMUSG00000026605
ENSMUSG00000052229	ENSMUSG00000069793
ENSMUSG00000015085	ENSMUSG00000086231
ENSMUSG00000031786	ENSMUSG00000005883
ENSMUSG00000091674	ENSMUSG00000083132
ENSMUSG00000044933	ENSMUSG00000022034
ENSMUSG00000051262	ENSMUSG00000065392
ENSMUSG00000072945	ENSMUSG00000085165
ENSMUSG00000033327	ENSMUSG00000045328
ENSMUSG00000020932	ENSMUSG00000064837
ENSMUSG00000024987	ENSMUSG00000085459
ENSMUSG00000018634	ENSMUSG00000024795
ENSMUSG00000020374	ENSMUSG00000090522
ENSMUSG00000090439	ENSMUSG00000031004
ENSMUSG00000028801	ENSMUSG00000036557
ENSMUSG00000050810	ENSMUSG00000028036
ENSMUSG00000029413	ENSMUSG00000047534
ENSMUSG00000002289	ENSMUSG00000043110
ENSMUSG00000070645	ENSMUSG00000034796
ENSMUSG00000004558	ENSMUSG00000005649
ENSMUSG00000026875	ENSMUSG00000079685
ENSMUSG00000026614	ENSMUSG00000027379
ENSMUSG00000081552	ENSMUSG00000025001
ENSMUSG00000022494	ENSMUSG00000034555
ENSMUSG00000051243	ENSMUSG00000039742
ENSMUSG00000023913	ENSMUSG00000065501
ENSMUSG00000040564	ENSMUSG00000077285
ENSMUSG00000030235	ENSMUSG00000096528
ENSMUSG00000041377	ENSMUSG00000020330
ENSMUSG00000043913	ENSMUSG00000047606
ENSMUSG00000024164	ENSMUSG00000028553
ENSMUSG00000028351	ENSMUSG00000036944
ENSMUSG00000027500	ENSMUSG00000041644
ENSMUSG00000069833	ENSMUSG00000070291
ENSMUSG00000091685	ENSMUSG00000092273
ENSMUSG00000085069	ENSMUSG00000093726
ENSMUSG00000070498	ENSMUSG00000067878
ENSMUSG00000061740	ENSMUSG00000073945
ENSMUSG00000030708	ENSMUSG00000083906
ENSMUSG00000062488	ENSMUSG00000089965
ENSMUSG00000054588	ENSMUSG00000022991
ENSMUSG00000039809	ENSMUSG00000080574
ENSMUSG00000067586	ENSMUSG00000015880
ENSMUSG00000050315	ENSMUSG00000026039
ENSMUSG00000017344	ENSMUSG00000010651
ENSMUSG00000074063	ENSMUSG00000034810
ENSMUSG00000063415	ENSMUSG00000083306
ENSMUSG00000016626	ENSMUSG00000084744
ENSMUSG00000030769	ENSMUSG00000085606
ENSMUSG00000061723	ENSMUSG00000012443
ENSMUSG00000039481	ENSMUSG00000026832
ENSMUSG00000074061	ENSMUSG00000026980
ENSMUSG00000036961	ENSMUSG00000033952
ENSMUSG00000022129	ENSMUSG00000014813
ENSMUSG00000090223	ENSMUSG00000055216
ENSMUSG00000041577	ENSMUSG00000046794
ENSMUSG00000048540	ENSMUSG00000071311
ENSMUSG00000053963	ENSMUSG00000085298
ENSMUSG00000096140	ENSMUSG00000096914
ENSMUSG00000050195	ENSMUSG00000085081
ENSMUSG00000033316	ENSMUSG00000038379
ENSMUSG00000094851	ENSMUSG00000022432
ENSMUSG00000022270	ENSMUSG00000031075
ENSMUSG00000033579	ENSMUSG00000085723
ENSMUSG00000028946	ENSMUSG00000089769
ENSMUSG00000063646	ENSMUSG00000024989
ENSMUSG00000050122	ENSMUSG00000034329
ENSMUSG00000033006	ENSMUSG00000015812
ENSMUSG00000020591	ENSMUSG00000089375
ENSMUSG00000006522	ENSMUSG00000039200
ENSMUSG00000035403	ENSMUSG00000050150
ENSMUSG00000042254	ENSMUSG00000082674
ENSMUSG00000024647	ENSMUSG00000092713
ENSMUSG00000047171	ENSMUSG00000096037
ENSMUSG00000076858	ENSMUSG00000031112
ENSMUSG00000086712	ENSMUSG00000033031
ENSMUSG00000053279	ENSMUSG00000036768
ENSMUSG00000004961	ENSMUSG00000032254
ENSMUSG00000032338	ENSMUSG00000026315
ENSMUSG00000037206	ENSMUSG00000018986
ENSMUSG00000020178	ENSMUSG00000027435
ENSMUSG00000016028	ENSMUSG00000079694
ENSMUSG00000038453	ENSMUSG00000025977
ENSMUSG00000024395	ENSMUSG00000070368
ENSMUSG00000036422	ENSMUSG00000082292
ENSMUSG00000055676	ENSMUSG00000027009
ENSMUSG00000074896	ENSMUSG00000046318
ENSMUSG00000026686	ENSMUSG00000026841
ENSMUSG00000050069	ENSMUSG00000026321
ENSMUSG00000051498	ENSMUSG00000083093
ENSMUSG00000065593	ENSMUSG00000085995
ENSMUSG00000086154	ENSMUSG00000009628
ENSMUSG00000022510	ENSMUSG00000027115
ENSMUSG00000045532	ENSMUSG00000039396
ENSMUSG00000026650	ENSMUSG00000074269
ENSMUSG00000032735	ENSMUSG00000077382
ENSMUSG00000038173	ENSMUSG00000079460
ENSMUSG00000074676	ENSMUSG00000081266
ENSMUSG00000055137	ENSMUSG00000083974
ENSMUSG00000041771	ENSMUSG00000085230
ENSMUSG00000020395	ENSMUSG00000089093
ENSMUSG00000021750	ENSMUSG00000022836
ENSMUSG00000031981	ENSMUSG00000051220
ENSMUSG00000090307	ENSMUSG00000067006
ENSMUSG00000054545	ENSMUSG00000049409
ENSMUSG00000015843	ENSMUSG00000046295
ENSMUSG00000046402	ENSMUSG00000024056
ENSMUSG00000002992	ENSMUSG00000027699
ENSMUSG00000057103	ENSMUSG00000054555
ENSMUSG00000028270	ENSMUSG00000086134
ENSMUSG00000051295	ENSMUSG00000067610
ENSMUSG00000087075	ENSMUSG00000033963
ENSMUSG00000087292	ENSMUSG00000040732
ENSMUSG00000020614	ENSMUSG00000041134
ENSMUSG00000027995	ENSMUSG00000044824
ENSMUSG00000040258	ENSMUSG00000064595
ENSMUSG00000021379	ENSMUSG00000065904
ENSMUSG00000073102	ENSMUSG00000078129
ENSMUSG00000026809	ENSMUSG00000079699
ENSMUSG00000041794	ENSMUSG00000086755
ENSMUSG00000046447	ENSMUSG00000086758
ENSMUSG00000071847	ENSMUSG00000088412
ENSMUSG00000065037	ENSMUSG00000026785
ENSMUSG00000040093	ENSMUSG00000020914
ENSMUSG00000057092	ENSMUSG00000029307
ENSMUSG00000032291	ENSMUSG00000041498
ENSMUSG00000022759	ENSMUSG00000090160
ENSMUSG00000030701	ENSMUSG00000034997
ENSMUSG00000045174	ENSMUSG00000044322
ENSMUSG00000076441	ENSMUSG00000073130
ENSMUSG00000068615	ENSMUSG00000022322
ENSMUSG00000094500	ENSMUSG00000024691
ENSMUSG00000086565	ENSMUSG00000031397
ENSMUSG00000021280	ENSMUSG00000064672
ENSMUSG00000029712	ENSMUSG00000043008
ENSMUSG00000030350	ENSMUSG00000049511
ENSMUSG00000087633	ENSMUSG00000065304
ENSMUSG00000045288	ENSMUSG00000078160
ENSMUSG00000045655	ENSMUSG00000085418
ENSMUSG00000050423	ENSMUSG00000089265
ENSMUSG00000050625	ENSMUSG00000092947
ENSMUSG00000053399	ENSMUSG00000094900
ENSMUSG00000054892	ENSMUSG00000074802
ENSMUSG00000089694	ENSMUSG00000028312
ENSMUSG00000089809	ENSMUSG00000026683
ENSMUSG00000000031	ENSMUSG00000027715
ENSMUSG00000051590	ENSMUSG00000029414
ENSMUSG00000022790	ENSMUSG00000086103
ENSMUSG00000039410	ENSMUSG00000022360
ENSMUSG00000023886	ENSMUSG00000026779
ENSMUSG00000053024	ENSMUSG00000085412
ENSMUSG00000043687	ENSMUSG00000092495
ENSMUSG00000029005	ENSMUSG00000094962
ENSMUSG00000017417	ENSMUSG00000029373
ENSMUSG00000044337	ENSMUSG00000043263
ENSMUSG00000045534	ENSMUSG00000064833
ENSMUSG00000036578	ENSMUSG00000067206
ENSMUSG00000038201	ENSMUSG00000067736
ENSMUSG00000041789	ENSMUSG00000079076
ENSMUSG00000070686	ENSMUSG00000083083
ENSMUSG00000094083	ENSMUSG00000087489
ENSMUSG00000022483	ENSMUSG00000088473
ENSMUSG00000020805	ENSMUSG00000089791
ENSMUSG00000052955	ENSMUSG00000090070
ENSMUSG00000040740	ENSMUSG00000041064
ENSMUSG00000086867	ENSMUSG00000028718
ENSMUSG00000060257	ENSMUSG00000022033
ENSMUSG00000031762	ENSMUSG00000082057
ENSMUSG00000020034	ENSMUSG00000087819
ENSMUSG00000040125	ENSMUSG00000034738
ENSMUSG00000064246	ENSMUSG00000078772
ENSMUSG00000061462	ENSMUSG00000081339
ENSMUSG00000072487	ENSMUSG00000074449
ENSMUSG00000079495	ENSMUSG00000070348
ENSMUSG00000005125	ENSMUSG00000026950
ENSMUSG00000042707	ENSMUSG00000075330
ENSMUSG00000040264	ENSMUSG00000060715
ENSMUSG00000071398	ENSMUSG00000077345
ENSMUSG00000024552	ENSMUSG00000095180
ENSMUSG00000020758	ENSMUSG00000021388
ENSMUSG00000034177	ENSMUSG00000028972
ENSMUSG00000005338	ENSMUSG00000032033
ENSMUSG00000015243	ENSMUSG00000054391
ENSMUSG00000079235	ENSMUSG00000064917
ENSMUSG00000070532	ENSMUSG00000070330
ENSMUSG00000042581	ENSMUSG00000075837
ENSMUSG00000037139	ENSMUSG00000078190
ENSMUSG00000037492	ENSMUSG00000083353
ENSMUSG00000074075	ENSMUSG00000085582
ENSMUSG00000026489	ENSMUSG00000089105
ENSMUSG00000029095	ENSMUSG00000089151
ENSMUSG00000041361	ENSMUSG00000089742
ENSMUSG00000020524	ENSMUSG00000091618
ENSMUSG00000046352	ENSMUSG00000092545
ENSMUSG00000051435	ENSMUSG00000069910
ENSMUSG00000026058	ENSMUSG00000033847
ENSMUSG00000090336	ENSMUSG00000023959
ENSMUSG00000053846	ENSMUSG00000041431
ENSMUSG00000018566	ENSMUSG00000020808
ENSMUSG00000026483	ENSMUSG00000041872
ENSMUSG00000039552	ENSMUSG00000048636
ENSMUSG00000020904	ENSMUSG00000068037
ENSMUSG00000026644	ENSMUSG00000034773
ENSMUSG00000086254	ENSMUSG00000023940
ENSMUSG00000024388	ENSMUSG00000056531
ENSMUSG00000054134	ENSMUSG00000030867
ENSMUSG00000027495	ENSMUSG00000031262
ENSMUSG00000045382	ENSMUSG00000029759
ENSMUSG00000025175	ENSMUSG00000040204
ENSMUSG00000081448	ENSMUSG00000056758
ENSMUSG00000037016	ENSMUSG00000034206
ENSMUSG00000028927	ENSMUSG00000086035
ENSMUSG00000051251	ENSMUSG00000030346
ENSMUSG00000041556	ENSMUSG00000078773
ENSMUSG00000062961	ENSMUSG00000062980
ENSMUSG00000024030	ENSMUSG00000091747
ENSMUSG00000006362	ENSMUSG00000077549
ENSMUSG00000039059	ENSMUSG00000085698
ENSMUSG00000027875	ENSMUSG00000020836
ENSMUSG00000072875	ENSMUSG00000024027
ENSMUSG00000029819	ENSMUSG00000032110
ENSMUSG00000056812	ENSMUSG00000034127
ENSMUSG00000096375	ENSMUSG00000045053
ENSMUSG00000000732	ENSMUSG00000048368
ENSMUSG00000000325	ENSMUSG00000049536
ENSMUSG00000038668	ENSMUSG00000061991
ENSMUSG00000039533	ENSMUSG00000064536
ENSMUSG00000067219	ENSMUSG00000082683
ENSMUSG00000034706	ENSMUSG00000082803
ENSMUSG00000032656	ENSMUSG00000084085
ENSMUSG00000032514	ENSMUSG00000084146
ENSMUSG00000030549	ENSMUSG00000085234
ENSMUSG00000041660	ENSMUSG00000085289
ENSMUSG00000025468	ENSMUSG00000086186
ENSMUSG00000079998	ENSMUSG00000086838
ENSMUSG00000028756	ENSMUSG00000088153
ENSMUSG00000030428	ENSMUSG00000089072
ENSMUSG00000060924	ENSMUSG00000092549
ENSMUSG00000028803	ENSMUSG00000093176
ENSMUSG00000031983	ENSMUSG00000093865
ENSMUSG00000020310	ENSMUSG00000024598
ENSMUSG00000021281	ENSMUSG00000085810
ENSMUSG00000091722	ENSMUSG00000027331
ENSMUSG00000020732	ENSMUSG00000035683
ENSMUSG00000030905	ENSMUSG00000085873
ENSMUSG00000086441	ENSMUSG00000075122
ENSMUSG00000034855	ENSMUSG00000032113
ENSMUSG00000027525	ENSMUSG00000091387
ENSMUSG00000060969	ENSMUSG00000046179
ENSMUSG00000079057	ENSMUSG00000027306
ENSMUSG00000027488	ENSMUSG00000047757
ENSMUSG00000033227	ENSMUSG00000048327
ENSMUSG00000023046	ENSMUSG00000078307
ENSMUSG00000051043	ENSMUSG00000060445
ENSMUSG00000007944	ENSMUSG00000027399
ENSMUSG00000028341	ENSMUSG00000035383
ENSMUSG00000035551	ENSMUSG00000041552
ENSMUSG00000007888	ENSMUSG00000062327
ENSMUSG00000020799	ENSMUSG00000092212
ENSMUSG00000028626	ENSMUSG00000020185
ENSMUSG00000029314	ENSMUSG00000021965
ENSMUSG00000053161	ENSMUSG00000042029
ENSMUSG00000085204	ENSMUSG00000030641
ENSMUSG00000086043	ENSMUSG00000090191
ENSMUSG00000024347	ENSMUSG00000037846
ENSMUSG00000015533	ENSMUSG00000035365
ENSMUSG00000010154	ENSMUSG00000028364
ENSMUSG00000057729	ENSMUSG00000088249
ENSMUSG00000039851	ENSMUSG00000053310
ENSMUSG00000062563	ENSMUSG00000042489
ENSMUSG00000079157	ENSMUSG00000043925
ENSMUSG00000028664	ENSMUSG00000056590
ENSMUSG00000038255	ENSMUSG00000062417
ENSMUSG00000026894	ENSMUSG00000064906
ENSMUSG00000027470	ENSMUSG00000064918
ENSMUSG00000020325	ENSMUSG00000074472
ENSMUSG00000043463	ENSMUSG00000080888
ENSMUSG00000090217	ENSMUSG00000086893
ENSMUSG00000046093	ENSMUSG00000012519
ENSMUSG00000026679	ENSMUSG00000038943
ENSMUSG00000066113	ENSMUSG00000039748
ENSMUSG00000017692	ENSMUSG00000078240
ENSMUSG00000037872	ENSMUSG00000021815
ENSMUSG00000070392	ENSMUSG00000050534
ENSMUSG00000037664	ENSMUSG00000051517
ENSMUSG00000065564	ENSMUSG00000032400
ENSMUSG00000040495	ENSMUSG00000032783
ENSMUSG00000081058	ENSMUSG00000048574
ENSMUSG00000024227	ENSMUSG00000093226
ENSMUSG00000039913	ENSMUSG00000049723
ENSMUSG00000028064	ENSMUSG00000072972
ENSMUSG00000022040	ENSMUSG00000089525
ENSMUSG00000045709	ENSMUSG00000090489
ENSMUSG00000090122	ENSMUSG00000017146
ENSMUSG00000060268	ENSMUSG00000048922
ENSMUSG00000029595	ENSMUSG00000020427
ENSMUSG00000076434	ENSMUSG00000000037
ENSMUSG00000033053	ENSMUSG00000025758
ENSMUSG00000038522	ENSMUSG00000034311
ENSMUSG00000048038	ENSMUSG00000086600
ENSMUSG00000048752	ENSMUSG00000028707
ENSMUSG00000063600	ENSMUSG00000084985
ENSMUSG00000070564	ENSMUSG00000086529
ENSMUSG00000086557	ENSMUSG00000089631
ENSMUSG00000087344	ENSMUSG00000034023
ENSMUSG00000095795	ENSMUSG00000029177
ENSMUSG00000060512	ENSMUSG00000026669
ENSMUSG00000033059	ENSMUSG00000020734
ENSMUSG00000038354	ENSMUSG00000062074
ENSMUSG00000060579	ENSMUSG00000065934
ENSMUSG00000018166	ENSMUSG00000075270
ENSMUSG00000066129	ENSMUSG00000017716
ENSMUSG00000045092	ENSMUSG00000006398
ENSMUSG00000035032	ENSMUSG00000042498
ENSMUSG00000020604	ENSMUSG00000090628
ENSMUSG00000034472	ENSMUSG00000059991
ENSMUSG00000019178	ENSMUSG00000006678
ENSMUSG00000040770	ENSMUSG00000029378
ENSMUSG00000087018	ENSMUSG00000071112
ENSMUSG00000018451	ENSMUSG00000045273
ENSMUSG00000019789	ENSMUSG00000037544
ENSMUSG00000050640	ENSMUSG00000066755
ENSMUSG00000048385	ENSMUSG00000020897
ENSMUSG00000054477	ENSMUSG00000036223
ENSMUSG00000001025	ENSMUSG00000080540
ENSMUSG00000045318	ENSMUSG00000082925
ENSMUSG00000024411	ENSMUSG00000020467
ENSMUSG00000030170	ENSMUSG00000031293
ENSMUSG00000049353	ENSMUSG00000045613
ENSMUSG00000086938	ENSMUSG00000069310
ENSMUSG00000039963	ENSMUSG00000078945
ENSMUSG00000027560	ENSMUSG00000087360
ENSMUSG00000037683	ENSMUSG00000087705
ENSMUSG00000028978	ENSMUSG00000096351
ENSMUSG00000030116	ENSMUSG00000054999
ENSMUSG00000042675	ENSMUSG00000034349
ENSMUSG00000027419	ENSMUSG00000024349
ENSMUSG00000020334	ENSMUSG00000021714
ENSMUSG00000049721	ENSMUSG00000036872
ENSMUSG00000062380	ENSMUSG00000026196
ENSMUSG00000069814	ENSMUSG00000037474
ENSMUSG00000051062	ENSMUSG00000044201
ENSMUSG00000021933	ENSMUSG00000029088
ENSMUSG00000026147	ENSMUSG00000089989
ENSMUSG00000025789	ENSMUSG00000032218
ENSMUSG00000059824	ENSMUSG00000036777
ENSMUSG00000026822	ENSMUSG00000034758
ENSMUSG00000046807	ENSMUSG00000066842
ENSMUSG00000027612	ENSMUSG00000043760
ENSMUSG00000078350	ENSMUSG00000078452
ENSMUSG00000018822	ENSMUSG00000019960
ENSMUSG00000025991	ENSMUSG00000085961
ENSMUSG00000049154	ENSMUSG00000018543
ENSMUSG00000034258	ENSMUSG00000032436
ENSMUSG00000027350	ENSMUSG00000046173
ENSMUSG00000037705	ENSMUSG00000047953
ENSMUSG00000015829	ENSMUSG00000049148
ENSMUSG00000038540	ENSMUSG00000080440
ENSMUSG00000022783	ENSMUSG00000005233
ENSMUSG00000056752	ENSMUSG00000019982
ENSMUSG00000038393	ENSMUSG00000003779
ENSMUSG00000039661	ENSMUSG00000027469
ENSMUSG00000046719	ENSMUSG00000025574
ENSMUSG00000090002	ENSMUSG00000092850
ENSMUSG00000035431	ENSMUSG00000051278
ENSMUSG00000028167	ENSMUSG00000046159
ENSMUSG00000027447	ENSMUSG00000002297
ENSMUSG00000063446	ENSMUSG00000059857
ENSMUSG00000031765	ENSMUSG00000001228
ENSMUSG00000027215	ENSMUSG00000042256
ENSMUSG00000033007	ENSMUSG00000023505
ENSMUSG00000068614	ENSMUSG00000078521
ENSMUSG00000082946	ENSMUSG00000022602
ENSMUSG00000044986	ENSMUSG00000006715
ENSMUSG00000017491	ENSMUSG00000044583
ENSMUSG00000048616	ENSMUSG00000052374
ENSMUSG00000043079	ENSMUSG00000021678
ENSMUSG00000001313	ENSMUSG00000028979
ENSMUSG00000026424	ENSMUSG00000029155
ENSMUSG00000053129	ENSMUSG00000049928
ENSMUSG00000043441	ENSMUSG00000077733
ENSMUSG00000000126	ENSMUSG00000081745
ENSMUSG00000028919	ENSMUSG00000081809
ENSMUSG00000026202	ENSMUSG00000082941
ENSMUSG00000050473	ENSMUSG00000085847
ENSMUSG00000029546	ENSMUSG00000086387
ENSMUSG00000020436	ENSMUSG00000087570
ENSMUSG00000023336	ENSMUSG00000090256
ENSMUSG00000024292	ENSMUSG00000035455
ENSMUSG00000000120	ENSMUSG00000026622
ENSMUSG00000067203	ENSMUSG00000037628
ENSMUSG00000041986	ENSMUSG00000028212
ENSMUSG00000021303	ENSMUSG00000074608
ENSMUSG00000042109	ENSMUSG00000021175
ENSMUSG00000036964	ENSMUSG00000077797
ENSMUSG00000021259	ENSMUSG00000046591
ENSMUSG00000015312	ENSMUSG00000028678
ENSMUSG00000026778	ENSMUSG00000040084
ENSMUSG00000028434	ENSMUSG00000001403
ENSMUSG00000032537	ENSMUSG00000041219
ENSMUSG00000052759	ENSMUSG00000022422
ENSMUSG00000042724	ENSMUSG00000043003
ENSMUSG00000046607	ENSMUSG00000030325
ENSMUSG00000024935	ENSMUSG00000044966
ENSMUSG00000035984	ENSMUSG00000017499
ENSMUSG00000031760	ENSMUSG00000027793
ENSMUSG00000045348	ENSMUSG00000062561
ENSMUSG00000041272	ENSMUSG00000000320
ENSMUSG00000082976	ENSMUSG00000061540
ENSMUSG00000058135	ENSMUSG00000065562
ENSMUSG00000032531	ENSMUSG00000072295
ENSMUSG00000032087	ENSMUSG00000077309
ENSMUSG00000016194	ENSMUSG00000080768
ENSMUSG00000056737	ENSMUSG00000081619
ENSMUSG00000002475	ENSMUSG00000087795
ENSMUSG00000025318	ENSMUSG00000089199
ENSMUSG00000054667	ENSMUSG00000096143
ENSMUSG00000026831	ENSMUSG00000018983
ENSMUSG00000040759	ENSMUSG00000085623
ENSMUSG00000016346	ENSMUSG00000020974
ENSMUSG00000000049	ENSMUSG00000034883
ENSMUSG00000020826	ENSMUSG00000039103
ENSMUSG00000063297	ENSMUSG00000020649
ENSMUSG00000027861	ENSMUSG00000053441
ENSMUSG00000079045	ENSMUSG00000022021
ENSMUSG00000055541	ENSMUSG00000057457
ENSMUSG00000037348	ENSMUSG00000034898
ENSMUSG00000054723	ENSMUSG00000000184
ENSMUSG00000056687	ENSMUSG00000050107
ENSMUSG00000030664	ENSMUSG00000051235
ENSMUSG00000031323	ENSMUSG00000089788
ENSMUSG00000027832	ENSMUSG00000090958
ENSMUSG00000059108	ENSMUSG00000031257
ENSMUSG00000082079	ENSMUSG00000074923
ENSMUSG00000056144	ENSMUSG00000065281
ENSMUSG00000068227	ENSMUSG00000042708
ENSMUSG00000038065	ENSMUSG00000019773
ENSMUSG00000040490	ENSMUSG00000024427
ENSMUSG00000025576	ENSMUSG00000031756
ENSMUSG00000070337	ENSMUSG00000022861
ENSMUSG00000079362	ENSMUSG00000039521
ENSMUSG00000033717	ENSMUSG00000047344
ENSMUSG00000047935	ENSMUSG00000019942
ENSMUSG00000022037	ENSMUSG00000067215
ENSMUSG00000017754	ENSMUSG00000058290
ENSMUSG00000039278	ENSMUSG00000022575
ENSMUSG00000020828	ENSMUSG00000088604
ENSMUSG00000020032	ENSMUSG00000020191
ENSMUSG00000024500	ENSMUSG00000023083
ENSMUSG00000027967	ENSMUSG00000043782
ENSMUSG00000086298	ENSMUSG00000064620
ENSMUSG00000039860	ENSMUSG00000069267
ENSMUSG00000086541	ENSMUSG00000070385
ENSMUSG00000028528	ENSMUSG00000080237
ENSMUSG00000070509	ENSMUSG00000080485
ENSMUSG00000025537	ENSMUSG00000089308
ENSMUSG00000000724	ENSMUSG00000090387
ENSMUSG00000036867	ENSMUSG00000091119
ENSMUSG00000037196	ENSMUSG00000092522
ENSMUSG00000034227	ENSMUSG00000041147
ENSMUSG00000018593	ENSMUSG00000028068
ENSMUSG00000027188	ENSMUSG00000001517
ENSMUSG00000027574	ENSMUSG00000022342
ENSMUSG00000058441	ENSMUSG00000003411
ENSMUSG00000025875	ENSMUSG00000028873
ENSMUSG00000033029	ENSMUSG00000019992
ENSMUSG00000027253	ENSMUSG00000039055
ENSMUSG00000069670	ENSMUSG00000030677
ENSMUSG00000030030	ENSMUSG00000021575
ENSMUSG00000017639	ENSMUSG00000084433
ENSMUSG00000028150	ENSMUSG00000084628
ENSMUSG00000036949	ENSMUSG00000037010
ENSMUSG00000050711	ENSMUSG00000017550
ENSMUSG00000033427	ENSMUSG00000065782
ENSMUSG00000026807	ENSMUSG00000065265
ENSMUSG00000039616	ENSMUSG00000031465
ENSMUSG00000020686	ENSMUSG00000051716
ENSMUSG00000063975	ENSMUSG00000056380
ENSMUSG00000078907	ENSMUSG00000065765
ENSMUSG00000080712	ENSMUSG00000082183
ENSMUSG00000026701	ENSMUSG00000029910
ENSMUSG00000073418	ENSMUSG00000067931
ENSMUSG00000027950	ENSMUSG00000038587
ENSMUSG00000032741	ENSMUSG00000029516
ENSMUSG00000020635	ENSMUSG00000045751
ENSMUSG00000024899	ENSMUSG00000075502
ENSMUSG00000044641	ENSMUSG00000068101
ENSMUSG00000016763	ENSMUSG00000017861
ENSMUSG00000044197	ENSMUSG00000043943
ENSMUSG00000046204	ENSMUSG00000089817
ENSMUSG00000018126	ENSMUSG00000055184
ENSMUSG00000087222	ENSMUSG00000041180
ENSMUSG00000028773	ENSMUSG00000042532
ENSMUSG00000090451	ENSMUSG00000027896
ENSMUSG00000093514	ENSMUSG00000059244
ENSMUSG00000041598	ENSMUSG00000038235
ENSMUSG00000034614	ENSMUSG00000090078
ENSMUSG00000024511	ENSMUSG00000031452
ENSMUSG00000068299	ENSMUSG00000062284
ENSMUSG00000030605	ENSMUSG00000093107
ENSMUSG00000027544	ENSMUSG00000044165
ENSMUSG00000049404	ENSMUSG00000079415
ENSMUSG00000005672	ENSMUSG00000086918
ENSMUSG00000027962	ENSMUSG00000031312
ENSMUSG00000041449	ENSMUSG00000034771
ENSMUSG00000046687	ENSMUSG00000020493
ENSMUSG00000081957	ENSMUSG00000032105
ENSMUSG00000024593	ENSMUSG00000043340
ENSMUSG00000024978	ENSMUSG00000059027
ENSMUSG00000003420	ENSMUSG00000084350
ENSMUSG00000035692	ENSMUSG00000015568
ENSMUSG00000040794	ENSMUSG00000059187
ENSMUSG00000021260	ENSMUSG00000003665
ENSMUSG00000032297	ENSMUSG00000047293
ENSMUSG00000026259	ENSMUSG00000080465
ENSMUSG00000019146	ENSMUSG00000091623
ENSMUSG00000041423	ENSMUSG00000021569
ENSMUSG00000037031	ENSMUSG00000005470
ENSMUSG00000079484	ENSMUSG00000044349
ENSMUSG00000029333	ENSMUSG00000034990
ENSMUSG00000032495	ENSMUSG00000066438
ENSMUSG00000049313	ENSMUSG00000027323
ENSMUSG00000031376	ENSMUSG00000031245
ENSMUSG00000022594	ENSMUSG00000021485
ENSMUSG00000035910	ENSMUSG00000084911
ENSMUSG00000052222	ENSMUSG00000019971
ENSMUSG00000079580	ENSMUSG00000049758
ENSMUSG00000037852	ENSMUSG00000005763
ENSMUSG00000027313	ENSMUSG00000064696
ENSMUSG00000054013	ENSMUSG00000024791
ENSMUSG00000040797	ENSMUSG00000049044
ENSMUSG00000075590	ENSMUSG00000037313
ENSMUSG00000068099	ENSMUSG00000064721
ENSMUSG00000046876	ENSMUSG00000069743
ENSMUSG00000026473	ENSMUSG00000047155
ENSMUSG00000060477	ENSMUSG00000062248
ENSMUSG00000034949	ENSMUSG00000021457
ENSMUSG00000041757	ENSMUSG00000037940
ENSMUSG00000026223	ENSMUSG00000036875
ENSMUSG00000006154	ENSMUSG00000028883
ENSMUSG00000034000	ENSMUSG00000047216
ENSMUSG00000087042	ENSMUSG00000030935
ENSMUSG00000028294	ENSMUSG00000087314
ENSMUSG00000043794	ENSMUSG00000065663
ENSMUSG00000075510	ENSMUSG00000087501
ENSMUSG00000076435	ENSMUSG00000026126
ENSMUSG00000042453	ENSMUSG00000065301
ENSMUSG00000031373	ENSMUSG00000075596
ENSMUSG00000022758	ENSMUSG00000021747
ENSMUSG00000029231	ENSMUSG00000074575
ENSMUSG00000025855	ENSMUSG00000025610
ENSMUSG00000024175	ENSMUSG00000044814
ENSMUSG00000043448	ENSMUSG00000085147
ENSMUSG00000030494	ENSMUSG00000074476
ENSMUSG00000032489	ENSMUSG00000019779
ENSMUSG00000041073	ENSMUSG00000079555
ENSMUSG00000057880	ENSMUSG00000038047
ENSMUSG00000049555	ENSMUSG00000085197
ENSMUSG00000025083	ENSMUSG00000021697
ENSMUSG00000032860	ENSMUSG00000072980
ENSMUSG00000042804	ENSMUSG00000051747
ENSMUSG00000029217	ENSMUSG00000046415
ENSMUSG00000047787	ENSMUSG00000030528
ENSMUSG00000032372	ENSMUSG00000039031
ENSMUSG00000022262	ENSMUSG00000027867
ENSMUSG00000072663	ENSMUSG00000034906
ENSMUSG00000055172	ENSMUSG00000039831
ENSMUSG00000051984	ENSMUSG00000052560
ENSMUSG00000043518	ENSMUSG00000056718
ENSMUSG00000067818	ENSMUSG00000095105
ENSMUSG00000069874	ENSMUSG00000028310
ENSMUSG00000034958	ENSMUSG00000005493
ENSMUSG00000052658	ENSMUSG00000050663
ENSMUSG00000051048	ENSMUSG00000074951
ENSMUSG00000074591	ENSMUSG00000088309
ENSMUSG00000063428	ENSMUSG00000091133
ENSMUSG00000035964	ENSMUSG00000029283
ENSMUSG00000054514	ENSMUSG00000082860
ENSMUSG00000060376	ENSMUSG00000002944
ENSMUSG00000041842	ENSMUSG00000042473
ENSMUSG00000061578	ENSMUSG00000032265
ENSMUSG00000020930	ENSMUSG00000037725
ENSMUSG00000030089	ENSMUSG00000031329
ENSMUSG00000071324	ENSMUSG00000065694
ENSMUSG00000033174	ENSMUSG00000072082
ENSMUSG00000029608	ENSMUSG00000071567
ENSMUSG00000029442	ENSMUSG00000007080
ENSMUSG00000017943	ENSMUSG00000030254
ENSMUSG00000047361	ENSMUSG00000039814
ENSMUSG00000067786	ENSMUSG00000025582
ENSMUSG00000021884	ENSMUSG00000086472
ENSMUSG00000085586	ENSMUSG00000068220
ENSMUSG00000031216	ENSMUSG00000039187
ENSMUSG00000026247	ENSMUSG00000051378
ENSMUSG00000013158	ENSMUSG00000052353
ENSMUSG00000032394	ENSMUSG00000006585
ENSMUSG00000046727	ENSMUSG00000071984
ENSMUSG00000027221	ENSMUSG00000037465
ENSMUSG00000052504	ENSMUSG00000087354
ENSMUSG00000020083	ENSMUSG00000026228
ENSMUSG00000038855	ENSMUSG00000080469
ENSMUSG00000023966	ENSMUSG00000006386
ENSMUSG00000051041	ENSMUSG00000026149
ENSMUSG00000022453	ENSMUSG00000032355
ENSMUSG00000031523	ENSMUSG00000074949
ENSMUSG00000002332	ENSMUSG00000081142
ENSMUSG00000042770	ENSMUSG00000092134
ENSMUSG00000020044	ENSMUSG00000078868
ENSMUSG00000044164	ENSMUSG00000094777
ENSMUSG00000037827	ENSMUSG00000027559
ENSMUSG00000071719	ENSMUSG00000035842
ENSMUSG00000055254	ENSMUSG00000094030
ENSMUSG00000084845	ENSMUSG00000041859
ENSMUSG00000031812	ENSMUSG00000059854
ENSMUSG00000019577	ENSMUSG00000039005
ENSMUSG00000000594	ENSMUSG00000027641
ENSMUSG00000035357	ENSMUSG00000028702
ENSMUSG00000035835	ENSMUSG00000020607
ENSMUSG00000022860	ENSMUSG00000022945
ENSMUSG00000043614	ENSMUSG00000064325
ENSMUSG00000020135	ENSMUSG00000025324
ENSMUSG00000032017	ENSMUSG00000028587
ENSMUSG00000015143	ENSMUSG00000053117
ENSMUSG00000041120	ENSMUSG00000064797
ENSMUSG00000022376	ENSMUSG00000022753
ENSMUSG00000059554	ENSMUSG00000027496
ENSMUSG00000017817	ENSMUSG00000024301
ENSMUSG00000034336	ENSMUSG00000022070
ENSMUSG00000028655	ENSMUSG00000073067
ENSMUSG00000024654	ENSMUSG00000084899
ENSMUSG00000046192	ENSMUSG00000091305
ENSMUSG00000067879	ENSMUSG00000040229
ENSMUSG00000024210	ENSMUSG00000040536
ENSMUSG00000087259	ENSMUSG00000074868
ENSMUSG00000010311	ENSMUSG00000084893
ENSMUSG00000047557	ENSMUSG00000089542
ENSMUSG00000040957	ENSMUSG00000084904
ENSMUSG00000024268	ENSMUSG00000027555
ENSMUSG00000028558	ENSMUSG00000087700
ENSMUSG00000048029	ENSMUSG00000032815
ENSMUSG00000022311	ENSMUSG00000025912
ENSMUSG00000010044	ENSMUSG00000026616
ENSMUSG00000060402	ENSMUSG00000081622
ENSMUSG00000021477	ENSMUSG00000041406
ENSMUSG00000030683	ENSMUSG00000029919
ENSMUSG00000028785	ENSMUSG00000042501
ENSMUSG00000015396	ENSMUSG00000062184
ENSMUSG00000031825	ENSMUSG00000085334
ENSMUSG00000036611	ENSMUSG00000025401
ENSMUSG00000057054	ENSMUSG00000006764
ENSMUSG00000073910	ENSMUSG00000025701
ENSMUSG00000041895	ENSMUSG00000086237
ENSMUSG00000030717	ENSMUSG00000093187
ENSMUSG00000086480	ENSMUSG00000033762
ENSMUSG00000096606	ENSMUSG00000001473
ENSMUSG00000023826	ENSMUSG00000024660
ENSMUSG00000030638	ENSMUSG00000028282
ENSMUSG00000022505	ENSMUSG00000023000
ENSMUSG00000031285	ENSMUSG00000038119
ENSMUSG00000000253	ENSMUSG00000062510
ENSMUSG00000036466	ENSMUSG00000027895
ENSMUSG00000034714	ENSMUSG00000087213
ENSMUSG00000059336	ENSMUSG00000086421
ENSMUSG00000071531	ENSMUSG00000036403
ENSMUSG00000049556	ENSMUSG00000036202
ENSMUSG00000038233	ENSMUSG00000037991
ENSMUSG00000073424	ENSMUSG00000071665
ENSMUSG00000040659	ENSMUSG00000005410
ENSMUSG00000055652	ENSMUSG00000025795
ENSMUSG00000083282	ENSMUSG00000052889
ENSMUSG00000040260	ENSMUSG00000074867
ENSMUSG00000030302	ENSMUSG00000028176
ENSMUSG00000023781	ENSMUSG00000020020
ENSMUSG00000020887	ENSMUSG00000086568
ENSMUSG00000029922	ENSMUSG00000036109
ENSMUSG00000068696	ENSMUSG00000026180
ENSMUSG00000095789	ENSMUSG00000077148
ENSMUSG00000022122	ENSMUSG00000058715
ENSMUSG00000054226	ENSMUSG00000042604
ENSMUSG00000071711	ENSMUSG00000087480
ENSMUSG00000052234	ENSMUSG00000089975
ENSMUSG00000067872	ENSMUSG00000004885
ENSMUSG00000032452	ENSMUSG00000025735
ENSMUSG00000033152	ENSMUSG00000028222
ENSMUSG00000068154	ENSMUSG00000052616
ENSMUSG00000026224	ENSMUSG00000062905
ENSMUSG00000029816	ENSMUSG00000064451
ENSMUSG00000027375	ENSMUSG00000082693
ENSMUSG00000026301	ENSMUSG00000084507
ENSMUSG00000071035	ENSMUSG00000086188
ENSMUSG00000079445	ENSMUSG00000089617
ENSMUSG00000024665	ENSMUSG00000096463
ENSMUSG00000051242	ENSMUSG00000045102
ENSMUSG00000022367	ENSMUSG00000028555
ENSMUSG00000032492	ENSMUSG00000058743
ENSMUSG00000031610	ENSMUSG00000049164
ENSMUSG00000086155	ENSMUSG00000023919
ENSMUSG00000041362	ENSMUSG00000093459
ENSMUSG00000024942	ENSMUSG00000031297
ENSMUSG00000034891	ENSMUSG00000085963
ENSMUSG00000059439	ENSMUSG00000027961
ENSMUSG00000045319	ENSMUSG00000042228
ENSMUSG00000028730	ENSMUSG00000031637
ENSMUSG00000026773	ENSMUSG00000055612
ENSMUSG00000046844	ENSMUSG00000053007
ENSMUSG00000044080	ENSMUSG00000049112
ENSMUSG00000044708	ENSMUSG00000095868
ENSMUSG00000003436	ENSMUSG00000079553
ENSMUSG00000030087	ENSMUSG00000027716
ENSMUSG00000026494	ENSMUSG00000089726
ENSMUSG00000085272	ENSMUSG00000020461
ENSMUSG00000022619	ENSMUSG00000016756
ENSMUSG00000041216	ENSMUSG00000029591
ENSMUSG00000024308	ENSMUSG00000031629
ENSMUSG00000050953	ENSMUSG00000021377
ENSMUSG00000074607	ENSMUSG00000037572
ENSMUSG00000052397	ENSMUSG00000094832
ENSMUSG00000038576	ENSMUSG00000020534
ENSMUSG00000037762	ENSMUSG00000024542
ENSMUSG00000030353	ENSMUSG00000037466
ENSMUSG00000047988	ENSMUSG00000020154
ENSMUSG00000084967	ENSMUSG00000091534
ENSMUSG00000086191	ENSMUSG00000029602
ENSMUSG00000042035	ENSMUSG00000035576
ENSMUSG00000036206	ENSMUSG00000031016
ENSMUSG00000026796	ENSMUSG00000022935
ENSMUSG00000007097	ENSMUSG00000061331
ENSMUSG00000010660	ENSMUSG00000040187
ENSMUSG00000027004	ENSMUSG00000092981
ENSMUSG00000049687	ENSMUSG00000033721
ENSMUSG00000045034	ENSMUSG00000025983
ENSMUSG00000053914	ENSMUSG00000052854
ENSMUSG00000095223	ENSMUSG00000061802
ENSMUSG00000069270	ENSMUSG00000049583
ENSMUSG00000023931	ENSMUSG00000063820
ENSMUSG00000026932	ENSMUSG00000049134
ENSMUSG00000028583	ENSMUSG00000074945
ENSMUSG00000010066	ENSMUSG00000026768
ENSMUSG00000044550	ENSMUSG00000016179
ENSMUSG00000036181	ENSMUSG00000034317
ENSMUSG00000063919	ENSMUSG00000053219
ENSMUSG00000046463	ENSMUSG00000086563
ENSMUSG00000022488	ENSMUSG00000089994
ENSMUSG00000020653	ENSMUSG00000002266
ENSMUSG00000040997	ENSMUSG00000059323
ENSMUSG00000048349	ENSMUSG00000034413
ENSMUSG00000010021	ENSMUSG00000064293
ENSMUSG00000021483	ENSMUSG00000072683
ENSMUSG00000038967	ENSMUSG00000092526
ENSMUSG00000064307	ENSMUSG00000031026
ENSMUSG00000038738	ENSMUSG00000021707
ENSMUSG00000037813	ENSMUSG00000021223
ENSMUSG00000023055	ENSMUSG00000062393
ENSMUSG00000020733	ENSMUSG00000078247
ENSMUSG00000056501	ENSMUSG00000002835
ENSMUSG00000036913	ENSMUSG00000034845
ENSMUSG00000036528	ENSMUSG00000093020
ENSMUSG00000037143	ENSMUSG00000038168
ENSMUSG00000083360	ENSMUSG00000029695
ENSMUSG00000023467	ENSMUSG00000068394
ENSMUSG00000027420	ENSMUSG00000035293
ENSMUSG00000096655	ENSMUSG00000044501
ENSMUSG00000074141	ENSMUSG00000074732
ENSMUSG00000020689	ENSMUSG00000043165
ENSMUSG00000040152	ENSMUSG00000047842
ENSMUSG00000038264	ENSMUSG00000008307
ENSMUSG00000001988	ENSMUSG00000055373
ENSMUSG00000024663	ENSMUSG00000074158
ENSMUSG00000040813	ENSMUSG00000020439
ENSMUSG00000010609	ENSMUSG00000084917
ENSMUSG00000030208	ENSMUSG00000065041
ENSMUSG00000087543	ENSMUSG00000052730
ENSMUSG00000020847	ENSMUSG00000054161
ENSMUSG00000036545	ENSMUSG00000073758
ENSMUSG00000056598	ENSMUSG00000075463
ENSMUSG00000004951	ENSMUSG00000085249
ENSMUSG00000034412	ENSMUSG00000049097
ENSMUSG00000049807	ENSMUSG00000069301
ENSMUSG00000045259	ENSMUSG00000084943
ENSMUSG00000040373	ENSMUSG00000026429
ENSMUSG00000031024	ENSMUSG00000039323
ENSMUSG00000029627	ENSMUSG00000045954
ENSMUSG00000059013	ENSMUSG00000022797
ENSMUSG00000051074	ENSMUSG00000000028
ENSMUSG00000008540	ENSMUSG00000025747
ENSMUSG00000056895	ENSMUSG00000017697
ENSMUSG00000021238	ENSMUSG00000056394
ENSMUSG00000040883	ENSMUSG00000023243
ENSMUSG00000086158	ENSMUSG00000011256
ENSMUSG00000023999	ENSMUSG00000026784
ENSMUSG00000015837	ENSMUSG00000024085
ENSMUSG00000043557	ENSMUSG00000054717
ENSMUSG00000029419	ENSMUSG00000078903
ENSMUSG00000027947	ENSMUSG00000028033
ENSMUSG00000075592	ENSMUSG00000041238
ENSMUSG00000042647	ENSMUSG00000035597
ENSMUSG00000035773	ENSMUSG00000019838
ENSMUSG00000085143	ENSMUSG00000005583
ENSMUSG00000031391	ENSMUSG00000085058
ENSMUSG00000010307	ENSMUSG00000022673
ENSMUSG00000048218	ENSMUSG00000021319
ENSMUSG00000032698	ENSMUSG00000053093
ENSMUSG00000030083	ENSMUSG00000031278
ENSMUSG00000052605	ENSMUSG00000094472
ENSMUSG00000023904	ENSMUSG00000056306
ENSMUSG00000040280	ENSMUSG00000032555
ENSMUSG00000056596	ENSMUSG00000024943
ENSMUSG00000054793	ENSMUSG00000039994
ENSMUSG00000062382	ENSMUSG00000084592
ENSMUSG00000025216	ENSMUSG00000073077
ENSMUSG00000073802	ENSMUSG00000078905
ENSMUSG00000028517	ENSMUSG00000084797
ENSMUSG00000041592	ENSMUSG00000091393
ENSMUSG00000026880	ENSMUSG00000046111
ENSMUSG00000028480	ENSMUSG00000094551
ENSMUSG00000022180	ENSMUSG00000034303
ENSMUSG00000042425	ENSMUSG00000005947
ENSMUSG00000047281	ENSMUSG00000036928
ENSMUSG00000030351	ENSMUSG00000044934
ENSMUSG00000022044	ENSMUSG00000026398
ENSMUSG00000040219	ENSMUSG00000079084
ENSMUSG00000025963	ENSMUSG00000031438
ENSMUSG00000028840	ENSMUSG00000082345
ENSMUSG00000027602	ENSMUSG00000086544
ENSMUSG00000022848	ENSMUSG00000030361
ENSMUSG00000021794	ENSMUSG00000042286
ENSMUSG00000027878	ENSMUSG00000085782
ENSMUSG00000071604	ENSMUSG00000088625
ENSMUSG00000024187	ENSMUSG00000092286
ENSMUSG00000087540	ENSMUSG00000093044
ENSMUSG00000026421	ENSMUSG00000095178
ENSMUSG00000074622	ENSMUSG00000071083
ENSMUSG00000066705	ENSMUSG00000032673
ENSMUSG00000045008	ENSMUSG00000026355
ENSMUSG00000060981	ENSMUSG00000025395
ENSMUSG00000059921	ENSMUSG00000021391
ENSMUSG00000028982	ENSMUSG00000019989
ENSMUSG00000051703	ENSMUSG00000086464
ENSMUSG00000032589	ENSMUSG00000027677
ENSMUSG00000040978	ENSMUSG00000027353
ENSMUSG00000020297	ENSMUSG00000030303
ENSMUSG00000027309	ENSMUSG00000019851
ENSMUSG00000020844	ENSMUSG00000030562
ENSMUSG00000043670	ENSMUSG00000090286
ENSMUSG00000050052	ENSMUSG00000017724
ENSMUSG00000036304	ENSMUSG00000063383
ENSMUSG00000005716	ENSMUSG00000040675
ENSMUSG00000000489	ENSMUSG00000022385
ENSMUSG00000029061	ENSMUSG00000043531
ENSMUSG00000040525	ENSMUSG00000087060
ENSMUSG00000033022	ENSMUSG00000070063
ENSMUSG00000029030	ENSMUSG00000077614
ENSMUSG00000022382	ENSMUSG00000078289
ENSMUSG00000020684	ENSMUSG00000037738
ENSMUSG00000086495	ENSMUSG00000021597
ENSMUSG00000030986	ENSMUSG00000081564
ENSMUSG00000006782	ENSMUSG00000084834
ENSMUSG00000022132	ENSMUSG00000041695
ENSMUSG00000031595	ENSMUSG00000074340
ENSMUSG00000063063	ENSMUSG00000032193
ENSMUSG00000068758	ENSMUSG00000035183
ENSMUSG00000022358	ENSMUSG00000032409
ENSMUSG00000005686	ENSMUSG00000024525
ENSMUSG00000021453	ENSMUSG00000095562
ENSMUSG00000063564	ENSMUSG00000028066
ENSMUSG00000021939	ENSMUSG00000075266
ENSMUSG00000007476	ENSMUSG00000095332
ENSMUSG00000051107	ENSMUSG00000037020
ENSMUSG00000018238	ENSMUSG00000090963
ENSMUSG00000027217	ENSMUSG00000030559
ENSMUSG00000061911	ENSMUSG00000028681
ENSMUSG00000037638	ENSMUSG00000009145
ENSMUSG00000030934	ENSMUSG00000043282
ENSMUSG00000085829	ENSMUSG00000048544
ENSMUSG00000086171	ENSMUSG00000083579
ENSMUSG00000043843	ENSMUSG00000085884
ENSMUSG00000037868	ENSMUSG00000086891
ENSMUSG00000044952	ENSMUSG00000090358
ENSMUSG00000096883	ENSMUSG00000032648
ENSMUSG00000071669	ENSMUSG00000021255
ENSMUSG00000024901	ENSMUSG00000017830
ENSMUSG00000040249	ENSMUSG00000085180
ENSMUSG00000041708	ENSMUSG00000002870
ENSMUSG00000035578	ENSMUSG00000025650
ENSMUSG00000006784	ENSMUSG00000067608
ENSMUSG00000024617	ENSMUSG00000048279
ENSMUSG00000048001	ENSMUSG00000026141
ENSMUSG00000029723	ENSMUSG00000038147
ENSMUSG00000030161	ENSMUSG00000041323
ENSMUSG00000001334	ENSMUSG00000077212
ENSMUSG00000021194	ENSMUSG00000096916
ENSMUSG00000096014	ENSMUSG00000033981
ENSMUSG00000085255	ENSMUSG00000028780
ENSMUSG00000026073	ENSMUSG00000002617
ENSMUSG00000035863	ENSMUSG00000028560
ENSMUSG00000031428	ENSMUSG00000071753
ENSMUSG00000019359	ENSMUSG00000078653
ENSMUSG00000023236	ENSMUSG00000019214
ENSMUSG00000044361	ENSMUSG00000087014
ENSMUSG00000048078	ENSMUSG00000088219
ENSMUSG00000028950	ENSMUSG00000002055
ENSMUSG00000041119	ENSMUSG00000070469
ENSMUSG00000032609	ENSMUSG00000094942
ENSMUSG00000027546	ENSMUSG00000046230
ENSMUSG00000031893	ENSMUSG00000016493
ENSMUSG00000028654	ENSMUSG00000036676
ENSMUSG00000042115	ENSMUSG00000031821
ENSMUSG00000050666	ENSMUSG00000017978
ENSMUSG00000019088	ENSMUSG00000031229
ENSMUSG00000068601	ENSMUSG00000045624
ENSMUSG00000086448	ENSMUSG00000000782
ENSMUSG00000030849	ENSMUSG00000031283
ENSMUSG00000006205	ENSMUSG00000020608
ENSMUSG00000033854	ENSMUSG00000074968
ENSMUSG00000048249	ENSMUSG00000029718
ENSMUSG00000019828	ENSMUSG00000085328
ENSMUSG00000034245	ENSMUSG00000029484
ENSMUSG00000027584	ENSMUSG00000095865
ENSMUSG00000029119	ENSMUSG00000091712
ENSMUSG00000000901	ENSMUSG00000085913
ENSMUSG00000069671	ENSMUSG00000061607
ENSMUSG00000039382	ENSMUSG00000056145
ENSMUSG00000038677	ENSMUSG00000050830
ENSMUSG00000043432	ENSMUSG00000073460
ENSMUSG00000068762	ENSMUSG00000069892
ENSMUSG00000018865	ENSMUSG00000081648
ENSMUSG00000032802	ENSMUSG00000083246
ENSMUSG00000047992	ENSMUSG00000066878
ENSMUSG00000033933	ENSMUSG00000082208
ENSMUSG00000035805	ENSMUSG00000090965
ENSMUSG00000045064	ENSMUSG00000088591
ENSMUSG00000048895	ENSMUSG00000090564
ENSMUSG00000027381	ENSMUSG00000094411
ENSMUSG00000038400	ENSMUSG00000094487
ENSMUSG00000029601	ENSMUSG00000038732
ENSMUSG00000013921	ENSMUSG00000055884
ENSMUSG00000025025	ENSMUSG00000084984
ENSMUSG00000042401	ENSMUSG00000067916
ENSMUSG00000015149	ENSMUSG00000047261
ENSMUSG00000036641	ENSMUSG00000083397
ENSMUSG00000033740	ENSMUSG00000057924
ENSMUSG00000026649	ENSMUSG00000033102
ENSMUSG00000028347	ENSMUSG00000029648
ENSMUSG00000060572	ENSMUSG00000060887
ENSMUSG00000038332	ENSMUSG00000075297
ENSMUSG00000082226	ENSMUSG00000090459
ENSMUSG00000026227	ENSMUSG00000030560
ENSMUSG00000048485	ENSMUSG00000027792
ENSMUSG00000020101	ENSMUSG00000043091
ENSMUSG00000038037	ENSMUSG00000065637
ENSMUSG00000019301	ENSMUSG00000065738
ENSMUSG00000021509	ENSMUSG00000051022
ENSMUSG00000036586	ENSMUSG00000035834
ENSMUSG00000028137	ENSMUSG00000037211
ENSMUSG00000026426	ENSMUSG00000008999
ENSMUSG00000024534	ENSMUSG00000024143
ENSMUSG00000043644	ENSMUSG00000029471
ENSMUSG00000063765	ENSMUSG00000047854
ENSMUSG00000056158	ENSMUSG00000031200
ENSMUSG00000001911	ENSMUSG00000032554
ENSMUSG00000024076	ENSMUSG00000064061
ENSMUSG00000031734	ENSMUSG00000038418
ENSMUSG00000087535	ENSMUSG00000032719
ENSMUSG00000025350	ENSMUSG00000085601
ENSMUSG00000074215	ENSMUSG00000095943
ENSMUSG00000046761	ENSMUSG00000090353
ENSMUSG00000030688	ENSMUSG00000064634
ENSMUSG00000002602	ENSMUSG00000054178
ENSMUSG00000002043	ENSMUSG00000044906
ENSMUSG00000006567	ENSMUSG00000025094
ENSMUSG00000030307	ENSMUSG00000090698
ENSMUSG00000075273	ENSMUSG00000093734
ENSMUSG00000024180	ENSMUSG00000085471
ENSMUSG00000060675	ENSMUSG00000088226
ENSMUSG00000031442	ENSMUSG00000030929
ENSMUSG00000032773	ENSMUSG00000032503
ENSMUSG00000033720	ENSMUSG00000034218
ENSMUSG00000050761	ENSMUSG00000021176
ENSMUSG00000036278	ENSMUSG00000050944
ENSMUSG00000056089	ENSMUSG00000033752
ENSMUSG00000037977	ENSMUSG00000022533
ENSMUSG00000021091	ENSMUSG00000090125
ENSMUSG00000055415	ENSMUSG00000085007
ENSMUSG00000056706	ENSMUSG00000095193
ENSMUSG00000038777	ENSMUSG00000094856
ENSMUSG00000063160	ENSMUSG00000058258
ENSMUSG00000016496	ENSMUSG00000062949
ENSMUSG00000040828	ENSMUSG00000032253
ENSMUSG00000065608	ENSMUSG00000087267
ENSMUSG00000023909	ENSMUSG00000044667
ENSMUSG00000036718	ENSMUSG00000086359
ENSMUSG00000026304	ENSMUSG00000026103
ENSMUSG00000064052	ENSMUSG00000018362
ENSMUSG00000073411	ENSMUSG00000023015
ENSMUSG00000053819	ENSMUSG00000006435
ENSMUSG00000049336	ENSMUSG00000044702
ENSMUSG00000037971	ENSMUSG00000060550
ENSMUSG00000086477	ENSMUSG00000032344
ENSMUSG00000091415	ENSMUSG00000091102
ENSMUSG00000088119	ENSMUSG00000078899
ENSMUSG00000029778	ENSMUSG00000093979
ENSMUSG00000053646	ENSMUSG00000038292
ENSMUSG00000087331	ENSMUSG00000032397
ENSMUSG00000038521	ENSMUSG00000027365
ENSMUSG00000024206	ENSMUSG00000028693
ENSMUSG00000025359	ENSMUSG00000038128
ENSMUSG00000042751	ENSMUSG00000057897
ENSMUSG00000025475	ENSMUSG00000078495
ENSMUSG00000022564	ENSMUSG00000046808
ENSMUSG00000083284	ENSMUSG00000066000
ENSMUSG00000031748	ENSMUSG00000036916
ENSMUSG00000001020	ENSMUSG00000026434
ENSMUSG00000027333	ENSMUSG00000027959
ENSMUSG00000053358	ENSMUSG00000037593
ENSMUSG00000023806	ENSMUSG00000092354
ENSMUSG00000062081	ENSMUSG00000061665
ENSMUSG00000051427	ENSMUSG00000078902
ENSMUSG00000042436	ENSMUSG00000065431
ENSMUSG00000034762	ENSMUSG00000089756
ENSMUSG00000085347	ENSMUSG00000081208
ENSMUSG00000026452	ENSMUSG00000020580
ENSMUSG00000015094	ENSMUSG00000026029
ENSMUSG00000029869	ENSMUSG00000087502
ENSMUSG00000023885	ENSMUSG00000093739
ENSMUSG00000029311	ENSMUSG00000083964
ENSMUSG00000037984	ENSMUSG00000085337
ENSMUSG00000068859	ENSMUSG00000021414
ENSMUSG00000034156	ENSMUSG00000029360
ENSMUSG00000055493	ENSMUSG00000043661
ENSMUSG00000026344	ENSMUSG00000043336
ENSMUSG00000041329	ENSMUSG00000002068
ENSMUSG00000032220	ENSMUSG00000033439
ENSMUSG00000053552	ENSMUSG00000027018
ENSMUSG00000009291	ENSMUSG00000073427
ENSMUSG00000035506	ENSMUSG00000039395
ENSMUSG00000085407	ENSMUSG00000064938
ENSMUSG00000087397	ENSMUSG00000078933
ENSMUSG00000045333	ENSMUSG00000027204
ENSMUSG00000041915	ENSMUSG00000091562
ENSMUSG00000025911	ENSMUSG00000085269
ENSMUSG00000022108	ENSMUSG00000090394
ENSMUSG00000022265	ENSMUSG00000049357
ENSMUSG00000034275	ENSMUSG00000042800
ENSMUSG00000042529	ENSMUSG00000077167
ENSMUSG00000029121	ENSMUSG00000084381
ENSMUSG00000037624	ENSMUSG00000042595
ENSMUSG00000032128	ENSMUSG00000085982
ENSMUSG00000018909	ENSMUSG00000065280
ENSMUSG00000038178	ENSMUSG00000072501
ENSMUSG00000072949	ENSMUSG00000040274
ENSMUSG00000044285	ENSMUSG00000031772
ENSMUSG00000038152	ENSMUSG00000086779
ENSMUSG00000048707	ENSMUSG00000090257
ENSMUSG00000070644	ENSMUSG00000026098
ENSMUSG00000048478	ENSMUSG00000082436
ENSMUSG00000032060	ENSMUSG00000085341
ENSMUSG00000032754	ENSMUSG00000040455
ENSMUSG00000033159	ENSMUSG00000031246
ENSMUSG00000021136	ENSMUSG00000025665
ENSMUSG00000039632	ENSMUSG00000029521
ENSMUSG00000054426	ENSMUSG00000037855
ENSMUSG00000024897	ENSMUSG00000036499
ENSMUSG00000028747	ENSMUSG00000000317
ENSMUSG00000020901	ENSMUSG00000047759
ENSMUSG00000025380	ENSMUSG00000071341
ENSMUSG00000033342	ENSMUSG00000025154
ENSMUSG00000054364	ENSMUSG00000096433
ENSMUSG00000030352	ENSMUSG00000075324
ENSMUSG00000032565	ENSMUSG00000095010
ENSMUSG00000026235	ENSMUSG00000024290
ENSMUSG00000029094	ENSMUSG00000070526
ENSMUSG00000020312	ENSMUSG00000052920
ENSMUSG00000024548	ENSMUSG00000095651
ENSMUSG00000036833	ENSMUSG00000021207
ENSMUSG00000032717	ENSMUSG00000040121
ENSMUSG00000045467	ENSMUSG00000052563
ENSMUSG00000044037	ENSMUSG00000078937
ENSMUSG00000090071	ENSMUSG00000092509
ENSMUSG00000022580	ENSMUSG00000056481
ENSMUSG00000018567	ENSMUSG00000026888
ENSMUSG00000048978	ENSMUSG00000078161
ENSMUSG00000019066	ENSMUSG00000019841
ENSMUSG00000085584	ENSMUSG00000033446
ENSMUSG00000032549	ENSMUSG00000024379
ENSMUSG00000026385	ENSMUSG00000086017
ENSMUSG00000091475	ENSMUSG00000028438
ENSMUSG00000078851	ENSMUSG00000037475
ENSMUSG00000045031	ENSMUSG00000056947
ENSMUSG00000055312	ENSMUSG00000039959
ENSMUSG00000003227	ENSMUSG00000034732
ENSMUSG00000044217	ENSMUSG00000093337
ENSMUSG00000021025	ENSMUSG00000024053
ENSMUSG00000049571	ENSMUSG00000032586
ENSMUSG00000036815	ENSMUSG00000020290
ENSMUSG00000022805	ENSMUSG00000040165
ENSMUSG00000041132	ENSMUSG00000059003
ENSMUSG00000029381	ENSMUSG00000027489
ENSMUSG00000033061	ENSMUSG00000053375
ENSMUSG00000052942	ENSMUSG00000044548
ENSMUSG00000079037	ENSMUSG00000026274
ENSMUSG00000009075	ENSMUSG00000064128
ENSMUSG00000001507	ENSMUSG00000015134
ENSMUSG00000029309	ENSMUSG00000038685
ENSMUSG00000003380	ENSMUSG00000049122
ENSMUSG00000031970	ENSMUSG00000019876
ENSMUSG00000022491	ENSMUSG00000020059
ENSMUSG00000042834	ENSMUSG00000026715
ENSMUSG00000037594	ENSMUSG00000028073
ENSMUSG00000032470	ENSMUSG00000084408
ENSMUSG00000018143	ENSMUSG00000087614
ENSMUSG00000038248	ENSMUSG00000037347
ENSMUSG00000038034	ENSMUSG00000071266
ENSMUSG00000058756	ENSMUSG00000031478
ENSMUSG00000040462	ENSMUSG00000033538
ENSMUSG00000044364	ENSMUSG00000020057
ENSMUSG00000044433	ENSMUSG00000038070
ENSMUSG00000027339	ENSMUSG00000065378
ENSMUSG00000013419	ENSMUSG00000000628
ENSMUSG00000039157	ENSMUSG00000021221
ENSMUSG00000037887	ENSMUSG00000028572
ENSMUSG00000046523	ENSMUSG00000004098
ENSMUSG00000000567	ENSMUSG00000001435
ENSMUSG00000028445	ENSMUSG00000026049
ENSMUSG00000032046	ENSMUSG00000028261
ENSMUSG00000030707	ENSMUSG00000026567
ENSMUSG00000041907	ENSMUSG00000033377
ENSMUSG00000032348	ENSMUSG00000085541
ENSMUSG00000040265	ENSMUSG00000000560
ENSMUSG00000018411	ENSMUSG00000036902
ENSMUSG00000069763	ENSMUSG00000030759
ENSMUSG00000036002	ENSMUSG00000021733
ENSMUSG00000042129	ENSMUSG00000032740
ENSMUSG00000037138	ENSMUSG00000089828
ENSMUSG00000018474	ENSMUSG00000026708
ENSMUSG00000054499	ENSMUSG00000091542
ENSMUSG00000022817	ENSMUSG00000074863
ENSMUSG00000020258	ENSMUSG00000048458
ENSMUSG00000025644	ENSMUSG00000041220
ENSMUSG00000030748	ENSMUSG00000081291
ENSMUSG00000056204	ENSMUSG00000084946
ENSMUSG00000031847	ENSMUSG00000030016
ENSMUSG00000018537	ENSMUSG00000059005
ENSMUSG00000006920	ENSMUSG00000079429
ENSMUSG00000026203	ENSMUSG00000065087
ENSMUSG00000039563	ENSMUSG00000074346
ENSMUSG00000000915	ENSMUSG00000032278
ENSMUSG00000020241	ENSMUSG00000027843
ENSMUSG00000000223	ENSMUSG00000051480
ENSMUSG00000033276	ENSMUSG00000082154
ENSMUSG00000000125	ENSMUSG00000005950
ENSMUSG00000026764	ENSMUSG00000085220
ENSMUSG00000029228	ENSMUSG00000092323
ENSMUSG00000037169	ENSMUSG00000021898
ENSMUSG00000021285	ENSMUSG00000089296
ENSMUSG00000087088	ENSMUSG00000037416
ENSMUSG00000033788	ENSMUSG00000029238
ENSMUSG00000075706	ENSMUSG00000091509
ENSMUSG00000001552	ENSMUSG00000042354
ENSMUSG00000047067	ENSMUSG00000078808
ENSMUSG00000070880	ENSMUSG00000024193
ENSMUSG00000022425	ENSMUSG00000031922
ENSMUSG00000037621	ENSMUSG00000053930
ENSMUSG00000041515	ENSMUSG00000027763
ENSMUSG00000054256	ENSMUSG00000069727
ENSMUSG00000027457	ENSMUSG00000026305
ENSMUSG00000025006	ENSMUSG00000042606
ENSMUSG00000035285	ENSMUSG00000087306
ENSMUSG00000027712	ENSMUSG00000021470
ENSMUSG00000096847	ENSMUSG00000025862
ENSMUSG00000024589	ENSMUSG00000073664
ENSMUSG00000027257	ENSMUSG00000079489
ENSMUSG00000026874	ENSMUSG00000009207
ENSMUSG00000072852	ENSMUSG00000021719
ENSMUSG00000084258	ENSMUSG00000060989
ENSMUSG00000034105	ENSMUSG00000026527
ENSMUSG00000060961	ENSMUSG00000037681
ENSMUSG00000029162	ENSMUSG00000029123
ENSMUSG00000028909	ENSMUSG00000020464
ENSMUSG00000090877	ENSMUSG00000051341
ENSMUSG00000026676	ENSMUSG00000063142
ENSMUSG00000045257	ENSMUSG00000078185
ENSMUSG00000006127	ENSMUSG00000079457
ENSMUSG00000026255	ENSMUSG00000095306
ENSMUSG00000035305	ENSMUSG00000027203
ENSMUSG00000049608	ENSMUSG00000032621
ENSMUSG00000035456	ENSMUSG00000054702
ENSMUSG00000034459	ENSMUSG00000071181
ENSMUSG00000056148	ENSMUSG00000052676
ENSMUSG00000039982	ENSMUSG00000085439
ENSMUSG00000038077	ENSMUSG00000035021
ENSMUSG00000018427	ENSMUSG00000020728
ENSMUSG00000038797	ENSMUSG00000038644
ENSMUSG00000038520	ENSMUSG00000015882
ENSMUSG00000041889	ENSMUSG00000028248
ENSMUSG00000033161	ENSMUSG00000027342
ENSMUSG00000033594	ENSMUSG00000006219
ENSMUSG00000039787	ENSMUSG00000055818
ENSMUSG00000023827	ENSMUSG00000094595
ENSMUSG00000063531	ENSMUSG00000021118
ENSMUSG00000086534	ENSMUSG00000037661
ENSMUSG00000048402	ENSMUSG00000085843
ENSMUSG00000018012	ENSMUSG00000094179
ENSMUSG00000074649	ENSMUSG00000020527
ENSMUSG00000004285	ENSMUSG00000031608
ENSMUSG00000020027	ENSMUSG00000094786
ENSMUSG00000039813	ENSMUSG00000028132
ENSMUSG00000040181	ENSMUSG00000019906
ENSMUSG00000023017	ENSMUSG00000065305
ENSMUSG00000039461	ENSMUSG00000064032
ENSMUSG00000024426	ENSMUSG00000073448
ENSMUSG00000028822	ENSMUSG00000087451
ENSMUSG00000037306	ENSMUSG00000049916
ENSMUSG00000054931	ENSMUSG00000026589
ENSMUSG00000034685	ENSMUSG00000025630
ENSMUSG00000037032	ENSMUSG00000062794
ENSMUSG00000057967	ENSMUSG00000050029
ENSMUSG00000032177	ENSMUSG00000054387
ENSMUSG00000007891	ENSMUSG00000047959
ENSMUSG00000040605	ENSMUSG00000072763
ENSMUSG00000054474	ENSMUSG00000019987
ENSMUSG00000031532	ENSMUSG00000055214
ENSMUSG00000023473	ENSMUSG00000084440
ENSMUSG00000025478	ENSMUSG00000036745
ENSMUSG00000020777	ENSMUSG00000056004
ENSMUSG00000062209	ENSMUSG00000021596
ENSMUSG00000028383	ENSMUSG00000055072
ENSMUSG00000008153	ENSMUSG00000041058
ENSMUSG00000016262	ENSMUSG00000083287
ENSMUSG00000024201	ENSMUSG00000066057
ENSMUSG00000060487	ENSMUSG00000094410
ENSMUSG00000047617	ENSMUSG00000051855
ENSMUSG00000024338	ENSMUSG00000084990
ENSMUSG00000029499	ENSMUSG00000092335
ENSMUSG00000029049	ENSMUSG00000021070
ENSMUSG00000024330	ENSMUSG00000020695
ENSMUSG00000069806	ENSMUSG00000057315
ENSMUSG00000003363	ENSMUSG00000028044
ENSMUSG00000070610	ENSMUSG00000021115
ENSMUSG00000040717	ENSMUSG00000007827
ENSMUSG00000028610	ENSMUSG00000090093
ENSMUSG00000050708	ENSMUSG00000049658
ENSMUSG00000032181	ENSMUSG00000032878
ENSMUSG00000055799	ENSMUSG00000059834
ENSMUSG00000036306	ENSMUSG00000052525
ENSMUSG00000033124	ENSMUSG00000030921
ENSMUSG00000025780	ENSMUSG00000028403
ENSMUSG00000016946	ENSMUSG00000029202
ENSMUSG00000094724	ENSMUSG00000035694
ENSMUSG00000021130	ENSMUSG00000004880
ENSMUSG00000057219	ENSMUSG00000019966
ENSMUSG00000047904	ENSMUSG00000027939
ENSMUSG00000026688	ENSMUSG00000074039
ENSMUSG00000001156	ENSMUSG00000037315
ENSMUSG00000053550	ENSMUSG00000066232
ENSMUSG00000021900	ENSMUSG00000031333
ENSMUSG00000023367	ENSMUSG00000003226
ENSMUSG00000025203	ENSMUSG00000017548
ENSMUSG00000006651	ENSMUSG00000039166
ENSMUSG00000070858	ENSMUSG00000029832
ENSMUSG00000003546	ENSMUSG00000038151
ENSMUSG00000051343	ENSMUSG00000053889
ENSMUSG00000043964	ENSMUSG00000035033
ENSMUSG00000074818	ENSMUSG00000082383
ENSMUSG00000091971	ENSMUSG00000086602
ENSMUSG00000074580	ENSMUSG00000021969
ENSMUSG00000086657	ENSMUSG00000032221
ENSMUSG00000042631	ENSMUSG00000079363
ENSMUSG00000006179	ENSMUSG00000066760
ENSMUSG00000022371	ENSMUSG00000084950
ENSMUSG00000040540	ENSMUSG00000031381
ENSMUSG00000034041	ENSMUSG00000041718
ENSMUSG00000067028	ENSMUSG00000026646
ENSMUSG00000085971	ENSMUSG00000034551
ENSMUSG00000006731	ENSMUSG00000073705
ENSMUSG00000027230	ENSMUSG00000002718
ENSMUSG00000059970	ENSMUSG00000046169
ENSMUSG00000050002	ENSMUSG00000046449
ENSMUSG00000021242	ENSMUSG00000033166
ENSMUSG00000039485	ENSMUSG00000041624
ENSMUSG00000038387	ENSMUSG00000050410
ENSMUSG00000005397	ENSMUSG00000031802
ENSMUSG00000026611	ENSMUSG00000077704
ENSMUSG00000053329	ENSMUSG00000085091
ENSMUSG00000036880	ENSMUSG00000040729
ENSMUSG00000068874	ENSMUSG00000086915
ENSMUSG00000003410	ENSMUSG00000023905
ENSMUSG00000031740	ENSMUSG00000027293
ENSMUSG00000046312	ENSMUSG00000054582
ENSMUSG00000032527	ENSMUSG00000000838
ENSMUSG00000020627	ENSMUSG00000086084
ENSMUSG00000002395	ENSMUSG00000038774
ENSMUSG00000063873	ENSMUSG00000026389
ENSMUSG00000037822	ENSMUSG00000017057
ENSMUSG00000038451	ENSMUSG00000074024
ENSMUSG00000001138	ENSMUSG00000040195
ENSMUSG00000059325	ENSMUSG00000092341
ENSMUSG00000022018	ENSMUSG00000015879
ENSMUSG00000022553	ENSMUSG00000074925
ENSMUSG00000021756	ENSMUSG00000050192
ENSMUSG00000024940	ENSMUSG00000030978
ENSMUSG00000022272	ENSMUSG00000039704
ENSMUSG00000024462	ENSMUSG00000029253
ENSMUSG00000062110	ENSMUSG00000084088
ENSMUSG00000028444	ENSMUSG00000038608
ENSMUSG00000026241	ENSMUSG00000035649
ENSMUSG00000044250	ENSMUSG00000038917
ENSMUSG00000020605	ENSMUSG00000058152
ENSMUSG00000028360	ENSMUSG00000006005
ENSMUSG00000035944	ENSMUSG00000084998
ENSMUSG00000003354	ENSMUSG00000022514
ENSMUSG00000039960	ENSMUSG00000029174
ENSMUSG00000062444	ENSMUSG00000081137
ENSMUSG00000033020	ENSMUSG00000080717
ENSMUSG00000035376	ENSMUSG00000007682
ENSMUSG00000067279	ENSMUSG00000066885
ENSMUSG00000020658	ENSMUSG00000021713
ENSMUSG00000028542	ENSMUSG00000019775
ENSMUSG00000017466	ENSMUSG00000074865
ENSMUSG00000001227	ENSMUSG00000092400
ENSMUSG00000007480	ENSMUSG00000022881
ENSMUSG00000031539	ENSMUSG00000084519
ENSMUSG00000045374	ENSMUSG00000019988
ENSMUSG00000031169	ENSMUSG00000035704
ENSMUSG00000042903	ENSMUSG00000027752
ENSMUSG00000025931	ENSMUSG00000032449
ENSMUSG00000056412	ENSMUSG00000059060
ENSMUSG00000022687	ENSMUSG00000038252
ENSMUSG00000033065	ENSMUSG00000032407
ENSMUSG00000022476	ENSMUSG00000030077
ENSMUSG00000073096	ENSMUSG00000067356
ENSMUSG00000021420	ENSMUSG00000050541
ENSMUSG00000045038	ENSMUSG00000088170
ENSMUSG00000025128	ENSMUSG00000006342
ENSMUSG00000039099	ENSMUSG00000027242
ENSMUSG00000045827	ENSMUSG00000091183
ENSMUSG00000048240	ENSMUSG00000026110
ENSMUSG00000045176	ENSMUSG00000023206
ENSMUSG00000053334	ENSMUSG00000083899
ENSMUSG00000022615	ENSMUSG00000002881
ENSMUSG00000045075	ENSMUSG00000001833
ENSMUSG00000031425	ENSMUSG00000031079
ENSMUSG00000079738	ENSMUSG00000027454
ENSMUSG00000008393	ENSMUSG00000033904
ENSMUSG00000029371	ENSMUSG00000004698
ENSMUSG00000022562	ENSMUSG00000062991
ENSMUSG00000035504	ENSMUSG00000086331
ENSMUSG00000022415	ENSMUSG00000006014
ENSMUSG00000074903	ENSMUSG00000065939
ENSMUSG00000046658	ENSMUSG00000001918
ENSMUSG00000017760	ENSMUSG00000023025
ENSMUSG00000037606	ENSMUSG00000079038
ENSMUSG00000052688	ENSMUSG00000021952
ENSMUSG00000033313	ENSMUSG00000007850
ENSMUSG00000003581	ENSMUSG00000053199
ENSMUSG00000037526	ENSMUSG00000083111
ENSMUSG00000044628	ENSMUSG00000093178
ENSMUSG00000053398	ENSMUSG00000054944
ENSMUSG00000021792	ENSMUSG00000058355
ENSMUSG00000069020	ENSMUSG00000041353
ENSMUSG00000042870	ENSMUSG00000054589
ENSMUSG00000028737	ENSMUSG00000083064
ENSMUSG00000021313	ENSMUSG00000089636
ENSMUSG00000055707	ENSMUSG00000055240
ENSMUSG00000025854	ENSMUSG00000019961
ENSMUSG00000042428	ENSMUSG00000001986
ENSMUSG00000004791	ENSMUSG00000022307
ENSMUSG00000040936	ENSMUSG00000071267
ENSMUSG00000028139	ENSMUSG00000038736
ENSMUSG00000051113	ENSMUSG00000027957
ENSMUSG00000028469	ENSMUSG00000025326
ENSMUSG00000020793	ENSMUSG00000044026
ENSMUSG00000053898	ENSMUSG00000028382
ENSMUSG00000050132	ENSMUSG00000077191
ENSMUSG00000093910	ENSMUSG00000026354
ENSMUSG00000028743	ENSMUSG00000026639
ENSMUSG00000008305	ENSMUSG00000044254
ENSMUSG00000043068	ENSMUSG00000031309
ENSMUSG00000032594	ENSMUSG00000028256
ENSMUSG00000009376	ENSMUSG00000000078
ENSMUSG00000026687	ENSMUSG00000022698
ENSMUSG00000075514	ENSMUSG00000047821
ENSMUSG00000048096	ENSMUSG00000025925
ENSMUSG00000005413	ENSMUSG00000021549
ENSMUSG00000026185	ENSMUSG00000055653
ENSMUSG00000030329	ENSMUSG00000070605
ENSMUSG00000053111	ENSMUSG00000062627
ENSMUSG00000021814	ENSMUSG00000079065
ENSMUSG00000022096	ENSMUSG00000085687
ENSMUSG00000050751	ENSMUSG00000027322
ENSMUSG00000014164	ENSMUSG00000034327
ENSMUSG00000026442	ENSMUSG00000034653
ENSMUSG00000045657	ENSMUSG00000037533
ENSMUSG00000045875	ENSMUSG00000044033
ENSMUSG00000029348	ENSMUSG00000001870
ENSMUSG00000001666	ENSMUSG00000005667
ENSMUSG00000039194	ENSMUSG00000033849
ENSMUSG00000042312	ENSMUSG00000081683
ENSMUSG00000028439	ENSMUSG00000084274
ENSMUSG00000042293	ENSMUSG00000086537
ENSMUSG00000043496	ENSMUSG00000020953
ENSMUSG00000040606	ENSMUSG00000006740
ENSMUSG00000013622	ENSMUSG00000025898
ENSMUSG00000034908	ENSMUSG00000042133
ENSMUSG00000040964	ENSMUSG00000039114
ENSMUSG00000022218	ENSMUSG00000092035
ENSMUSG00000081787	ENSMUSG00000048191
ENSMUSG00000057716	ENSMUSG00000075470
ENSMUSG00000001985	ENSMUSG00000065226
ENSMUSG00000037493	ENSMUSG00000090919
ENSMUSG00000039496	ENSMUSG00000080316
ENSMUSG00000003534	ENSMUSG00000039607
ENSMUSG00000022773	ENSMUSG00000024793
ENSMUSG00000020422	ENSMUSG00000043333
ENSMUSG00000036995	ENSMUSG00000032065
ENSMUSG00000018500	ENSMUSG00000059142
ENSMUSG00000033595	ENSMUSG00000033967
ENSMUSG00000017390	ENSMUSG00000059897
ENSMUSG00000008734	ENSMUSG00000020140
ENSMUSG00000040557	ENSMUSG00000063317
ENSMUSG00000054855	ENSMUSG00000022119
ENSMUSG00000056966	ENSMUSG00000069045
ENSMUSG00000073650	ENSMUSG00000042208
ENSMUSG00000040502	ENSMUSG00000049791
ENSMUSG00000092564	ENSMUSG00000050555
ENSMUSG00000078897	ENSMUSG00000035762
ENSMUSG00000043822	ENSMUSG00000021188
ENSMUSG00000039519	ENSMUSG00000029798
ENSMUSG00000022199	ENSMUSG00000020620
ENSMUSG00000032118	ENSMUSG00000058927
ENSMUSG00000003545	ENSMUSG00000025742
ENSMUSG00000035713	ENSMUSG00000045730
ENSMUSG00000002409	ENSMUSG00000031093
ENSMUSG00000038515	ENSMUSG00000075265
ENSMUSG00000050022	ENSMUSG00000028842
ENSMUSG00000085175	ENSMUSG00000025766
ENSMUSG00000062300	ENSMUSG00000022833
ENSMUSG00000046947	ENSMUSG00000096795
ENSMUSG00000032482	ENSMUSG00000028687
ENSMUSG00000019027	ENSMUSG00000084792
ENSMUSG00000074178	ENSMUSG00000035024
ENSMUSG00000037344	ENSMUSG00000022974
ENSMUSG00000037447	ENSMUSG00000063406
ENSMUSG00000058420	ENSMUSG00000073771
ENSMUSG00000018102	ENSMUSG00000071337
ENSMUSG00000051159	ENSMUSG00000094248
ENSMUSG00000031447	ENSMUSG00000035236
ENSMUSG00000038020	ENSMUSG00000019845
ENSMUSG00000004035	ENSMUSG00000022723
ENSMUSG00000000861	ENSMUSG00000015112
ENSMUSG00000040289	ENSMUSG00000078624
ENSMUSG00000029765	ENSMUSG00000040231
ENSMUSG00000040435	ENSMUSG00000029208
ENSMUSG00000049225	ENSMUSG00000063273
ENSMUSG00000003762	ENSMUSG00000033799
ENSMUSG00000041544	ENSMUSG00000031403
ENSMUSG00000020585	ENSMUSG00000047415
ENSMUSG00000002661	ENSMUSG00000071658
ENSMUSG00000087269	ENSMUSG00000030510
ENSMUSG00000041571	ENSMUSG00000028125
ENSMUSG00000034708	ENSMUSG00000059708
ENSMUSG00000032988	ENSMUSG00000057110
ENSMUSG00000037679	ENSMUSG00000044244
ENSMUSG00000034173	ENSMUSG00000081739
ENSMUSG00000001418	ENSMUSG00000073656
ENSMUSG00000060224	ENSMUSG00000027676
ENSMUSG00000021143	ENSMUSG00000030075
ENSMUSG00000038524	ENSMUSG00000087443
ENSMUSG00000040327	ENSMUSG00000019920
ENSMUSG00000071550	ENSMUSG00000058729
ENSMUSG00000078202	ENSMUSG00000029363
ENSMUSG00000071648	ENSMUSG00000059588
ENSMUSG00000000538	ENSMUSG00000059901
ENSMUSG00000021226	ENSMUSG00000023918
ENSMUSG00000034675	ENSMUSG00000030177
ENSMUSG00000029596	ENSMUSG00000040321
ENSMUSG00000052572	ENSMUSG00000061136
ENSMUSG00000078493	ENSMUSG00000039987
ENSMUSG00000078607	ENSMUSG00000023066
ENSMUSG00000086386	ENSMUSG00000058446
ENSMUSG00000030088	ENSMUSG00000057440
ENSMUSG00000074140	ENSMUSG00000025019
ENSMUSG00000054057	ENSMUSG00000025889
ENSMUSG00000029003	ENSMUSG00000032443
ENSMUSG00000062760	ENSMUSG00000035310
ENSMUSG00000001665	ENSMUSG00000055831
ENSMUSG00000020388	ENSMUSG00000039585
ENSMUSG00000089955	ENSMUSG00000026723
ENSMUSG00000068742	ENSMUSG00000066613
ENSMUSG00000042207	ENSMUSG00000026771
ENSMUSG00000031824	ENSMUSG00000040651
ENSMUSG00000040428	ENSMUSG00000054115
ENSMUSG00000002908	ENSMUSG00000027996
ENSMUSG00000028637	ENSMUSG00000085399
ENSMUSG00000033966	ENSMUSG00000060090
ENSMUSG00000020085	ENSMUSG00000028970
ENSMUSG00000032333	ENSMUSG00000042104
ENSMUSG00000044477	ENSMUSG00000044071
ENSMUSG00000086401	ENSMUSG00000082988
ENSMUSG00000031556	ENSMUSG00000092086
ENSMUSG00000056753	ENSMUSG00000084824
ENSMUSG00000040276	ENSMUSG00000087579
ENSMUSG00000095687	ENSMUSG00000016984
ENSMUSG00000061143	ENSMUSG00000050612
ENSMUSG00000031770	ENSMUSG00000054737
ENSMUSG00000036966	ENSMUSG00000091144
ENSMUSG00000054728	ENSMUSG00000091474
ENSMUSG00000031431	ENSMUSG00000019846
ENSMUSG00000066233	ENSMUSG00000037808
ENSMUSG00000034467	ENSMUSG00000031715
ENSMUSG00000032204	ENSMUSG00000026020
ENSMUSG00000054850	ENSMUSG00000025271
ENSMUSG00000047264	ENSMUSG00000001260
ENSMUSG00000004032	ENSMUSG00000032332
ENSMUSG00000042524	ENSMUSG00000021187
ENSMUSG00000030720	ENSMUSG00000028328
ENSMUSG00000013275	ENSMUSG00000058690
ENSMUSG00000030256	ENSMUSG00000027196
ENSMUSG00000000282	ENSMUSG00000037999
ENSMUSG00000029470	ENSMUSG00000029167
ENSMUSG00000028958	ENSMUSG00000091786
ENSMUSG00000042978	ENSMUSG00000030091
ENSMUSG00000083529	ENSMUSG00000038239
ENSMUSG00000029212	ENSMUSG00000022364
ENSMUSG00000023010	ENSMUSG00000087298
ENSMUSG00000038156	ENSMUSG00000031290
ENSMUSG00000039754	ENSMUSG00000022177
ENSMUSG00000035277	ENSMUSG00000018068
ENSMUSG00000085433	ENSMUSG00000023805
ENSMUSG00000001768	ENSMUSG00000028676
ENSMUSG00000038150	ENSMUSG00000022686
ENSMUSG00000024253	ENSMUSG00000069014
ENSMUSG00000053226	ENSMUSG00000074452
ENSMUSG00000022946	ENSMUSG00000062588
ENSMUSG00000039715	ENSMUSG00000037965
ENSMUSG00000028195	ENSMUSG00000040648
ENSMUSG00000027954	ENSMUSG00000030521
ENSMUSG00000037946	ENSMUSG00000092730
ENSMUSG00000031021	ENSMUSG00000021392
ENSMUSG00000001211	ENSMUSG00000032925
ENSMUSG00000030956	ENSMUSG00000078453
ENSMUSG00000006418	ENSMUSG00000031669
ENSMUSG00000029223	ENSMUSG00000014786
ENSMUSG00000049858	ENSMUSG00000024378
ENSMUSG00000053693	ENSMUSG00000073678
ENSMUSG00000083022	ENSMUSG00000028180
ENSMUSG00000024661	ENSMUSG00000090523
ENSMUSG00000042677	ENSMUSG00000019756
ENSMUSG00000089889	ENSMUSG00000052609
ENSMUSG00000021846	ENSMUSG00000081944
ENSMUSG00000068373	ENSMUSG00000090582
ENSMUSG00000037295	ENSMUSG00000072109
ENSMUSG00000064658	ENSMUSG00000029878
ENSMUSG00000006711	ENSMUSG00000089798
ENSMUSG00000045237	ENSMUSG00000089129
ENSMUSG00000025509	ENSMUSG00000002324
ENSMUSG00000020014	ENSMUSG00000027239
ENSMUSG00000034744	ENSMUSG00000037921
ENSMUSG00000022214	ENSMUSG00000057899
ENSMUSG00000034330	ENSMUSG00000088059
ENSMUSG00000055720	ENSMUSG00000021270
ENSMUSG00000047181	ENSMUSG00000026819
ENSMUSG00000027408	ENSMUSG00000031433
ENSMUSG00000028573	ENSMUSG00000004891
ENSMUSG00000005881	ENSMUSG00000020994
ENSMUSG00000040859	ENSMUSG00000024287
ENSMUSG00000002981	ENSMUSG00000063810
ENSMUSG00000013160	ENSMUSG00000086370
ENSMUSG00000042066	ENSMUSG00000024165
ENSMUSG00000041836	ENSMUSG00000027829
ENSMUSG00000064036	ENSMUSG00000039156
ENSMUSG00000002603	ENSMUSG00000035004
ENSMUSG00000038712	ENSMUSG00000078866
ENSMUSG00000077450	ENSMUSG00000086607
ENSMUSG00000018819	ENSMUSG00000006344
ENSMUSG00000053070	ENSMUSG00000078435
ENSMUSG00000094103	ENSMUSG00000061244
ENSMUSG00000073856	ENSMUSG00000022369
ENSMUSG00000080727	ENSMUSG00000027490
ENSMUSG00000061815	ENSMUSG00000022978
ENSMUSG00000090386	ENSMUSG00000002190
ENSMUSG00000020483	ENSMUSG00000021090
ENSMUSG00000021806	ENSMUSG00000020407
ENSMUSG00000045876	ENSMUSG00000061533
ENSMUSG00000028876	ENSMUSG00000035967
ENSMUSG00000043664	ENSMUSG00000036585
ENSMUSG00000073198	ENSMUSG00000067367
ENSMUSG00000022516	ENSMUSG00000027387
ENSMUSG00000031618	ENSMUSG00000027994
ENSMUSG00000019564	ENSMUSG00000087159
ENSMUSG00000018821	ENSMUSG00000004356
ENSMUSG00000081534	ENSMUSG00000058571
ENSMUSG00000022054	ENSMUSG00000021413
ENSMUSG00000021665	ENSMUSG00000037234
ENSMUSG00000000934	ENSMUSG00000083853
ENSMUSG00000026839	ENSMUSG00000029338
ENSMUSG00000027187	ENSMUSG00000014782
ENSMUSG00000025880	ENSMUSG00000029267
ENSMUSG00000074384	ENSMUSG00000022141
ENSMUSG00000005951	ENSMUSG00000030924
ENSMUSG00000020475	ENSMUSG00000086942
ENSMUSG00000042564	ENSMUSG00000079177
ENSMUSG00000064125	ENSMUSG00000021701
ENSMUSG00000033955	ENSMUSG00000022960
ENSMUSG00000030246	ENSMUSG00000087150
ENSMUSG00000028645	ENSMUSG00000020431
ENSMUSG00000047843	ENSMUSG00000072761
ENSMUSG00000074657	ENSMUSG00000089951
ENSMUSG00000011832	ENSMUSG00000073792
ENSMUSG00000051499	ENSMUSG00000047141
ENSMUSG00000008822	ENSMUSG00000031592
ENSMUSG00000028057	ENSMUSG00000042213
ENSMUSG00000047166	ENSMUSG00000025892
ENSMUSG00000038893	ENSMUSG00000064127
ENSMUSG00000032606	ENSMUSG00000026278
ENSMUSG00000003863	ENSMUSG00000033386
ENSMUSG00000028766	ENSMUSG00000074824
ENSMUSG00000051339	ENSMUSG00000074519
ENSMUSG00000032014	ENSMUSG00000038244
ENSMUSG00000031958	ENSMUSG00000036197
ENSMUSG00000038831	ENSMUSG00000041817
ENSMUSG00000000532	ENSMUSG00000086502
ENSMUSG00000053297	ENSMUSG00000017493
ENSMUSG00000026854	ENSMUSG00000033544
ENSMUSG00000008035	ENSMUSG00000041734
ENSMUSG00000064120	ENSMUSG00000057914
ENSMUSG00000023947	ENSMUSG00000042515
ENSMUSG00000042628	ENSMUSG00000022020
ENSMUSG00000053769	ENSMUSG00000027550
ENSMUSG00000020878	ENSMUSG00000028224
ENSMUSG00000027071	ENSMUSG00000034163
ENSMUSG00000006457	ENSMUSG00000038039
ENSMUSG00000061232	ENSMUSG00000026491
ENSMUSG00000024101	ENSMUSG00000046311
ENSMUSG00000018672	ENSMUSG00000093385
ENSMUSG00000033032	ENSMUSG00000051329
ENSMUSG00000002058	ENSMUSG00000025507
ENSMUSG00000052062	ENSMUSG00000030846
ENSMUSG00000003279	ENSMUSG00000017291
ENSMUSG00000061086	ENSMUSG00000063730
ENSMUSG00000078716	ENSMUSG00000019866
ENSMUSG00000030209	ENSMUSG00000085419
ENSMUSG00000047423	ENSMUSG00000032420
ENSMUSG00000092009	ENSMUSG00000085343
ENSMUSG00000039159	ENSMUSG00000029328
ENSMUSG00000021830	ENSMUSG00000068882
ENSMUSG00000086212	ENSMUSG00000090015
ENSMUSG00000043251	ENSMUSG00000067928
ENSMUSG00000043257	ENSMUSG00000004099
ENSMUSG00000037625	ENSMUSG00000030465
ENSMUSG00000043439	ENSMUSG00000021704
ENSMUSG00000082280	ENSMUSG00000032135
ENSMUSG00000062591	ENSMUSG00000028188
ENSMUSG00000037989	ENSMUSG00000055760
ENSMUSG00000019188	ENSMUSG00000019907
ENSMUSG00000039568	ENSMUSG00000049932
ENSMUSG00000004270	ENSMUSG00000043635
ENSMUSG00000060380	ENSMUSG00000033149
ENSMUSG00000056458	ENSMUSG00000023845
ENSMUSG00000058254	ENSMUSG00000073434
ENSMUSG00000057530	ENSMUSG00000069184
ENSMUSG00000024646	ENSMUSG00000032501
ENSMUSG00000044134	ENSMUSG00000096768
ENSMUSG00000052369	ENSMUSG00000056342
ENSMUSG00000035969	ENSMUSG00000000787
ENSMUSG00000025969	ENSMUSG00000042225
ENSMUSG00000036091	ENSMUSG00000034579
ENSMUSG00000030020	ENSMUSG00000028933
ENSMUSG00000064202	ENSMUSG00000031647
ENSMUSG00000044876	ENSMUSG00000018774
ENSMUSG00000025465	ENSMUSG00000027981
ENSMUSG00000029455	ENSMUSG00000024472
ENSMUSG00000026463	ENSMUSG00000024238
ENSMUSG00000090150	ENSMUSG00000047496
ENSMUSG00000038670	ENSMUSG00000086907
ENSMUSG00000034189	ENSMUSG00000069755
ENSMUSG00000078566	ENSMUSG00000020326
ENSMUSG00000004207	ENSMUSG00000024974
ENSMUSG00000024339	ENSMUSG00000050730
ENSMUSG00000004892	ENSMUSG00000083594
ENSMUSG00000025736	ENSMUSG00000004127
ENSMUSG00000034917	ENSMUSG00000026547
ENSMUSG00000044407	ENSMUSG00000038623
ENSMUSG00000039838	ENSMUSG00000025762
ENSMUSG00000021234	ENSMUSG00000027107
ENSMUSG00000007021	ENSMUSG00000067724
ENSMUSG00000028128	ENSMUSG00000085669
ENSMUSG00000020829	ENSMUSG00000088290
ENSMUSG00000022236	ENSMUSG00000033066
ENSMUSG00000002346	ENSMUSG00000056763
ENSMUSG00000021700	ENSMUSG00000029687
ENSMUSG00000041625	ENSMUSG00000063254
ENSMUSG00000040867	ENSMUSG00000031207
ENSMUSG00000020068	ENSMUSG00000018379
ENSMUSG00000056121	ENSMUSG00000083179
ENSMUSG00000029009	ENSMUSG00000093908
ENSMUSG00000035513	ENSMUSG00000079645
ENSMUSG00000026628	ENSMUSG00000024614
ENSMUSG00000067370	ENSMUSG00000055761
ENSMUSG00000032652	ENSMUSG00000057766
ENSMUSG00000037820	ENSMUSG00000087528
ENSMUSG00000079557	ENSMUSG00000036990
ENSMUSG00000002983	ENSMUSG00000024590
ENSMUSG00000002763	ENSMUSG00000047259
ENSMUSG00000025791	ENSMUSG00000065259
ENSMUSG00000006301	ENSMUSG00000078872
ENSMUSG00000035275	ENSMUSG00000096370
ENSMUSG00000035547	ENSMUSG00000090693
ENSMUSG00000029603	ENSMUSG00000028367
ENSMUSG00000048546	ENSMUSG00000027654
ENSMUSG00000030340	ENSMUSG00000032855
ENSMUSG00000029999	ENSMUSG00000062960
ENSMUSG00000074170	ENSMUSG00000087368
ENSMUSG00000056091	ENSMUSG00000040812
ENSMUSG00000009394	ENSMUSG00000038702
ENSMUSG00000053040	ENSMUSG00000074733
ENSMUSG00000039936	ENSMUSG00000002428
ENSMUSG00000057963	ENSMUSG00000020687
ENSMUSG00000007987	ENSMUSG00000056367
ENSMUSG00000045999	ENSMUSG00000042807
ENSMUSG00000031144	ENSMUSG00000073016
ENSMUSG00000022102	ENSMUSG00000025958
ENSMUSG00000029578	ENSMUSG00000024659
ENSMUSG00000023572	ENSMUSG00000033054
ENSMUSG00000013698	ENSMUSG00000064329
ENSMUSG00000037049	ENSMUSG00000092887
ENSMUSG00000015944	ENSMUSG00000031562
ENSMUSG00000048644	ENSMUSG00000038174
ENSMUSG00000031903	ENSMUSG00000032643
ENSMUSG00000025207	ENSMUSG00000064493
ENSMUSG00000021338	ENSMUSG00000082163
ENSMUSG00000056698	ENSMUSG00000056124
ENSMUSG00000002871	ENSMUSG00000059791
ENSMUSG00000022620	ENSMUSG00000040254
ENSMUSG00000032968	ENSMUSG00000057132
ENSMUSG00000072235	ENSMUSG00000040852
ENSMUSG00000029103	ENSMUSG00000024833
ENSMUSG00000025921	ENSMUSG00000032212
ENSMUSG00000048537	ENSMUSG00000045991
ENSMUSG00000031399	ENSMUSG00000031639
ENSMUSG00000013539	ENSMUSG00000021068
ENSMUSG00000003575	ENSMUSG00000028885
ENSMUSG00000071076	ENSMUSG00000006369
ENSMUSG00000029001	ENSMUSG00000079139
ENSMUSG00000051065	ENSMUSG00000007646
ENSMUSG00000039648	ENSMUSG00000022800
ENSMUSG00000030257	ENSMUSG00000049649
ENSMUSG00000043290	ENSMUSG00000025240
ENSMUSG00000002032	ENSMUSG00000030878
ENSMUSG00000040640	ENSMUSG00000036168
ENSMUSG00000028121	ENSMUSG00000057147
ENSMUSG00000029060	ENSMUSG00000065282
ENSMUSG00000063065	ENSMUSG00000093597
ENSMUSG00000047370	ENSMUSG00000026153
ENSMUSG00000010045	ENSMUSG00000036572
ENSMUSG00000020308	ENSMUSG00000020572
ENSMUSG00000020926	ENSMUSG00000089940
ENSMUSG00000039976	ENSMUSG00000057113
ENSMUSG00000025381	ENSMUSG00000027201
ENSMUSG00000048967	ENSMUSG00000000266
ENSMUSG00000049191	ENSMUSG00000078886
ENSMUSG00000069633	ENSMUSG00000017485
ENSMUSG00000017132	ENSMUSG00000047996
ENSMUSG00000046408	ENSMUSG00000021728
ENSMUSG00000024892	ENSMUSG00000026425
ENSMUSG00000075389	ENSMUSG00000020189
ENSMUSG00000029875	ENSMUSG00000037400
ENSMUSG00000046861	ENSMUSG00000025980
ENSMUSG00000059277	ENSMUSG00000052798
ENSMUSG00000028821	ENSMUSG00000054099
ENSMUSG00000045822	ENSMUSG00000069135
ENSMUSG00000034648	ENSMUSG00000024293
ENSMUSG00000072941	ENSMUSG00000034560
ENSMUSG00000035407	ENSMUSG00000025616
ENSMUSG00000020639	ENSMUSG00000025531
ENSMUSG00000066278	ENSMUSG00000041313
ENSMUSG00000034522	ENSMUSG00000028211
ENSMUSG00000057246	ENSMUSG00000030283
ENSMUSG00000029673	ENSMUSG00000025473
ENSMUSG00000040746	ENSMUSG00000062210
ENSMUSG00000087165	ENSMUSG00000036918
ENSMUSG00000022450	ENSMUSG00000053965
ENSMUSG00000030538	ENSMUSG00000085465
ENSMUSG00000015599	ENSMUSG00000040367
ENSMUSG00000036599	ENSMUSG00000096841
ENSMUSG00000030125	ENSMUSG00000037239
ENSMUSG00000057375	ENSMUSG00000034248
ENSMUSG00000095134	ENSMUSG00000043410
ENSMUSG00000020889	ENSMUSG00000060149
ENSMUSG00000037747	ENSMUSG00000037876
ENSMUSG00000029007	ENSMUSG00000035840
ENSMUSG00000078670	ENSMUSG00000020212
ENSMUSG00000055026	ENSMUSG00000025060
ENSMUSG00000035781	ENSMUSG00000034480
ENSMUSG00000049086	ENSMUSG00000041261
ENSMUSG00000036955	ENSMUSG00000058748
ENSMUSG00000005949	ENSMUSG00000020863
ENSMUSG00000002308	ENSMUSG00000087431
ENSMUSG00000030000	ENSMUSG00000035168
ENSMUSG00000010663	ENSMUSG00000027075
ENSMUSG00000015305	ENSMUSG00000037608
ENSMUSG00000037432	ENSMUSG00000054871
ENSMUSG00000022840	ENSMUSG00000044060
ENSMUSG00000073421	ENSMUSG00000026384
ENSMUSG00000073485	ENSMUSG00000034731
ENSMUSG00000026411	ENSMUSG00000056383
ENSMUSG00000020400	ENSMUSG00000053600
ENSMUSG00000051007	ENSMUSG00000073164
ENSMUSG00000085498	ENSMUSG00000050808
ENSMUSG00000037235	ENSMUSG00000010461
ENSMUSG00000021760	ENSMUSG00000038535
ENSMUSG00000005237	ENSMUSG00000025358
ENSMUSG00000058297	ENSMUSG00000019303
ENSMUSG00000086841	ENSMUSG00000002007
ENSMUSG00000076431	ENSMUSG00000040721
ENSMUSG00000030731	ENSMUSG00000027823
ENSMUSG00000034993	ENSMUSG00000026017
ENSMUSG00000055805	ENSMUSG00000034724
ENSMUSG00000067567	ENSMUSG00000079491
ENSMUSG00000025235	ENSMUSG00000087373
ENSMUSG00000056155	ENSMUSG00000034021
ENSMUSG00000067825	ENSMUSG00000020380
ENSMUSG00000021643	ENSMUSG00000096696
ENSMUSG00000030987	ENSMUSG00000072653
ENSMUSG00000040128	ENSMUSG00000004980
ENSMUSG00000071637	ENSMUSG00000043535
ENSMUSG00000050721	ENSMUSG00000056268
ENSMUSG00000051185	ENSMUSG00000038126
ENSMUSG00000041609	ENSMUSG00000044816
ENSMUSG00000045672	ENSMUSG00000007617
ENSMUSG00000053644	ENSMUSG00000085501
ENSMUSG00000005514	ENSMUSG00000034912
ENSMUSG00000046822	ENSMUSG00000003824
ENSMUSG00000040415	ENSMUSG00000024054
ENSMUSG00000015478	ENSMUSG00000066324
ENSMUSG00000037754	ENSMUSG00000070336
ENSMUSG00000054091	ENSMUSG00000025658
ENSMUSG00000054277	ENSMUSG00000030660
ENSMUSG00000029512	ENSMUSG00000023892
ENSMUSG00000020423	ENSMUSG00000007050
ENSMUSG00000020642	ENSMUSG00000018189
ENSMUSG00000022175	ENSMUSG00000027824
ENSMUSG00000090262	ENSMUSG00000055531
ENSMUSG00000026188	ENSMUSG00000020000
ENSMUSG00000055633	ENSMUSG00000024957
ENSMUSG00000052248	ENSMUSG00000044957
ENSMUSG00000018648	ENSMUSG00000089651
ENSMUSG00000054619	ENSMUSG00000031527
ENSMUSG00000020485	ENSMUSG00000002900
ENSMUSG00000046556	ENSMUSG00000030309
ENSMUSG00000012126	ENSMUSG00000054321
ENSMUSG00000051678	ENSMUSG00000042460
ENSMUSG00000025232	ENSMUSG00000033730
ENSMUSG00000004788	ENSMUSG00000020982
ENSMUSG00000052934	ENSMUSG00000037962
ENSMUSG00000051483	ENSMUSG00000029862
ENSMUSG00000003344	ENSMUSG00000021556
ENSMUSG00000032388	ENSMUSG00000037278
ENSMUSG00000060176	ENSMUSG00000020363
ENSMUSG00000054976	ENSMUSG00000039153
ENSMUSG00000022671	ENSMUSG00000094263
ENSMUSG00000038286	ENSMUSG00000041245
ENSMUSG00000015980	ENSMUSG00000042943
ENSMUSG00000031827	ENSMUSG00000024097
ENSMUSG00000091811	ENSMUSG00000004591
ENSMUSG00000010095	ENSMUSG00000063253
ENSMUSG00000020538	ENSMUSG00000020516
ENSMUSG00000052253	ENSMUSG00000089901
ENSMUSG00000037499	ENSMUSG00000024299
ENSMUSG00000031955	ENSMUSG00000022789
ENSMUSG00000024561	ENSMUSG00000042167
ENSMUSG00000064372	ENSMUSG00000020362
ENSMUSG00000048756	ENSMUSG00000003847
ENSMUSG00000025579	ENSMUSG00000072066
ENSMUSG00000046618	ENSMUSG00000091155
ENSMUSG00000039477	ENSMUSG00000057894
ENSMUSG00000033998	ENSMUSG00000029246
ENSMUSG00000041075	ENSMUSG00000084315
ENSMUSG00000039953	ENSMUSG00000069049
ENSMUSG00000035900	ENSMUSG00000001053
ENSMUSG00000040213	ENSMUSG00000029191
ENSMUSG00000009731	ENSMUSG00000032172
ENSMUSG00000036764	ENSMUSG00000022952
ENSMUSG00000020432	ENSMUSG00000021196
ENSMUSG00000031938	ENSMUSG00000023852
ENSMUSG00000024501	ENSMUSG00000052446
ENSMUSG00000071176	ENSMUSG00000030790
ENSMUSG00000047013	ENSMUSG00000031659
ENSMUSG00000022490	ENSMUSG00000085207
ENSMUSG00000005958	ENSMUSG00000041057
ENSMUSG00000023707	ENSMUSG00000003974
ENSMUSG00000073633	ENSMUSG00000061778
ENSMUSG00000067847	ENSMUSG00000025887
ENSMUSG00000064373	ENSMUSG00000028689
ENSMUSG00000096210	ENSMUSG00000066551
ENSMUSG00000001018	ENSMUSG00000020019
ENSMUSG00000003352	ENSMUSG00000062198
ENSMUSG00000034757	ENSMUSG00000021870
ENSMUSG00000038058	ENSMUSG00000028252
ENSMUSG00000004187	ENSMUSG00000022747
ENSMUSG00000021567	ENSMUSG00000037486
ENSMUSG00000043811	ENSMUSG00000042359
ENSMUSG00000000093	ENSMUSG00000026761
ENSMUSG00000085956	ENSMUSG00000037894
ENSMUSG00000021190	ENSMUSG00000057596
ENSMUSG00000078794	ENSMUSG00000044350
ENSMUSG00000029093	ENSMUSG00000079509
ENSMUSG00000029456	ENSMUSG00000013663
ENSMUSG00000057778	ENSMUSG00000027206
ENSMUSG00000024953	ENSMUSG00000027082
ENSMUSG00000031887	ENSMUSG00000021585
ENSMUSG00000087413	ENSMUSG00000090626
ENSMUSG00000023169	ENSMUSG00000044313
ENSMUSG00000025417	ENSMUSG00000055436
ENSMUSG00000020902	ENSMUSG00000030671
ENSMUSG00000051736	ENSMUSG00000041846
ENSMUSG00000047632	ENSMUSG00000050164
ENSMUSG00000039656	ENSMUSG00000038225
ENSMUSG00000019478	ENSMUSG00000027968
ENSMUSG00000030086	ENSMUSG00000030657
ENSMUSG00000043415	ENSMUSG00000023953
ENSMUSG00000025408	ENSMUSG00000018217
ENSMUSG00000049339	ENSMUSG00000025190
ENSMUSG00000055401	ENSMUSG00000020074
ENSMUSG00000078349	ENSMUSG00000024491
ENSMUSG00000029598	ENSMUSG00000040896
ENSMUSG00000015575	ENSMUSG00000074252
ENSMUSG00000019055	ENSMUSG00000044505
ENSMUSG00000090952	ENSMUSG00000031450
ENSMUSG00000074892	ENSMUSG00000090659
ENSMUSG00000071757	ENSMUSG00000018199
ENSMUSG00000024900	ENSMUSG00000013736
ENSMUSG00000027070	ENSMUSG00000044783
ENSMUSG00000023259	ENSMUSG00000064341
ENSMUSG00000057098	ENSMUSG00000035107
ENSMUSG00000022309	ENSMUSG00000049307
ENSMUSG00000046546	ENSMUSG00000063018
ENSMUSG00000035228	ENSMUSG00000074826
ENSMUSG00000039686	ENSMUSG00000033411
ENSMUSG00000038312	ENSMUSG00000056870
ENSMUSG00000038526	ENSMUSG00000032410
ENSMUSG00000028744	ENSMUSG00000033943
ENSMUSG00000001247	ENSMUSG00000074782
ENSMUSG00000030401	ENSMUSG00000030557
ENSMUSG00000001289	ENSMUSG00000046404
ENSMUSG00000079002	ENSMUSG00000079083
ENSMUSG00000071073	ENSMUSG00000085279
ENSMUSG00000002083	ENSMUSG00000022247
ENSMUSG00000040010	ENSMUSG00000047036
ENSMUSG00000050428	ENSMUSG00000026193
ENSMUSG00000054008	ENSMUSG00000067929
ENSMUSG00000056316	ENSMUSG00000028614
ENSMUSG00000033510	ENSMUSG00000029108
ENSMUSG00000007216	ENSMUSG00000004347
ENSMUSG00000007950	ENSMUSG00000021709
ENSMUSG00000023990	ENSMUSG00000046873
ENSMUSG00000021559	ENSMUSG00000046532
ENSMUSG00000057193	ENSMUSG00000031885
ENSMUSG00000026123	ENSMUSG00000038630
ENSMUSG00000042662	ENSMUSG00000049871
ENSMUSG00000035095	ENSMUSG00000060771
ENSMUSG00000025784	ENSMUSG00000022142
ENSMUSG00000037204	ENSMUSG00000057842
ENSMUSG00000034308	ENSMUSG00000045287
ENSMUSG00000028684	ENSMUSG00000058809
ENSMUSG00000047880	ENSMUSG00000023908
ENSMUSG00000078853	ENSMUSG00000009575
ENSMUSG00000044794	ENSMUSG00000094614
ENSMUSG00000033379	ENSMUSG00000033060
ENSMUSG00000031156	ENSMUSG00000031931
ENSMUSG00000040563	ENSMUSG00000049881
ENSMUSG00000040722	ENSMUSG00000004317
ENSMUSG00000035671	ENSMUSG00000072762
ENSMUSG00000021286	ENSMUSG00000063663
ENSMUSG00000015476	ENSMUSG00000040565
ENSMUSG00000001700	ENSMUSG00000037375
ENSMUSG00000044317	ENSMUSG00000041328
ENSMUSG00000003153	ENSMUSG00000074656
ENSMUSG00000042116	ENSMUSG00000031201
ENSMUSG00000033491	ENSMUSG00000043498
ENSMUSG00000029592	ENSMUSG00000030223
ENSMUSG00000071074	ENSMUSG00000031910
ENSMUSG00000086003	ENSMUSG00000074994
[truncated: 2,381 more rows]
