# Supplementary material for: m6A Regulates Neurogenesis and Neuronal Development by Modulating Histone Methyltransferase Ezh2
Source: Genomics Proteomics Bioinformatics. 2019 May 30;17(2):154–68. doi: 10.1016/j.gpb.2018.12.007 (PMC6620265; doi:10.1016/j.gpb.2018.12.007)
Supplement: Supplementary Table S3 [file mmc9.xlsx]

## Sheet: Sheet1
Table S3 The list of differentially-expressed m6A tagged genes upon the differentiation of aNSCs
Ensembl_ID
ENSMUSG00000000001
ENSMUSG00000000028
ENSMUSG00000000056
ENSMUSG00000000058
ENSMUSG00000000078
ENSMUSG00000000085
ENSMUSG00000000093
ENSMUSG00000000120
ENSMUSG00000000126
ENSMUSG00000000131
ENSMUSG00000000134
ENSMUSG00000000142
ENSMUSG00000000148
ENSMUSG00000000149
ENSMUSG00000000171
ENSMUSG00000000184
ENSMUSG00000000194
ENSMUSG00000000202
ENSMUSG00000000247
ENSMUSG00000000253
ENSMUSG00000000266
ENSMUSG00000000275
ENSMUSG00000000276
ENSMUSG00000000278
ENSMUSG00000000282
ENSMUSG00000000305
ENSMUSG00000000325
ENSMUSG00000000326
ENSMUSG00000000340
ENSMUSG00000000374
ENSMUSG00000000378
ENSMUSG00000000384
ENSMUSG00000000416
ENSMUSG00000000420
ENSMUSG00000000441
ENSMUSG00000000531
ENSMUSG00000000532
ENSMUSG00000000538
ENSMUSG00000000552
ENSMUSG00000000555
ENSMUSG00000000561
ENSMUSG00000000563
ENSMUSG00000000567
ENSMUSG00000000568
ENSMUSG00000000579
ENSMUSG00000000594
ENSMUSG00000000605
ENSMUSG00000000628
ENSMUSG00000000631
ENSMUSG00000000632
ENSMUSG00000000686
ENSMUSG00000000693
ENSMUSG00000000708
ENSMUSG00000000711
ENSMUSG00000000738
ENSMUSG00000000743
ENSMUSG00000000751
ENSMUSG00000000776
ENSMUSG00000000782
ENSMUSG00000000787
ENSMUSG00000000794
ENSMUSG00000000804
ENSMUSG00000000823
ENSMUSG00000000826
ENSMUSG00000000838
ENSMUSG00000000861
ENSMUSG00000000876
ENSMUSG00000000881
ENSMUSG00000000884
ENSMUSG00000000902
ENSMUSG00000000915
ENSMUSG00000000942
ENSMUSG00000000948
ENSMUSG00000000957
ENSMUSG00000000976
ENSMUSG00000001016
ENSMUSG00000001018
ENSMUSG00000001034
ENSMUSG00000001036
ENSMUSG00000001052
ENSMUSG00000001053
ENSMUSG00000001054
ENSMUSG00000001056
ENSMUSG00000001062
ENSMUSG00000001065
ENSMUSG00000001089
ENSMUSG00000001098
ENSMUSG00000001100
ENSMUSG00000001105
ENSMUSG00000001119
ENSMUSG00000001120
ENSMUSG00000001127
ENSMUSG00000001128
ENSMUSG00000001138
ENSMUSG00000001143
ENSMUSG00000001150
ENSMUSG00000001151
ENSMUSG00000001156
ENSMUSG00000001157
ENSMUSG00000001158
ENSMUSG00000001173
ENSMUSG00000001175
ENSMUSG00000001211
ENSMUSG00000001227
ENSMUSG00000001228
ENSMUSG00000001229
ENSMUSG00000001240
ENSMUSG00000001248
ENSMUSG00000001260
ENSMUSG00000001280
ENSMUSG00000001285
ENSMUSG00000001288
ENSMUSG00000001300
ENSMUSG00000001305
ENSMUSG00000001313
ENSMUSG00000001323
ENSMUSG00000001334
ENSMUSG00000001366
ENSMUSG00000001383
ENSMUSG00000001415
ENSMUSG00000001416
ENSMUSG00000001419
ENSMUSG00000001424
ENSMUSG00000001435
ENSMUSG00000001436
ENSMUSG00000001440
ENSMUSG00000001441
ENSMUSG00000001445
ENSMUSG00000001467
ENSMUSG00000001472
ENSMUSG00000001473
ENSMUSG00000001482
ENSMUSG00000001496
ENSMUSG00000001504
ENSMUSG00000001507
ENSMUSG00000001517
ENSMUSG00000001518
ENSMUSG00000001521
ENSMUSG00000001525
ENSMUSG00000001542
ENSMUSG00000001552
ENSMUSG00000001558
ENSMUSG00000001569
ENSMUSG00000001630
ENSMUSG00000001632
ENSMUSG00000001642
ENSMUSG00000001663
ENSMUSG00000001674
ENSMUSG00000001687
ENSMUSG00000001700
ENSMUSG00000001707
ENSMUSG00000001729
ENSMUSG00000001751
ENSMUSG00000001755
ENSMUSG00000001761
ENSMUSG00000001767
ENSMUSG00000001768
ENSMUSG00000001783
ENSMUSG00000001786
ENSMUSG00000001794
ENSMUSG00000001802
ENSMUSG00000001829
ENSMUSG00000001833
ENSMUSG00000001847
ENSMUSG00000001855
ENSMUSG00000001864
ENSMUSG00000001870
ENSMUSG00000001909
ENSMUSG00000001910
ENSMUSG00000001911
ENSMUSG00000001918
ENSMUSG00000001924
ENSMUSG00000001942
ENSMUSG00000001948
ENSMUSG00000001983
ENSMUSG00000001985
ENSMUSG00000001986
ENSMUSG00000001995
ENSMUSG00000001998
ENSMUSG00000002006
ENSMUSG00000002017
ENSMUSG00000002028
ENSMUSG00000002031
ENSMUSG00000002052
ENSMUSG00000002055
ENSMUSG00000002058
ENSMUSG00000002064
ENSMUSG00000002068
ENSMUSG00000002083
ENSMUSG00000002102
ENSMUSG00000002103
ENSMUSG00000002104
ENSMUSG00000002105
ENSMUSG00000002108
ENSMUSG00000002109
ENSMUSG00000002129
ENSMUSG00000002205
ENSMUSG00000002210
ENSMUSG00000002221
ENSMUSG00000002222
ENSMUSG00000002227
ENSMUSG00000002233
ENSMUSG00000002249
ENSMUSG00000002250
ENSMUSG00000002265
ENSMUSG00000002266
ENSMUSG00000002279
ENSMUSG00000002297
ENSMUSG00000002307
ENSMUSG00000002308
ENSMUSG00000002320
ENSMUSG00000002325
ENSMUSG00000002326
ENSMUSG00000002329
ENSMUSG00000002341
ENSMUSG00000002342
ENSMUSG00000002343
ENSMUSG00000002345
ENSMUSG00000002346
ENSMUSG00000002365
ENSMUSG00000002372
ENSMUSG00000002393
ENSMUSG00000002395
ENSMUSG00000002409
ENSMUSG00000002413
ENSMUSG00000002455
ENSMUSG00000002458
ENSMUSG00000002459
ENSMUSG00000002477
ENSMUSG00000002486
ENSMUSG00000002489
ENSMUSG00000002496
ENSMUSG00000002504
ENSMUSG00000002524
ENSMUSG00000002546
ENSMUSG00000002578
ENSMUSG00000002602
ENSMUSG00000002603
ENSMUSG00000002608
ENSMUSG00000002617
ENSMUSG00000002625
ENSMUSG00000002635
ENSMUSG00000002658
ENSMUSG00000002660
ENSMUSG00000002679
ENSMUSG00000002718
ENSMUSG00000002733
ENSMUSG00000002741
ENSMUSG00000002748
ENSMUSG00000002763
ENSMUSG00000002768
ENSMUSG00000002778
ENSMUSG00000002781
ENSMUSG00000002799
ENSMUSG00000002803
ENSMUSG00000002804
ENSMUSG00000002808
ENSMUSG00000002812
ENSMUSG00000002814
ENSMUSG00000002820
ENSMUSG00000002833
ENSMUSG00000002835
ENSMUSG00000002844
ENSMUSG00000002845
ENSMUSG00000002870
ENSMUSG00000002871
ENSMUSG00000002881
ENSMUSG00000002897
ENSMUSG00000002900
ENSMUSG00000002908
ENSMUSG00000002910
ENSMUSG00000002948
ENSMUSG00000002949
ENSMUSG00000002957
ENSMUSG00000002968
ENSMUSG00000002981
ENSMUSG00000002983
ENSMUSG00000002984
ENSMUSG00000002985
ENSMUSG00000002997
ENSMUSG00000003031
ENSMUSG00000003032
ENSMUSG00000003033
ENSMUSG00000003037
ENSMUSG00000003039
ENSMUSG00000003068
ENSMUSG00000003070
ENSMUSG00000003099
ENSMUSG00000003119
ENSMUSG00000003123
ENSMUSG00000003131
ENSMUSG00000003135
ENSMUSG00000003153
ENSMUSG00000003154
ENSMUSG00000003161
ENSMUSG00000003166
ENSMUSG00000003184
ENSMUSG00000003190
ENSMUSG00000003198
ENSMUSG00000003199
ENSMUSG00000003200
ENSMUSG00000003226
ENSMUSG00000003228
ENSMUSG00000003233
ENSMUSG00000003234
ENSMUSG00000003235
ENSMUSG00000003269
ENSMUSG00000003279
ENSMUSG00000003299
ENSMUSG00000003308
ENSMUSG00000003316
ENSMUSG00000003344
ENSMUSG00000003345
ENSMUSG00000003348
ENSMUSG00000003352
ENSMUSG00000003360
ENSMUSG00000003363
ENSMUSG00000003378
ENSMUSG00000003382
ENSMUSG00000003402
ENSMUSG00000003410
ENSMUSG00000003411
ENSMUSG00000003420
ENSMUSG00000003421
ENSMUSG00000003423
ENSMUSG00000003436
ENSMUSG00000003438
ENSMUSG00000003444
ENSMUSG00000003452
ENSMUSG00000003458
ENSMUSG00000003464
ENSMUSG00000003500
ENSMUSG00000003518
ENSMUSG00000003526
ENSMUSG00000003527
ENSMUSG00000003528
ENSMUSG00000003531
ENSMUSG00000003534
ENSMUSG00000003541
ENSMUSG00000003546
ENSMUSG00000003573
ENSMUSG00000003575
ENSMUSG00000003581
ENSMUSG00000003585
ENSMUSG00000003604
ENSMUSG00000003617
ENSMUSG00000003644
ENSMUSG00000003660
ENSMUSG00000003662
ENSMUSG00000003680
ENSMUSG00000003721
ENSMUSG00000003731
ENSMUSG00000003746
ENSMUSG00000003752
ENSMUSG00000003762
ENSMUSG00000003778
ENSMUSG00000003779
ENSMUSG00000003808
ENSMUSG00000003809
ENSMUSG00000003810
ENSMUSG00000003812
ENSMUSG00000003813
ENSMUSG00000003824
ENSMUSG00000003847
ENSMUSG00000003848
ENSMUSG00000003863
ENSMUSG00000003865
ENSMUSG00000003868
ENSMUSG00000003872
ENSMUSG00000003923
ENSMUSG00000003929
ENSMUSG00000003934
ENSMUSG00000003949
ENSMUSG00000003970
ENSMUSG00000003974
ENSMUSG00000003992
ENSMUSG00000004018
ENSMUSG00000004031
ENSMUSG00000004035
ENSMUSG00000004040
ENSMUSG00000004044
ENSMUSG00000004054
ENSMUSG00000004056
ENSMUSG00000004069
ENSMUSG00000004070
ENSMUSG00000004071
ENSMUSG00000004085
ENSMUSG00000004096
ENSMUSG00000004098
ENSMUSG00000004099
ENSMUSG00000004100
ENSMUSG00000004105
ENSMUSG00000004113
ENSMUSG00000004127
ENSMUSG00000004151
ENSMUSG00000004187
ENSMUSG00000004221
ENSMUSG00000004233
ENSMUSG00000004263
ENSMUSG00000004264
ENSMUSG00000004268
ENSMUSG00000004270
ENSMUSG00000004285
ENSMUSG00000004317
ENSMUSG00000004319
ENSMUSG00000004347
ENSMUSG00000004356
ENSMUSG00000004360
ENSMUSG00000004364
ENSMUSG00000004383
ENSMUSG00000004393
ENSMUSG00000004446
ENSMUSG00000004451
ENSMUSG00000004455
ENSMUSG00000004460
ENSMUSG00000004462
ENSMUSG00000004500
ENSMUSG00000004508
ENSMUSG00000004530
ENSMUSG00000004562
ENSMUSG00000004565
ENSMUSG00000004568
ENSMUSG00000004591
ENSMUSG00000004610
ENSMUSG00000004633
ENSMUSG00000004637
ENSMUSG00000004661
ENSMUSG00000004665
ENSMUSG00000004667
ENSMUSG00000004677
ENSMUSG00000004698
ENSMUSG00000004768
ENSMUSG00000004788
ENSMUSG00000004789
ENSMUSG00000004791
ENSMUSG00000004798
ENSMUSG00000004843
ENSMUSG00000004846
ENSMUSG00000004849
ENSMUSG00000004865
ENSMUSG00000004891
ENSMUSG00000004892
ENSMUSG00000004895
ENSMUSG00000004896
ENSMUSG00000004902
ENSMUSG00000004929
ENSMUSG00000004931
ENSMUSG00000004933
ENSMUSG00000004934
ENSMUSG00000004936
ENSMUSG00000004937
ENSMUSG00000004947
ENSMUSG00000004961
ENSMUSG00000004994
ENSMUSG00000004996
ENSMUSG00000005034
ENSMUSG00000005043
ENSMUSG00000005045
ENSMUSG00000005057
ENSMUSG00000005078
ENSMUSG00000005087
ENSMUSG00000005089
ENSMUSG00000005102
ENSMUSG00000005103
ENSMUSG00000005107
ENSMUSG00000005142
ENSMUSG00000005150
ENSMUSG00000005198
ENSMUSG00000005204
ENSMUSG00000005233
ENSMUSG00000005267
ENSMUSG00000005299
ENSMUSG00000005312
ENSMUSG00000005338
ENSMUSG00000005354
ENSMUSG00000005360
ENSMUSG00000005362
ENSMUSG00000005370
ENSMUSG00000005371
ENSMUSG00000005374
ENSMUSG00000005378
ENSMUSG00000005410
ENSMUSG00000005413
ENSMUSG00000005417
ENSMUSG00000005442
ENSMUSG00000005469
ENSMUSG00000005483
ENSMUSG00000005501
ENSMUSG00000005505
ENSMUSG00000005506
ENSMUSG00000005514
ENSMUSG00000005533
ENSMUSG00000005534
ENSMUSG00000005575
ENSMUSG00000005580
ENSMUSG00000005583
ENSMUSG00000005609
ENSMUSG00000005610
ENSMUSG00000005615
ENSMUSG00000005621
ENSMUSG00000005625
ENSMUSG00000005674
ENSMUSG00000005677
ENSMUSG00000005682
ENSMUSG00000005683
ENSMUSG00000005687
ENSMUSG00000005698
ENSMUSG00000005699
ENSMUSG00000005718
ENSMUSG00000005732
ENSMUSG00000005774
ENSMUSG00000005802
ENSMUSG00000005813
ENSMUSG00000005823
ENSMUSG00000005846
ENSMUSG00000005871
ENSMUSG00000005873
ENSMUSG00000005881
ENSMUSG00000005882
ENSMUSG00000005886
ENSMUSG00000005893
ENSMUSG00000005899
ENSMUSG00000005907
ENSMUSG00000005917
ENSMUSG00000005936
ENSMUSG00000005947
ENSMUSG00000005949
ENSMUSG00000005951
ENSMUSG00000005958
ENSMUSG00000005973
ENSMUSG00000005980
ENSMUSG00000005981
ENSMUSG00000005982
ENSMUSG00000005983
ENSMUSG00000005986
ENSMUSG00000006005
ENSMUSG00000006019
ENSMUSG00000006021
ENSMUSG00000006024
ENSMUSG00000006050
ENSMUSG00000006057
ENSMUSG00000006058
ENSMUSG00000006095
ENSMUSG00000006127
ENSMUSG00000006134
ENSMUSG00000006154
ENSMUSG00000006169
ENSMUSG00000006191
ENSMUSG00000006205
ENSMUSG00000006215
ENSMUSG00000006273
ENSMUSG00000006276
ENSMUSG00000006288
ENSMUSG00000006289
ENSMUSG00000006299
ENSMUSG00000006304
ENSMUSG00000006307
ENSMUSG00000006333
ENSMUSG00000006335
ENSMUSG00000006356
ENSMUSG00000006373
ENSMUSG00000006390
ENSMUSG00000006392
ENSMUSG00000006398
ENSMUSG00000006403
ENSMUSG00000006412
ENSMUSG00000006418
ENSMUSG00000006435
ENSMUSG00000006456
ENSMUSG00000006463
ENSMUSG00000006464
ENSMUSG00000006471
ENSMUSG00000006476
ENSMUSG00000006494
ENSMUSG00000006498
ENSMUSG00000006517
ENSMUSG00000006522
ENSMUSG00000006526
ENSMUSG00000006527
ENSMUSG00000006567
ENSMUSG00000006575
ENSMUSG00000006576
ENSMUSG00000006585
ENSMUSG00000006586
ENSMUSG00000006589
ENSMUSG00000006599
ENSMUSG00000006611
ENSMUSG00000006638
ENSMUSG00000006641
ENSMUSG00000006651
ENSMUSG00000006673
ENSMUSG00000006675
ENSMUSG00000006676
ENSMUSG00000006678
ENSMUSG00000006705
ENSMUSG00000006715
ENSMUSG00000006717
ENSMUSG00000006720
ENSMUSG00000006728
ENSMUSG00000006731
ENSMUSG00000006732
ENSMUSG00000006736
ENSMUSG00000006740
ENSMUSG00000006763
ENSMUSG00000006782
ENSMUSG00000006784
ENSMUSG00000006800
ENSMUSG00000006906
ENSMUSG00000006930
ENSMUSG00000006932
ENSMUSG00000006941
ENSMUSG00000006958
ENSMUSG00000007033
ENSMUSG00000007038
ENSMUSG00000007039
ENSMUSG00000007041
ENSMUSG00000007080
ENSMUSG00000007097
ENSMUSG00000007216
ENSMUSG00000007379
ENSMUSG00000007411
ENSMUSG00000007415
ENSMUSG00000007440
ENSMUSG00000007476
ENSMUSG00000007570
ENSMUSG00000007589
ENSMUSG00000007594
ENSMUSG00000007603
ENSMUSG00000007610
ENSMUSG00000007613
ENSMUSG00000007617
ENSMUSG00000007656
ENSMUSG00000007659
ENSMUSG00000007670
ENSMUSG00000007721
ENSMUSG00000007777
ENSMUSG00000007783
ENSMUSG00000007817
ENSMUSG00000007827
ENSMUSG00000007833
ENSMUSG00000007836
ENSMUSG00000007850
ENSMUSG00000007867
ENSMUSG00000007872
ENSMUSG00000007880
ENSMUSG00000007891
ENSMUSG00000007944
ENSMUSG00000007950
ENSMUSG00000007987
ENSMUSG00000007989
ENSMUSG00000008036
ENSMUSG00000008090
ENSMUSG00000008129
ENSMUSG00000008140
ENSMUSG00000008167
ENSMUSG00000008200
ENSMUSG00000008206
ENSMUSG00000008226
ENSMUSG00000008301
ENSMUSG00000008305
ENSMUSG00000008348
ENSMUSG00000008373
ENSMUSG00000008384
ENSMUSG00000008393
ENSMUSG00000008398
ENSMUSG00000008429
ENSMUSG00000008435
ENSMUSG00000008450
ENSMUSG00000008475
ENSMUSG00000008489
ENSMUSG00000008575
ENSMUSG00000008604
ENSMUSG00000008690
ENSMUSG00000008730
ENSMUSG00000008734
ENSMUSG00000008763
ENSMUSG00000008845
ENSMUSG00000008855
ENSMUSG00000008958
ENSMUSG00000008976
ENSMUSG00000008999
ENSMUSG00000009013
ENSMUSG00000009030
ENSMUSG00000009035
ENSMUSG00000009070
ENSMUSG00000009073
ENSMUSG00000009075
ENSMUSG00000009076
ENSMUSG00000009079
ENSMUSG00000009090
ENSMUSG00000009112
ENSMUSG00000009207
ENSMUSG00000009281
ENSMUSG00000009291
ENSMUSG00000009293
ENSMUSG00000009356
ENSMUSG00000009394
ENSMUSG00000009406
ENSMUSG00000009418
ENSMUSG00000009470
ENSMUSG00000009545
ENSMUSG00000009555
ENSMUSG00000009563
ENSMUSG00000009566
ENSMUSG00000009569
ENSMUSG00000009585
ENSMUSG00000009614
ENSMUSG00000009621
ENSMUSG00000009628
ENSMUSG00000009630
ENSMUSG00000009633
ENSMUSG00000009640
ENSMUSG00000009647
ENSMUSG00000009681
ENSMUSG00000009731
ENSMUSG00000009733
ENSMUSG00000009739
ENSMUSG00000009741
ENSMUSG00000009772
ENSMUSG00000009828
ENSMUSG00000009894
ENSMUSG00000009905
ENSMUSG00000009907
ENSMUSG00000009995
ENSMUSG00000010025
ENSMUSG00000010045
ENSMUSG00000010047
ENSMUSG00000010048
ENSMUSG00000010051
ENSMUSG00000010054
ENSMUSG00000010066
ENSMUSG00000010067
ENSMUSG00000010095
ENSMUSG00000010110
ENSMUSG00000010175
ENSMUSG00000010205
ENSMUSG00000010277
ENSMUSG00000010290
ENSMUSG00000010307
ENSMUSG00000010311
ENSMUSG00000010392
ENSMUSG00000010453
ENSMUSG00000010476
ENSMUSG00000010492
ENSMUSG00000010505
ENSMUSG00000010538
ENSMUSG00000010554
ENSMUSG00000010607
ENSMUSG00000010608
ENSMUSG00000010609
ENSMUSG00000010663
ENSMUSG00000010721
ENSMUSG00000010751
ENSMUSG00000010755
ENSMUSG00000010825
ENSMUSG00000010914
ENSMUSG00000010936
ENSMUSG00000011096
ENSMUSG00000011114
ENSMUSG00000011158
ENSMUSG00000011171
ENSMUSG00000011256
ENSMUSG00000011257
ENSMUSG00000011306
ENSMUSG00000011427
ENSMUSG00000011751
ENSMUSG00000011752
ENSMUSG00000011831
ENSMUSG00000011832
ENSMUSG00000011837
ENSMUSG00000011877
ENSMUSG00000011884
ENSMUSG00000011958
ENSMUSG00000011960
ENSMUSG00000012114
ENSMUSG00000012117
ENSMUSG00000012296
ENSMUSG00000012422
ENSMUSG00000012429
ENSMUSG00000012443
ENSMUSG00000012519
ENSMUSG00000012535
ENSMUSG00000012609
ENSMUSG00000012640
ENSMUSG00000012819
ENSMUSG00000013033
ENSMUSG00000013076
ENSMUSG00000013089
ENSMUSG00000013150
ENSMUSG00000013155
ENSMUSG00000013236
ENSMUSG00000013275
ENSMUSG00000013367
ENSMUSG00000013419
ENSMUSG00000013465
ENSMUSG00000013483
ENSMUSG00000013495
ENSMUSG00000013523
ENSMUSG00000013593
ENSMUSG00000013622
ENSMUSG00000013646
ENSMUSG00000013663
ENSMUSG00000013698
ENSMUSG00000013736
ENSMUSG00000013787
ENSMUSG00000013833
ENSMUSG00000013846
ENSMUSG00000013858
ENSMUSG00000013878
ENSMUSG00000013921
ENSMUSG00000013973
ENSMUSG00000013997
ENSMUSG00000014039
ENSMUSG00000014074
ENSMUSG00000014195
ENSMUSG00000014226
ENSMUSG00000014232
ENSMUSG00000014243
ENSMUSG00000014294
ENSMUSG00000014301
ENSMUSG00000014303
ENSMUSG00000014329
ENSMUSG00000014349
ENSMUSG00000014353
ENSMUSG00000014355
ENSMUSG00000014361
ENSMUSG00000014418
ENSMUSG00000014426
ENSMUSG00000014444
ENSMUSG00000014470
ENSMUSG00000014496
ENSMUSG00000014498
ENSMUSG00000014504
ENSMUSG00000014550
ENSMUSG00000014551
ENSMUSG00000014592
ENSMUSG00000014599
ENSMUSG00000014601
ENSMUSG00000014602
ENSMUSG00000014606
ENSMUSG00000014633
ENSMUSG00000014704
ENSMUSG00000014763
ENSMUSG00000014767
ENSMUSG00000014771
ENSMUSG00000014773
ENSMUSG00000014776
ENSMUSG00000014778
ENSMUSG00000014786
ENSMUSG00000014837
ENSMUSG00000014850
ENSMUSG00000014859
ENSMUSG00000014867
ENSMUSG00000014873
ENSMUSG00000014905
ENSMUSG00000014907
ENSMUSG00000014932
ENSMUSG00000014959
ENSMUSG00000014980
ENSMUSG00000015013
ENSMUSG00000015016
ENSMUSG00000015023
ENSMUSG00000015027
ENSMUSG00000015083
ENSMUSG00000015087
ENSMUSG00000015092
ENSMUSG00000015094
ENSMUSG00000015095
ENSMUSG00000015120
ENSMUSG00000015127
ENSMUSG00000015133
ENSMUSG00000015143
ENSMUSG00000015149
ENSMUSG00000015165
ENSMUSG00000015176
ENSMUSG00000015189
ENSMUSG00000015202
ENSMUSG00000015214
ENSMUSG00000015217
ENSMUSG00000015222
ENSMUSG00000015224
ENSMUSG00000015243
ENSMUSG00000015289
ENSMUSG00000015290
ENSMUSG00000015291
ENSMUSG00000015305
ENSMUSG00000015312
ENSMUSG00000015335
ENSMUSG00000015337
ENSMUSG00000015341
ENSMUSG00000015342
ENSMUSG00000015363
ENSMUSG00000015461
ENSMUSG00000015468
ENSMUSG00000015476
ENSMUSG00000015478
ENSMUSG00000015488
ENSMUSG00000015501
ENSMUSG00000015522
ENSMUSG00000015542
ENSMUSG00000015575
ENSMUSG00000015597
ENSMUSG00000015599
ENSMUSG00000015605
ENSMUSG00000015647
ENSMUSG00000015653
ENSMUSG00000015656
ENSMUSG00000015659
ENSMUSG00000015672
ENSMUSG00000015697
ENSMUSG00000015709
ENSMUSG00000015711
ENSMUSG00000015714
ENSMUSG00000015745
ENSMUSG00000015748
ENSMUSG00000015749
ENSMUSG00000015750
ENSMUSG00000015755
ENSMUSG00000015757
ENSMUSG00000015766
ENSMUSG00000015829
ENSMUSG00000015837
ENSMUSG00000015839
ENSMUSG00000015846
ENSMUSG00000015869
ENSMUSG00000015882
ENSMUSG00000015937
ENSMUSG00000015942
ENSMUSG00000015943
ENSMUSG00000015944
ENSMUSG00000015961
ENSMUSG00000015971
ENSMUSG00000015994
ENSMUSG00000016028
ENSMUSG00000016128
ENSMUSG00000016181
ENSMUSG00000016200
ENSMUSG00000016253
ENSMUSG00000016256
ENSMUSG00000016257
ENSMUSG00000016262
ENSMUSG00000016308
ENSMUSG00000016344
ENSMUSG00000016346
ENSMUSG00000016386
ENSMUSG00000016409
ENSMUSG00000016477
ENSMUSG00000016487
ENSMUSG00000016510
ENSMUSG00000016520
ENSMUSG00000016526
ENSMUSG00000016528
ENSMUSG00000016534
ENSMUSG00000016541
ENSMUSG00000016552
ENSMUSG00000016554
ENSMUSG00000016619
ENSMUSG00000016624
ENSMUSG00000016664
ENSMUSG00000016757
ENSMUSG00000016763
ENSMUSG00000016831
ENSMUSG00000016918
ENSMUSG00000016921
ENSMUSG00000016933
ENSMUSG00000016940
ENSMUSG00000016946
ENSMUSG00000016984
ENSMUSG00000017009
ENSMUSG00000017057
ENSMUSG00000017119
ENSMUSG00000017132
ENSMUSG00000017144
ENSMUSG00000017146
ENSMUSG00000017176
ENSMUSG00000017188
ENSMUSG00000017221
ENSMUSG00000017264
ENSMUSG00000017286
ENSMUSG00000017288
ENSMUSG00000017291
ENSMUSG00000017299
ENSMUSG00000017307
ENSMUSG00000017314
ENSMUSG00000017376
ENSMUSG00000017386
ENSMUSG00000017404
ENSMUSG00000017405
ENSMUSG00000017421
ENSMUSG00000017453
ENSMUSG00000017466
ENSMUSG00000017478
ENSMUSG00000017485
ENSMUSG00000017491
ENSMUSG00000017493
ENSMUSG00000017499
ENSMUSG00000017548
ENSMUSG00000017550
ENSMUSG00000017561
ENSMUSG00000017615
ENSMUSG00000017631
ENSMUSG00000017639
ENSMUSG00000017664
ENSMUSG00000017667
ENSMUSG00000017670
ENSMUSG00000017679
ENSMUSG00000017686
ENSMUSG00000017692
ENSMUSG00000017713
ENSMUSG00000017715
ENSMUSG00000017716
ENSMUSG00000017718
ENSMUSG00000017721
ENSMUSG00000017724
ENSMUSG00000017747
ENSMUSG00000017754
ENSMUSG00000017756
ENSMUSG00000017764
ENSMUSG00000017765
ENSMUSG00000017774
ENSMUSG00000017776
ENSMUSG00000017781
ENSMUSG00000017802
ENSMUSG00000017831
ENSMUSG00000017858
ENSMUSG00000017861
ENSMUSG00000017897
ENSMUSG00000017929
ENSMUSG00000017943
ENSMUSG00000017999
ENSMUSG00000018040
ENSMUSG00000018042
ENSMUSG00000018076
ENSMUSG00000018102
ENSMUSG00000018143
ENSMUSG00000018160
ENSMUSG00000018167
ENSMUSG00000018189
ENSMUSG00000018196
ENSMUSG00000018199
ENSMUSG00000018209
ENSMUSG00000018238
ENSMUSG00000018239
ENSMUSG00000018287
ENSMUSG00000018293
ENSMUSG00000018322
ENSMUSG00000018326
ENSMUSG00000018334
ENSMUSG00000018340
ENSMUSG00000018347
ENSMUSG00000018372
ENSMUSG00000018377
ENSMUSG00000018378
ENSMUSG00000018379
ENSMUSG00000018381
ENSMUSG00000018395
ENSMUSG00000018398
ENSMUSG00000018401
ENSMUSG00000018405
ENSMUSG00000018411
ENSMUSG00000018412
ENSMUSG00000018415
ENSMUSG00000018417
ENSMUSG00000018425
ENSMUSG00000018428
ENSMUSG00000018442
ENSMUSG00000018446
ENSMUSG00000018451
ENSMUSG00000018459
ENSMUSG00000018474
ENSMUSG00000018476
ENSMUSG00000018481
ENSMUSG00000018500
ENSMUSG00000018501
ENSMUSG00000018509
ENSMUSG00000018537
ENSMUSG00000018541
ENSMUSG00000018547
ENSMUSG00000018548
ENSMUSG00000018559
ENSMUSG00000018565
ENSMUSG00000018567
ENSMUSG00000018570
ENSMUSG00000018572
ENSMUSG00000018583
ENSMUSG00000018593
ENSMUSG00000018595
ENSMUSG00000018599
ENSMUSG00000018648
ENSMUSG00000018651
ENSMUSG00000018661
ENSMUSG00000018666
ENSMUSG00000018672
ENSMUSG00000018677
ENSMUSG00000018678
ENSMUSG00000018697
ENSMUSG00000018707
ENSMUSG00000018733
ENSMUSG00000018736
ENSMUSG00000018750
ENSMUSG00000018752
ENSMUSG00000018761
ENSMUSG00000018765
ENSMUSG00000018796
ENSMUSG00000018809
ENSMUSG00000018820
ENSMUSG00000018821
ENSMUSG00000018822
ENSMUSG00000018846
ENSMUSG00000018848
ENSMUSG00000018849
ENSMUSG00000018861
ENSMUSG00000018865
ENSMUSG00000018882
ENSMUSG00000018899
ENSMUSG00000018900
ENSMUSG00000018909
ENSMUSG00000018921
ENSMUSG00000018931
ENSMUSG00000018932
ENSMUSG00000018965
ENSMUSG00000018974
ENSMUSG00000018983
ENSMUSG00000018995
ENSMUSG00000018999
ENSMUSG00000019055
ENSMUSG00000019066
ENSMUSG00000019080
ENSMUSG00000019082
ENSMUSG00000019087
ENSMUSG00000019124
ENSMUSG00000019132
ENSMUSG00000019143
ENSMUSG00000019158
ENSMUSG00000019173
ENSMUSG00000019188
ENSMUSG00000019189
ENSMUSG00000019254
ENSMUSG00000019261
ENSMUSG00000019295
ENSMUSG00000019297
ENSMUSG00000019302
ENSMUSG00000019338
ENSMUSG00000019359
ENSMUSG00000019362
ENSMUSG00000019370
ENSMUSG00000019428
ENSMUSG00000019432
ENSMUSG00000019433
ENSMUSG00000019461
ENSMUSG00000019464
ENSMUSG00000019467
ENSMUSG00000019470
ENSMUSG00000019471
ENSMUSG00000019478
ENSMUSG00000019494
ENSMUSG00000019505
ENSMUSG00000019558
ENSMUSG00000019564
ENSMUSG00000019578
ENSMUSG00000019579
ENSMUSG00000019647
ENSMUSG00000019715
ENSMUSG00000019726
ENSMUSG00000019731
ENSMUSG00000019761
ENSMUSG00000019763
ENSMUSG00000019769
ENSMUSG00000019773
ENSMUSG00000019774
ENSMUSG00000019779
ENSMUSG00000019790
ENSMUSG00000019794
ENSMUSG00000019795
ENSMUSG00000019796
ENSMUSG00000019797
ENSMUSG00000019802
ENSMUSG00000019803
ENSMUSG00000019806
ENSMUSG00000019810
ENSMUSG00000019813
ENSMUSG00000019814
ENSMUSG00000019817
ENSMUSG00000019818
ENSMUSG00000019820
ENSMUSG00000019822
ENSMUSG00000019826
ENSMUSG00000019831
ENSMUSG00000019832
ENSMUSG00000019837
ENSMUSG00000019841
ENSMUSG00000019842
ENSMUSG00000019843
ENSMUSG00000019846
ENSMUSG00000019849
ENSMUSG00000019850
ENSMUSG00000019856
ENSMUSG00000019857
ENSMUSG00000019861
ENSMUSG00000019863
ENSMUSG00000019864
ENSMUSG00000019866
ENSMUSG00000019873
ENSMUSG00000019874
ENSMUSG00000019883
ENSMUSG00000019891
ENSMUSG00000019897
ENSMUSG00000019907
ENSMUSG00000019917
ENSMUSG00000019923
ENSMUSG00000019927
ENSMUSG00000019942
ENSMUSG00000019943
ENSMUSG00000019944
ENSMUSG00000019947
ENSMUSG00000019951
ENSMUSG00000019952
ENSMUSG00000019960
ENSMUSG00000019961
ENSMUSG00000019966
ENSMUSG00000019969
ENSMUSG00000019970
ENSMUSG00000019971
ENSMUSG00000019975
ENSMUSG00000019977
ENSMUSG00000019978
ENSMUSG00000019982
ENSMUSG00000019986
ENSMUSG00000019992
ENSMUSG00000019996
ENSMUSG00000019998
ENSMUSG00000020009
ENSMUSG00000020015
ENSMUSG00000020019
ENSMUSG00000020020
ENSMUSG00000020021
ENSMUSG00000020022
ENSMUSG00000020023
ENSMUSG00000020024
ENSMUSG00000020029
ENSMUSG00000020032
ENSMUSG00000020037
ENSMUSG00000020042
ENSMUSG00000020044
ENSMUSG00000020048
ENSMUSG00000020052
ENSMUSG00000020063
ENSMUSG00000020064
ENSMUSG00000020069
ENSMUSG00000020070
ENSMUSG00000020074
ENSMUSG00000020075
ENSMUSG00000020076
ENSMUSG00000020078
ENSMUSG00000020079
ENSMUSG00000020083
ENSMUSG00000020086
ENSMUSG00000020087
ENSMUSG00000020088
ENSMUSG00000020089
ENSMUSG00000020091
ENSMUSG00000020092
ENSMUSG00000020097
ENSMUSG00000020099
ENSMUSG00000020100
ENSMUSG00000020102
ENSMUSG00000020105
ENSMUSG00000020107
ENSMUSG00000020108
ENSMUSG00000020109
ENSMUSG00000020111
ENSMUSG00000020114
ENSMUSG00000020116
ENSMUSG00000020121
ENSMUSG00000020122
ENSMUSG00000020124
ENSMUSG00000020128
ENSMUSG00000020130
ENSMUSG00000020132
ENSMUSG00000020133
ENSMUSG00000020134
ENSMUSG00000020135
ENSMUSG00000020137
ENSMUSG00000020140
ENSMUSG00000020142
ENSMUSG00000020149
ENSMUSG00000020151
ENSMUSG00000020153
ENSMUSG00000020156
ENSMUSG00000020160
ENSMUSG00000020163
ENSMUSG00000020164
ENSMUSG00000020166
ENSMUSG00000020167
ENSMUSG00000020170
ENSMUSG00000020171
ENSMUSG00000020175
ENSMUSG00000020176
ENSMUSG00000020178
ENSMUSG00000020181
ENSMUSG00000020184
ENSMUSG00000020185
ENSMUSG00000020189
ENSMUSG00000020190
ENSMUSG00000020196
ENSMUSG00000020198
ENSMUSG00000020205
ENSMUSG00000020211
ENSMUSG00000020212
ENSMUSG00000020219
ENSMUSG00000020220
ENSMUSG00000020224
ENSMUSG00000020228
ENSMUSG00000020230
ENSMUSG00000020235
ENSMUSG00000020238
ENSMUSG00000020241
ENSMUSG00000020246
ENSMUSG00000020250
ENSMUSG00000020253
ENSMUSG00000020255
ENSMUSG00000020256
ENSMUSG00000020257
ENSMUSG00000020258
ENSMUSG00000020260
ENSMUSG00000020261
ENSMUSG00000020262
ENSMUSG00000020263
ENSMUSG00000020265
ENSMUSG00000020268
ENSMUSG00000020271
ENSMUSG00000020272
ENSMUSG00000020273
ENSMUSG00000020275
ENSMUSG00000020277
ENSMUSG00000020282
ENSMUSG00000020283
ENSMUSG00000020284
ENSMUSG00000020288
ENSMUSG00000020290
ENSMUSG00000020300
ENSMUSG00000020303
ENSMUSG00000020305
ENSMUSG00000020307
ENSMUSG00000020308
ENSMUSG00000020309
ENSMUSG00000020312
ENSMUSG00000020315
ENSMUSG00000020319
ENSMUSG00000020328
ENSMUSG00000020329
ENSMUSG00000020330
ENSMUSG00000020331
ENSMUSG00000020333
ENSMUSG00000020340
ENSMUSG00000020346
ENSMUSG00000020349
ENSMUSG00000020359
ENSMUSG00000020361
ENSMUSG00000020362
ENSMUSG00000020363
ENSMUSG00000020364
ENSMUSG00000020366
ENSMUSG00000020368
ENSMUSG00000020375
ENSMUSG00000020380
ENSMUSG00000020381
ENSMUSG00000020387
ENSMUSG00000020389
ENSMUSG00000020392
ENSMUSG00000020393
ENSMUSG00000020400
ENSMUSG00000020402
ENSMUSG00000020409
ENSMUSG00000020412
ENSMUSG00000020413
ENSMUSG00000020420
ENSMUSG00000020422
ENSMUSG00000020423
ENSMUSG00000020427
ENSMUSG00000020430
ENSMUSG00000020431
ENSMUSG00000020432
ENSMUSG00000020439
ENSMUSG00000020441
ENSMUSG00000020448
ENSMUSG00000020451
ENSMUSG00000020453
ENSMUSG00000020454
ENSMUSG00000020455
ENSMUSG00000020456
ENSMUSG00000020457
ENSMUSG00000020458
ENSMUSG00000020463
ENSMUSG00000020471
ENSMUSG00000020472
ENSMUSG00000020474
ENSMUSG00000020476
ENSMUSG00000020482
ENSMUSG00000020483
ENSMUSG00000020484
ENSMUSG00000020485
ENSMUSG00000020491
ENSMUSG00000020492
ENSMUSG00000020493
ENSMUSG00000020495
ENSMUSG00000020496
ENSMUSG00000020513
ENSMUSG00000020515
ENSMUSG00000020516
ENSMUSG00000020519
ENSMUSG00000020520
ENSMUSG00000020522
ENSMUSG00000020523
ENSMUSG00000020524
ENSMUSG00000020525
ENSMUSG00000020526
ENSMUSG00000020527
ENSMUSG00000020530
ENSMUSG00000020532
ENSMUSG00000020534
ENSMUSG00000020536
ENSMUSG00000020537
ENSMUSG00000020538
ENSMUSG00000020541
ENSMUSG00000020544
ENSMUSG00000020546
ENSMUSG00000020547
ENSMUSG00000020549
ENSMUSG00000020561
ENSMUSG00000020564
ENSMUSG00000020572
ENSMUSG00000020580
ENSMUSG00000020589
ENSMUSG00000020590
ENSMUSG00000020591
ENSMUSG00000020592
ENSMUSG00000020593
ENSMUSG00000020594
ENSMUSG00000020598
ENSMUSG00000020599
ENSMUSG00000020601
ENSMUSG00000020604
ENSMUSG00000020605
ENSMUSG00000020607
ENSMUSG00000020608
ENSMUSG00000020610
ENSMUSG00000020611
ENSMUSG00000020612
ENSMUSG00000020614
ENSMUSG00000020620
ENSMUSG00000020621
ENSMUSG00000020623
ENSMUSG00000020627
ENSMUSG00000020628
ENSMUSG00000020629
ENSMUSG00000020634
ENSMUSG00000020638
ENSMUSG00000020640
ENSMUSG00000020642
ENSMUSG00000020644
ENSMUSG00000020646
ENSMUSG00000020647
ENSMUSG00000020648
ENSMUSG00000020649
ENSMUSG00000020652
ENSMUSG00000020653
ENSMUSG00000020654
ENSMUSG00000020658
ENSMUSG00000020659
ENSMUSG00000020661
ENSMUSG00000020668
ENSMUSG00000020671
ENSMUSG00000020674
ENSMUSG00000020677
ENSMUSG00000020680
ENSMUSG00000020682
ENSMUSG00000020684
ENSMUSG00000020687
ENSMUSG00000020689
ENSMUSG00000020691
ENSMUSG00000020694
ENSMUSG00000020695
ENSMUSG00000020696
ENSMUSG00000020697
ENSMUSG00000020700
ENSMUSG00000020701
ENSMUSG00000020705
ENSMUSG00000020706
ENSMUSG00000020707
ENSMUSG00000020708
ENSMUSG00000020715
ENSMUSG00000020716
ENSMUSG00000020719
ENSMUSG00000020720
ENSMUSG00000020721
ENSMUSG00000020723
ENSMUSG00000020728
ENSMUSG00000020733
ENSMUSG00000020736
ENSMUSG00000020737
ENSMUSG00000020740
ENSMUSG00000020741
ENSMUSG00000020743
ENSMUSG00000020744
ENSMUSG00000020745
ENSMUSG00000020747
ENSMUSG00000020752
ENSMUSG00000020755
ENSMUSG00000020766
ENSMUSG00000020770
ENSMUSG00000020774
ENSMUSG00000020775
ENSMUSG00000020776
ENSMUSG00000020777
ENSMUSG00000020778
ENSMUSG00000020780
ENSMUSG00000020781
ENSMUSG00000020783
ENSMUSG00000020785
ENSMUSG00000020790
ENSMUSG00000020792
ENSMUSG00000020794
ENSMUSG00000020799
ENSMUSG00000020802
ENSMUSG00000020807
ENSMUSG00000020808
ENSMUSG00000020811
ENSMUSG00000020814
ENSMUSG00000020817
ENSMUSG00000020818
ENSMUSG00000020821
ENSMUSG00000020823
ENSMUSG00000020827
ENSMUSG00000020828
ENSMUSG00000020829
ENSMUSG00000020831
ENSMUSG00000020832
ENSMUSG00000020834
ENSMUSG00000020840
ENSMUSG00000020841
ENSMUSG00000020844
ENSMUSG00000020846
ENSMUSG00000020849
ENSMUSG00000020850
ENSMUSG00000020859
ENSMUSG00000020863
ENSMUSG00000020864
ENSMUSG00000020866
ENSMUSG00000020868
ENSMUSG00000020869
ENSMUSG00000020876
ENSMUSG00000020877
ENSMUSG00000020882
ENSMUSG00000020883
ENSMUSG00000020886
ENSMUSG00000020888
ENSMUSG00000020889
ENSMUSG00000020893
ENSMUSG00000020894
ENSMUSG00000020898
ENSMUSG00000020899
ENSMUSG00000020900
ENSMUSG00000020902
ENSMUSG00000020910
ENSMUSG00000020914
ENSMUSG00000020917
ENSMUSG00000020918
ENSMUSG00000020919
ENSMUSG00000020923
ENSMUSG00000020925
ENSMUSG00000020926
ENSMUSG00000020929
ENSMUSG00000020932
ENSMUSG00000020935
ENSMUSG00000020936
ENSMUSG00000020941
ENSMUSG00000020946
ENSMUSG00000020948
ENSMUSG00000020950
ENSMUSG00000020952
ENSMUSG00000020954
ENSMUSG00000020955
ENSMUSG00000020956
ENSMUSG00000020961
ENSMUSG00000020962
ENSMUSG00000020964
ENSMUSG00000020973
ENSMUSG00000020982
ENSMUSG00000020993
ENSMUSG00000020994
ENSMUSG00000021007
ENSMUSG00000021009
ENSMUSG00000021010
ENSMUSG00000021012
ENSMUSG00000021022
ENSMUSG00000021023
ENSMUSG00000021025
ENSMUSG00000021027
ENSMUSG00000021028
ENSMUSG00000021033
ENSMUSG00000021036
ENSMUSG00000021037
ENSMUSG00000021038
ENSMUSG00000021039
ENSMUSG00000021040
ENSMUSG00000021044
ENSMUSG00000021047
ENSMUSG00000021051
ENSMUSG00000021054
ENSMUSG00000021055
ENSMUSG00000021057
ENSMUSG00000021061
ENSMUSG00000021065
ENSMUSG00000021067
ENSMUSG00000021068
ENSMUSG00000021071
ENSMUSG00000021072
ENSMUSG00000021079
ENSMUSG00000021087
ENSMUSG00000021091
ENSMUSG00000021094
ENSMUSG00000021095
ENSMUSG00000021096
ENSMUSG00000021097
ENSMUSG00000021102
ENSMUSG00000021109
ENSMUSG00000021111
ENSMUSG00000021112
ENSMUSG00000021113
ENSMUSG00000021114
ENSMUSG00000021115
ENSMUSG00000021124
ENSMUSG00000021127
ENSMUSG00000021130
ENSMUSG00000021133
ENSMUSG00000021134
ENSMUSG00000021136
ENSMUSG00000021139
ENSMUSG00000021140
ENSMUSG00000021143
ENSMUSG00000021144
ENSMUSG00000021149
ENSMUSG00000021156
ENSMUSG00000021171
ENSMUSG00000021175
ENSMUSG00000021177
ENSMUSG00000021178
ENSMUSG00000021179
ENSMUSG00000021180
ENSMUSG00000021182
ENSMUSG00000021185
ENSMUSG00000021188
ENSMUSG00000021190
ENSMUSG00000021192
ENSMUSG00000021194
ENSMUSG00000021196
ENSMUSG00000021198
ENSMUSG00000021203
ENSMUSG00000021215
ENSMUSG00000021217
ENSMUSG00000021221
ENSMUSG00000021222
ENSMUSG00000021223
ENSMUSG00000021224
ENSMUSG00000021226
ENSMUSG00000021240
ENSMUSG00000021242
ENSMUSG00000021243
ENSMUSG00000021244
ENSMUSG00000021245
ENSMUSG00000021248
ENSMUSG00000021250
ENSMUSG00000021253
ENSMUSG00000021254
ENSMUSG00000021255
ENSMUSG00000021256
ENSMUSG00000021257
ENSMUSG00000021258
ENSMUSG00000021259
ENSMUSG00000021260
ENSMUSG00000021262
ENSMUSG00000021263
ENSMUSG00000021264
ENSMUSG00000021265
ENSMUSG00000021266
ENSMUSG00000021271
ENSMUSG00000021275
ENSMUSG00000021276
ENSMUSG00000021277
ENSMUSG00000021279
ENSMUSG00000021280
ENSMUSG00000021281
ENSMUSG00000021282
ENSMUSG00000021285
ENSMUSG00000021287
ENSMUSG00000021288
ENSMUSG00000021294
ENSMUSG00000021302
ENSMUSG00000021306
ENSMUSG00000021314
ENSMUSG00000021318
ENSMUSG00000021326
ENSMUSG00000021327
ENSMUSG00000021338
ENSMUSG00000021339
ENSMUSG00000021359
ENSMUSG00000021363
ENSMUSG00000021365
ENSMUSG00000021366
ENSMUSG00000021371
ENSMUSG00000021373
ENSMUSG00000021374
ENSMUSG00000021375
ENSMUSG00000021376
ENSMUSG00000021377
ENSMUSG00000021379
ENSMUSG00000021381
ENSMUSG00000021391
ENSMUSG00000021392
ENSMUSG00000021395
ENSMUSG00000021400
ENSMUSG00000021408
ENSMUSG00000021411
ENSMUSG00000021413
ENSMUSG00000021420
ENSMUSG00000021431
ENSMUSG00000021432
ENSMUSG00000021451
ENSMUSG00000021453
ENSMUSG00000021457
ENSMUSG00000021458
ENSMUSG00000021460
ENSMUSG00000021461
ENSMUSG00000021464
ENSMUSG00000021466
ENSMUSG00000021468
ENSMUSG00000021470
ENSMUSG00000021474
ENSMUSG00000021476
ENSMUSG00000021477
ENSMUSG00000021481
ENSMUSG00000021483
ENSMUSG00000021484
ENSMUSG00000021485
ENSMUSG00000021486
ENSMUSG00000021488
ENSMUSG00000021493
ENSMUSG00000021494
ENSMUSG00000021495
ENSMUSG00000021496
ENSMUSG00000021497
ENSMUSG00000021500
ENSMUSG00000021501
ENSMUSG00000021504
ENSMUSG00000021508
ENSMUSG00000021510
ENSMUSG00000021518
ENSMUSG00000021520
ENSMUSG00000021532
ENSMUSG00000021536
ENSMUSG00000021537
ENSMUSG00000021540
ENSMUSG00000021546
ENSMUSG00000021549
ENSMUSG00000021550
ENSMUSG00000021552
ENSMUSG00000021555
ENSMUSG00000021556
ENSMUSG00000021557
ENSMUSG00000021559
ENSMUSG00000021567
ENSMUSG00000021572
ENSMUSG00000021573
ENSMUSG00000021578
ENSMUSG00000021579
ENSMUSG00000021583
ENSMUSG00000021589
ENSMUSG00000021591
ENSMUSG00000021592
ENSMUSG00000021595
ENSMUSG00000021598
ENSMUSG00000021607
ENSMUSG00000021610
ENSMUSG00000021614
ENSMUSG00000021615
ENSMUSG00000021621
ENSMUSG00000021629
ENSMUSG00000021635
ENSMUSG00000021643
ENSMUSG00000021650
ENSMUSG00000021661
ENSMUSG00000021662
ENSMUSG00000021665
ENSMUSG00000021666
ENSMUSG00000021668
ENSMUSG00000021670
ENSMUSG00000021671
ENSMUSG00000021676
ENSMUSG00000021687
ENSMUSG00000021690
ENSMUSG00000021699
ENSMUSG00000021700
ENSMUSG00000021701
ENSMUSG00000021704
ENSMUSG00000021706
ENSMUSG00000021709
ENSMUSG00000021710
ENSMUSG00000021711
ENSMUSG00000021712
ENSMUSG00000021713
ENSMUSG00000021715
ENSMUSG00000021716
ENSMUSG00000021719
ENSMUSG00000021720
ENSMUSG00000021725
ENSMUSG00000021731
ENSMUSG00000021738
ENSMUSG00000021745
ENSMUSG00000021747
ENSMUSG00000021748
ENSMUSG00000021752
ENSMUSG00000021754
ENSMUSG00000021756
ENSMUSG00000021759
ENSMUSG00000021764
ENSMUSG00000021767
ENSMUSG00000021770
ENSMUSG00000021772
ENSMUSG00000021774
ENSMUSG00000021775
ENSMUSG00000021779
ENSMUSG00000021782
ENSMUSG00000021786
ENSMUSG00000021794
ENSMUSG00000021796
ENSMUSG00000021806
ENSMUSG00000021809
ENSMUSG00000021810
ENSMUSG00000021816
ENSMUSG00000021819
ENSMUSG00000021820
ENSMUSG00000021823
ENSMUSG00000021824
ENSMUSG00000021830
ENSMUSG00000021831
ENSMUSG00000021838
ENSMUSG00000021840
ENSMUSG00000021843
ENSMUSG00000021846
ENSMUSG00000021867
ENSMUSG00000021868
ENSMUSG00000021870
ENSMUSG00000021871
ENSMUSG00000021890
ENSMUSG00000021891
ENSMUSG00000021892
ENSMUSG00000021895
ENSMUSG00000021900
ENSMUSG00000021901
ENSMUSG00000021902
ENSMUSG00000021905
ENSMUSG00000021906
ENSMUSG00000021910
ENSMUSG00000021911
ENSMUSG00000021916
ENSMUSG00000021917
ENSMUSG00000021929
ENSMUSG00000021932
ENSMUSG00000021939
ENSMUSG00000021945
ENSMUSG00000021951
ENSMUSG00000021952
ENSMUSG00000021957
ENSMUSG00000021958
ENSMUSG00000021959
ENSMUSG00000021962
ENSMUSG00000021965
ENSMUSG00000021969
ENSMUSG00000021972
ENSMUSG00000021975
ENSMUSG00000021978
ENSMUSG00000021982
ENSMUSG00000021986
ENSMUSG00000021987
ENSMUSG00000021990
ENSMUSG00000021994
ENSMUSG00000022000
ENSMUSG00000022003
ENSMUSG00000022009
ENSMUSG00000022010
ENSMUSG00000022013
ENSMUSG00000022016
ENSMUSG00000022019
ENSMUSG00000022020
ENSMUSG00000022021
ENSMUSG00000022022
ENSMUSG00000022023
ENSMUSG00000022024
ENSMUSG00000022031
ENSMUSG00000022034
ENSMUSG00000022035
ENSMUSG00000022037
ENSMUSG00000022043
ENSMUSG00000022044
ENSMUSG00000022052
ENSMUSG00000022053
ENSMUSG00000022054
ENSMUSG00000022064
ENSMUSG00000022066
ENSMUSG00000022070
ENSMUSG00000022074
ENSMUSG00000022075
ENSMUSG00000022089
ENSMUSG00000022091
ENSMUSG00000022094
ENSMUSG00000022095
ENSMUSG00000022096
ENSMUSG00000022098
ENSMUSG00000022100
ENSMUSG00000022103
ENSMUSG00000022105
ENSMUSG00000022108
ENSMUSG00000022109
ENSMUSG00000022114
ENSMUSG00000022119
ENSMUSG00000022120
ENSMUSG00000022122
ENSMUSG00000022124
ENSMUSG00000022125
ENSMUSG00000022131
ENSMUSG00000022139
ENSMUSG00000022141
ENSMUSG00000022150
ENSMUSG00000022151
ENSMUSG00000022160
ENSMUSG00000022175
ENSMUSG00000022176
ENSMUSG00000022178
ENSMUSG00000022179
ENSMUSG00000022180
ENSMUSG00000022185
ENSMUSG00000022191
ENSMUSG00000022193
ENSMUSG00000022195
ENSMUSG00000022197
ENSMUSG00000022199
ENSMUSG00000022200
ENSMUSG00000022201
ENSMUSG00000022203
ENSMUSG00000022205
ENSMUSG00000022210
ENSMUSG00000022211
ENSMUSG00000022214
ENSMUSG00000022223
ENSMUSG00000022228
ENSMUSG00000022231
ENSMUSG00000022237
ENSMUSG00000022240
ENSMUSG00000022241
ENSMUSG00000022244
ENSMUSG00000022246
ENSMUSG00000022247
ENSMUSG00000022253
ENSMUSG00000022255
ENSMUSG00000022257
ENSMUSG00000022261
ENSMUSG00000022263
ENSMUSG00000022265
ENSMUSG00000022270
ENSMUSG00000022272
ENSMUSG00000022280
ENSMUSG00000022283
ENSMUSG00000022285
ENSMUSG00000022305
ENSMUSG00000022306
ENSMUSG00000022307
ENSMUSG00000022309
ENSMUSG00000022312
ENSMUSG00000022313
ENSMUSG00000022314
ENSMUSG00000022321
ENSMUSG00000022322
ENSMUSG00000022324
ENSMUSG00000022325
ENSMUSG00000022329
ENSMUSG00000022330
ENSMUSG00000022332
ENSMUSG00000022335
ENSMUSG00000022338
ENSMUSG00000022340
ENSMUSG00000022342
ENSMUSG00000022346
ENSMUSG00000022350
ENSMUSG00000022351
ENSMUSG00000022353
ENSMUSG00000022358
ENSMUSG00000022360
[truncated: 8,153 more rows]
