# Supplementary material for: m6A Regulates Neurogenesis and Neuronal Development by Modulating Histone Methyltransferase Ezh2
Source: Genomics Proteomics Bioinformatics. 2019 May 30;17(2):154–68. doi: 10.1016/j.gpb.2018.12.007 (PMC6620265; doi:10.1016/j.gpb.2018.12.007)
Supplement: Supplementary Table S4 [file mmc10.xlsx]

## Sheet: sheet
Table S4 The list of genes showing altered expression induced by Mettl3 depletion
Ensembl_ID
Up_regulated	Down_regulated
ENSMUSG00000050810	ENSMUSG00000092720
ENSMUSG00000074061	ENSMUSG00000092774
ENSMUSG00000016626	ENSMUSG00000096037
ENSMUSG00000053025	ENSMUSG00000064748
ENSMUSG00000041377	ENSMUSG00000067714
ENSMUSG00000026904	ENSMUSG00000024027
ENSMUSG00000062488	ENSMUSG00000038963
ENSMUSG00000019933	ENSMUSG00000084817
ENSMUSG00000035896	ENSMUSG00000048779
ENSMUSG00000040601	ENSMUSG00000021702
ENSMUSG00000070686	ENSMUSG00000041798
ENSMUSG00000003545	ENSMUSG00000050296
ENSMUSG00000081552	ENSMUSG00000073945
ENSMUSG00000093507	ENSMUSG00000093337
ENSMUSG00000041287	ENSMUSG00000019935
ENSMUSG00000077448	ENSMUSG00000067206
ENSMUSG00000082420	ENSMUSG00000039097
ENSMUSG00000084701	ENSMUSG00000085230
ENSMUSG00000091674	ENSMUSG00000031379
ENSMUSG00000056144	ENSMUSG00000088412
ENSMUSG00000038173	ENSMUSG00000050505
ENSMUSG00000039661	ENSMUSG00000071311
ENSMUSG00000074676	ENSMUSG00000082697
ENSMUSG00000085181	ENSMUSG00000085961
ENSMUSG00000027470	ENSMUSG00000044176
ENSMUSG00000073652	ENSMUSG00000003354
ENSMUSG00000019997	ENSMUSG00000089855
ENSMUSG00000074896	ENSMUSG00000044361
ENSMUSG00000064669	ENSMUSG00000083696
ENSMUSG00000035692	ENSMUSG00000085091
ENSMUSG00000054588	ENSMUSG00000040133
ENSMUSG00000046719	ENSMUSG00000074923
ENSMUSG00000065600	ENSMUSG00000071104
ENSMUSG00000032596	ENSMUSG00000082988
ENSMUSG00000032356	ENSMUSG00000048721
ENSMUSG00000051000	ENSMUSG00000043153
ENSMUSG00000064208	ENSMUSG00000053093
ENSMUSG00000028037	ENSMUSG00000077148
ENSMUSG00000000031	ENSMUSG00000059187
ENSMUSG00000055497	ENSMUSG00000018986
ENSMUSG00000086043	ENSMUSG00000087614
ENSMUSG00000087632	ENSMUSG00000003469
ENSMUSG00000040564	ENSMUSG00000021294
ENSMUSG00000031594	ENSMUSG00000093077
ENSMUSG00000040740	ENSMUSG00000071265
ENSMUSG00000091722	ENSMUSG00000044313
ENSMUSG00000054072	ENSMUSG00000044322
ENSMUSG00000078125	ENSMUSG00000086342
ENSMUSG00000055137	ENSMUSG00000028681
ENSMUSG00000016194	ENSMUSG00000056158
ENSMUSG00000047502	ENSMUSG00000024617
ENSMUSG00000029597	ENSMUSG00000038508
ENSMUSG00000045903	ENSMUSG00000072855
ENSMUSG00000085663	ENSMUSG00000087501
ENSMUSG00000034459	ENSMUSG00000050164
ENSMUSG00000001123	ENSMUSG00000050830
ENSMUSG00000025727	ENSMUSG00000093098
ENSMUSG00000050122	ENSMUSG00000063171
ENSMUSG00000056987	ENSMUSG00000041309
ENSMUSG00000083061	ENSMUSG00000027868
ENSMUSG00000026247	ENSMUSG00000031103
ENSMUSG00000043794	ENSMUSG00000073164
ENSMUSG00000069833	ENSMUSG00000027435
ENSMUSG00000022577	ENSMUSG00000043760
ENSMUSG00000002985	ENSMUSG00000076281
ENSMUSG00000020932	ENSMUSG00000074892
ENSMUSG00000028012	ENSMUSG00000056306
ENSMUSG00000028024	ENSMUSG00000057457
ENSMUSG00000065564	ENSMUSG00000032854
ENSMUSG00000090336	ENSMUSG00000083964
ENSMUSG00000024842	ENSMUSG00000059857
ENSMUSG00000091227	ENSMUSG00000024552
ENSMUSG00000033355	ENSMUSG00000037738
ENSMUSG00000084978	ENSMUSG00000059003
ENSMUSG00000021250	ENSMUSG00000030075
ENSMUSG00000025780	ENSMUSG00000017697
ENSMUSG00000027544	ENSMUSG00000035561
ENSMUSG00000021478	ENSMUSG00000031654
ENSMUSG00000071553	ENSMUSG00000045083
ENSMUSG00000073144	ENSMUSG00000083679
ENSMUSG00000018566	ENSMUSG00000032796
ENSMUSG00000029061	ENSMUSG00000086324
ENSMUSG00000020241	ENSMUSG00000066000
ENSMUSG00000044786	ENSMUSG00000025255
ENSMUSG00000027947	ENSMUSG00000035202
ENSMUSG00000094487	ENSMUSG00000035778
ENSMUSG00000034563	ENSMUSG00000028610
ENSMUSG00000079484	ENSMUSG00000075330
ENSMUSG00000081850	ENSMUSG00000061802
ENSMUSG00000057246	ENSMUSG00000053519
ENSMUSG00000078350	ENSMUSG00000090191
ENSMUSG00000086986	ENSMUSG00000021848
ENSMUSG00000029561	ENSMUSG00000026980
ENSMUSG00000079057	ENSMUSG00000063681
ENSMUSG00000027239	ENSMUSG00000022231
ENSMUSG00000084411	ENSMUSG00000078161
ENSMUSG00000047735	ENSMUSG00000063427
ENSMUSG00000029816	ENSMUSG00000020627
ENSMUSG00000043448	ENSMUSG00000009633
ENSMUSG00000042425	ENSMUSG00000032065
ENSMUSG00000079419	ENSMUSG00000004105
ENSMUSG00000018166	ENSMUSG00000000486
ENSMUSG00000029333	ENSMUSG00000047786
ENSMUSG00000020884	ENSMUSG00000096544
ENSMUSG00000082699	ENSMUSG00000059900
ENSMUSG00000093668	ENSMUSG00000021090
ENSMUSG00000006154	ENSMUSG00000024892
ENSMUSG00000028270	ENSMUSG00000043110
ENSMUSG00000085862	ENSMUSG00000038393
ENSMUSG00000033501	ENSMUSG00000053846
ENSMUSG00000029641	ENSMUSG00000020042
ENSMUSG00000079517	ENSMUSG00000029123
ENSMUSG00000089707	ENSMUSG00000045664
ENSMUSG00000023328	ENSMUSG00000074259
ENSMUSG00000048424	ENSMUSG00000078564
ENSMUSG00000072999	ENSMUSG00000021097
ENSMUSG00000079697	ENSMUSG00000023243
ENSMUSG00000040828	ENSMUSG00000041261
ENSMUSG00000028626	ENSMUSG00000086134
ENSMUSG00000018126	ENSMUSG00000024376
ENSMUSG00000073418	ENSMUSG00000062794
ENSMUSG00000060579	ENSMUSG00000022769
ENSMUSG00000028167	ENSMUSG00000029304
ENSMUSG00000038527	ENSMUSG00000086537
ENSMUSG00000055172	ENSMUSG00000029484
ENSMUSG00000048485	ENSMUSG00000039194
ENSMUSG00000087578	ENSMUSG00000041653
ENSMUSG00000038094	ENSMUSG00000075297
ENSMUSG00000047363	ENSMUSG00000056947
ENSMUSG00000004558	ENSMUSG00000045667
ENSMUSG00000020614	ENSMUSG00000073910
ENSMUSG00000021268	ENSMUSG00000022018
ENSMUSG00000051590	ENSMUSG00000061724
ENSMUSG00000010492	ENSMUSG00000025592
ENSMUSG00000032561	ENSMUSG00000076258
ENSMUSG00000033730	ENSMUSG00000049758
ENSMUSG00000059406	ENSMUSG00000034275
ENSMUSG00000072960	ENSMUSG00000062588
ENSMUSG00000002603	ENSMUSG00000040570
ENSMUSG00000049265	ENSMUSG00000025630
ENSMUSG00000029095	ENSMUSG00000028544
ENSMUSG00000015243	ENSMUSG00000006378
ENSMUSG00000037621	ENSMUSG00000009772
ENSMUSG00000027375	ENSMUSG00000019874
ENSMUSG00000037868	ENSMUSG00000032368
ENSMUSG00000072722	ENSMUSG00000020623
ENSMUSG00000039372	ENSMUSG00000064317
ENSMUSG00000087484	ENSMUSG00000062542
ENSMUSG00000031896	ENSMUSG00000048001
ENSMUSG00000086587	ENSMUSG00000038602
ENSMUSG00000040428	ENSMUSG00000009356
ENSMUSG00000007097	ENSMUSG00000086017
ENSMUSG00000025537	ENSMUSG00000016200
ENSMUSG00000057143	ENSMUSG00000037071
ENSMUSG00000042675	ENSMUSG00000024472
ENSMUSG00000075416	ENSMUSG00000050321
ENSMUSG00000019088	ENSMUSG00000060487
ENSMUSG00000029563	ENSMUSG00000091844
ENSMUSG00000048612	ENSMUSG00000081752
ENSMUSG00000028195	ENSMUSG00000042943
ENSMUSG00000079362	ENSMUSG00000032503
ENSMUSG00000044749	ENSMUSG00000061911
ENSMUSG00000090070	ENSMUSG00000041649
ENSMUSG00000001119	ENSMUSG00000047139
ENSMUSG00000045813	ENSMUSG00000096006
ENSMUSG00000045532	ENSMUSG00000043460
ENSMUSG00000050633	ENSMUSG00000040204
ENSMUSG00000060924	ENSMUSG00000001918
ENSMUSG00000024338	ENSMUSG00000032011
ENSMUSG00000085601	ENSMUSG00000062591
ENSMUSG00000029712	ENSMUSG00000044548
ENSMUSG00000078439	ENSMUSG00000022342
ENSMUSG00000020641	ENSMUSG00000022376
ENSMUSG00000076441	ENSMUSG00000028179
ENSMUSG00000028927	ENSMUSG00000056602
ENSMUSG00000074264	ENSMUSG00000027559
ENSMUSG00000029602	ENSMUSG00000081272
ENSMUSG00000066800	ENSMUSG00000026623
ENSMUSG00000028373	ENSMUSG00000031278
ENSMUSG00000058740	ENSMUSG00000027070
ENSMUSG00000026202	ENSMUSG00000020330
ENSMUSG00000029797	ENSMUSG00000022324
ENSMUSG00000031802	ENSMUSG00000031004
ENSMUSG00000027967	ENSMUSG00000040729
ENSMUSG00000023931	ENSMUSG00000058145
ENSMUSG00000044550	ENSMUSG00000058258
ENSMUSG00000075569	ENSMUSG00000005667
ENSMUSG00000075270	ENSMUSG00000030641
ENSMUSG00000023393	ENSMUSG00000037138
ENSMUSG00000026077	ENSMUSG00000034579
ENSMUSG00000032988	ENSMUSG00000049409
ENSMUSG00000022367	ENSMUSG00000031994
ENSMUSG00000024180	ENSMUSG00000022594
ENSMUSG00000086782	ENSMUSG00000078234
ENSMUSG00000085945	ENSMUSG00000060214
ENSMUSG00000044737	ENSMUSG00000050447
ENSMUSG00000040663	ENSMUSG00000053441
ENSMUSG00000027016	ENSMUSG00000047146
ENSMUSG00000052837	ENSMUSG00000015354
ENSMUSG00000038011	ENSMUSG00000038128
ENSMUSG00000033174	ENSMUSG00000050751
ENSMUSG00000034855	ENSMUSG00000030525
ENSMUSG00000029413	ENSMUSG00000085282
ENSMUSG00000031389	ENSMUSG00000035864
ENSMUSG00000090160	ENSMUSG00000068099
ENSMUSG00000019359	ENSMUSG00000025658
ENSMUSG00000035713	ENSMUSG00000048279
ENSMUSG00000064202	ENSMUSG00000063412
ENSMUSG00000026822	ENSMUSG00000028698
ENSMUSG00000022952	ENSMUSG00000037544
ENSMUSG00000074151	ENSMUSG00000033737
ENSMUSG00000043843	ENSMUSG00000011256
ENSMUSG00000052372	ENSMUSG00000030093
ENSMUSG00000063268	ENSMUSG00000090125
ENSMUSG00000026417	ENSMUSG00000020493
ENSMUSG00000028845	ENSMUSG00000034898
ENSMUSG00000074818	ENSMUSG00000031661
ENSMUSG00000034282	ENSMUSG00000057265
ENSMUSG00000037921	ENSMUSG00000026605
ENSMUSG00000001333	ENSMUSG00000041313
ENSMUSG00000036528	ENSMUSG00000034883
ENSMUSG00000038276	ENSMUSG00000087371
ENSMUSG00000054901	ENSMUSG00000036223
ENSMUSG00000085316	ENSMUSG00000040447
ENSMUSG00000089989	ENSMUSG00000053219
ENSMUSG00000040276	ENSMUSG00000022865
ENSMUSG00000027612	ENSMUSG00000028937
ENSMUSG00000091393	ENSMUSG00000044647
ENSMUSG00000026896	ENSMUSG00000006398
ENSMUSG00000022032	ENSMUSG00000045328
ENSMUSG00000029309	ENSMUSG00000030268
ENSMUSG00000028137	ENSMUSG00000032218
ENSMUSG00000018819	ENSMUSG00000048416
ENSMUSG00000031980	ENSMUSG00000041020
ENSMUSG00000032087	ENSMUSG00000029657
ENSMUSG00000030921	ENSMUSG00000026669
ENSMUSG00000024411	ENSMUSG00000024640
ENSMUSG00000026489	ENSMUSG00000051855
ENSMUSG00000040260	ENSMUSG00000071708
ENSMUSG00000034422	ENSMUSG00000096916
ENSMUSG00000038418	ENSMUSG00000048899
ENSMUSG00000034949	ENSMUSG00000030867
ENSMUSG00000042745	ENSMUSG00000062257
ENSMUSG00000025006	ENSMUSG00000033031
ENSMUSG00000030361	ENSMUSG00000037814
ENSMUSG00000048967	ENSMUSG00000035407
ENSMUSG00000028150	ENSMUSG00000019303
ENSMUSG00000036833	ENSMUSG00000027699
ENSMUSG00000044164	ENSMUSG00000022639
ENSMUSG00000029442	ENSMUSG00000073403
ENSMUSG00000041144	ENSMUSG00000020629
ENSMUSG00000014846	ENSMUSG00000026558
ENSMUSG00000089995	ENSMUSG00000020116
ENSMUSG00000053964	ENSMUSG00000021223
ENSMUSG00000029135	ENSMUSG00000004891
ENSMUSG00000048249	ENSMUSG00000027496
ENSMUSG00000012428	ENSMUSG00000070583
ENSMUSG00000034616	ENSMUSG00000085912
ENSMUSG00000019737	ENSMUSG00000020808
ENSMUSG00000036931	ENSMUSG00000003779
ENSMUSG00000002602	ENSMUSG00000020154
ENSMUSG00000050541	ENSMUSG00000027715
ENSMUSG00000038239	ENSMUSG00000067215
ENSMUSG00000081137	ENSMUSG00000034317
ENSMUSG00000038020	ENSMUSG00000022034
ENSMUSG00000032487	ENSMUSG00000042388
ENSMUSG00000071604	ENSMUSG00000019989
ENSMUSG00000039533	ENSMUSG00000048251
ENSMUSG00000018238	ENSMUSG00000096753
ENSMUSG00000028803	ENSMUSG00000021662
ENSMUSG00000032177	ENSMUSG00000024691
ENSMUSG00000068758	ENSMUSG00000033105
ENSMUSG00000020034	ENSMUSG00000059743
ENSMUSG00000085767	ENSMUSG00000019838
ENSMUSG00000032489	ENSMUSG00000004791
ENSMUSG00000033249	ENSMUSG00000028175
ENSMUSG00000026185	ENSMUSG00000071547
ENSMUSG00000024330	ENSMUSG00000024056
ENSMUSG00000027447	ENSMUSG00000020649
ENSMUSG00000020635	ENSMUSG00000034349
ENSMUSG00000046321	ENSMUSG00000028212
ENSMUSG00000002249	ENSMUSG00000003500
ENSMUSG00000038151	ENSMUSG00000033361
ENSMUSG00000039787	ENSMUSG00000036699
ENSMUSG00000071341	ENSMUSG00000024989
ENSMUSG00000016356	ENSMUSG00000085442
ENSMUSG00000036151	ENSMUSG00000021614
ENSMUSG00000067818	ENSMUSG00000005470
ENSMUSG00000030276	ENSMUSG00000046591
ENSMUSG00000064215	ENSMUSG00000049916
ENSMUSG00000073421	ENSMUSG00000045954
ENSMUSG00000021573	ENSMUSG00000031478
ENSMUSG00000046192	ENSMUSG00000027326
ENSMUSG00000044042	ENSMUSG00000022385
ENSMUSG00000008540	ENSMUSG00000073125
ENSMUSG00000028631	ENSMUSG00000000628
ENSMUSG00000078485	ENSMUSG00000024165
ENSMUSG00000029096	ENSMUSG00000072082
ENSMUSG00000009731	ENSMUSG00000004035
ENSMUSG00000059554	ENSMUSG00000034329
ENSMUSG00000021069	ENSMUSG00000029535
ENSMUSG00000095332	ENSMUSG00000096472
ENSMUSG00000063531	ENSMUSG00000031432
ENSMUSG00000035783	ENSMUSG00000027009
ENSMUSG00000033538	ENSMUSG00000078307
ENSMUSG00000040152	ENSMUSG00000020577
ENSMUSG00000053560	ENSMUSG00000002897
ENSMUSG00000032377	ENSMUSG00000055200
ENSMUSG00000039963	ENSMUSG00000020572
ENSMUSG00000064373	ENSMUSG00000038119
ENSMUSG00000031595	ENSMUSG00000025986
ENSMUSG00000038677	ENSMUSG00000024590
ENSMUSG00000065968	ENSMUSG00000093930
ENSMUSG00000031373	ENSMUSG00000046318
ENSMUSG00000040219	ENSMUSG00000024795
ENSMUSG00000083929	ENSMUSG00000032232
ENSMUSG00000066392	ENSMUSG00000072966
ENSMUSG00000060224	ENSMUSG00000022438
ENSMUSG00000029311	ENSMUSG00000025094
ENSMUSG00000026452	ENSMUSG00000036242
ENSMUSG00000003420	ENSMUSG00000047757
ENSMUSG00000090257	ENSMUSG00000028519
ENSMUSG00000040287	ENSMUSG00000072568
ENSMUSG00000083064	ENSMUSG00000072437
ENSMUSG00000025885	ENSMUSG00000027203
ENSMUSG00000024883	ENSMUSG00000026888
ENSMUSG00000094058	ENSMUSG00000020185
ENSMUSG00000029869	ENSMUSG00000062184
ENSMUSG00000055805	ENSMUSG00000064080
ENSMUSG00000042116	ENSMUSG00000013629
ENSMUSG00000027995	ENSMUSG00000025193
ENSMUSG00000058420	ENSMUSG00000046449
ENSMUSG00000026220	ENSMUSG00000027030
ENSMUSG00000045827	ENSMUSG00000001228
ENSMUSG00000020926	ENSMUSG00000048327
ENSMUSG00000023031	ENSMUSG00000005732
ENSMUSG00000026986	ENSMUSG00000035683
ENSMUSG00000028756	ENSMUSG00000086350
ENSMUSG00000029206	ENSMUSG00000000037
ENSMUSG00000044071	ENSMUSG00000054115
ENSMUSG00000010021	ENSMUSG00000059991
ENSMUSG00000061742	ENSMUSG00000020089
ENSMUSG00000059326	ENSMUSG00000027115
ENSMUSG00000028785	ENSMUSG00000087006
ENSMUSG00000083282	ENSMUSG00000039252
ENSMUSG00000024379	ENSMUSG00000006678
ENSMUSG00000025855	ENSMUSG00000066632
ENSMUSG00000008845	ENSMUSG00000023953
ENSMUSG00000023249	ENSMUSG00000070476
ENSMUSG00000022146	ENSMUSG00000056145
ENSMUSG00000036928	ENSMUSG00000026158
ENSMUSG00000042647	ENSMUSG00000041219
ENSMUSG00000028028	ENSMUSG00000027306
ENSMUSG00000038987	ENSMUSG00000034295
ENSMUSG00000048731	ENSMUSG00000021728
ENSMUSG00000022211	ENSMUSG00000028873
ENSMUSG00000004187	ENSMUSG00000041817
ENSMUSG00000021091	ENSMUSG00000044224
ENSMUSG00000085311	ENSMUSG00000060639
ENSMUSG00000038167	ENSMUSG00000020914
ENSMUSG00000067344	ENSMUSG00000017897
ENSMUSG00000024261	ENSMUSG00000041141
ENSMUSG00000045725	ENSMUSG00000023832
ENSMUSG00000071550	ENSMUSG00000000325
ENSMUSG00000022861	ENSMUSG00000025876
ENSMUSG00000073633	ENSMUSG00000050272
ENSMUSG00000069874	ENSMUSG00000029414
ENSMUSG00000047976	ENSMUSG00000025626
ENSMUSG00000017009	ENSMUSG00000027469
ENSMUSG00000035513	ENSMUSG00000014226
ENSMUSG00000024339	ENSMUSG00000079523
ENSMUSG00000037428	ENSMUSG00000075053
ENSMUSG00000032085	ENSMUSG00000054717
ENSMUSG00000060477	ENSMUSG00000031403
ENSMUSG00000001020	ENSMUSG00000093470
ENSMUSG00000032968	ENSMUSG00000093726
ENSMUSG00000084846	ENSMUSG00000062611
ENSMUSG00000041329	ENSMUSG00000046179
ENSMUSG00000031273	ENSMUSG00000064721
ENSMUSG00000038296	ENSMUSG00000022033
ENSMUSG00000026610	ENSMUSG00000057604
ENSMUSG00000060257	ENSMUSG00000015112
ENSMUSG00000024663
ENSMUSG00000041592
ENSMUSG00000029456
ENSMUSG00000042249
ENSMUSG00000074141
ENSMUSG00000061882
ENSMUSG00000035279
ENSMUSG00000025473
ENSMUSG00000026471
ENSMUSG00000024900
ENSMUSG00000000093
ENSMUSG00000040181
ENSMUSG00000025450
ENSMUSG00000046876
ENSMUSG00000042662
ENSMUSG00000071103
ENSMUSG00000022602
ENSMUSG00000019850
ENSMUSG00000029470
ENSMUSG00000053552
ENSMUSG00000034614
ENSMUSG00000033256
ENSMUSG00000024235
ENSMUSG00000040473
ENSMUSG00000030157
ENSMUSG00000069804
ENSMUSG00000027765
ENSMUSG00000001555
ENSMUSG00000031610
ENSMUSG00000047992
ENSMUSG00000041809
ENSMUSG00000029477
ENSMUSG00000047281
ENSMUSG00000024940
ENSMUSG00000022475
ENSMUSG00000042751
ENSMUSG00000047907
ENSMUSG00000030317
ENSMUSG00000021884
ENSMUSG00000060176
ENSMUSG00000020173
ENSMUSG00000061603
ENSMUSG00000038453
ENSMUSG00000086859
ENSMUSG00000035681
ENSMUSG00000028369
ENSMUSG00000021895
ENSMUSG00000022425
ENSMUSG00000050010
ENSMUSG00000089955
ENSMUSG00000026463
ENSMUSG00000041895
ENSMUSG00000026259
ENSMUSG00000045009
ENSMUSG00000074578
ENSMUSG00000078853
ENSMUSG00000030083
ENSMUSG00000091754
ENSMUSG00000034402
ENSMUSG00000023055
ENSMUSG00000025911
ENSMUSG00000047419
ENSMUSG00000058665
ENSMUSG00000038260
ENSMUSG00000017760
ENSMUSG00000015224
ENSMUSG00000038065
ENSMUSG00000009291
ENSMUSG00000022096
ENSMUSG00000071078
ENSMUSG00000029070
ENSMUSG00000050947
ENSMUSG00000043243
ENSMUSG00000050821
ENSMUSG00000022658
ENSMUSG00000025650
ENSMUSG00000039908
ENSMUSG00000024292
ENSMUSG00000043458
ENSMUSG00000046312
ENSMUSG00000039278
ENSMUSG00000024937
ENSMUSG00000023904
ENSMUSG00000070461
ENSMUSG00000022906
ENSMUSG00000032806
ENSMUSG00000039005
ENSMUSG00000035615
ENSMUSG00000001666
ENSMUSG00000075265
ENSMUSG00000031808
ENSMUSG00000042436
ENSMUSG00000034796
ENSMUSG00000071637
ENSMUSG00000035385
ENSMUSG00000037664
ENSMUSG00000031618
ENSMUSG00000047617
ENSMUSG00000095562
ENSMUSG00000052688
ENSMUSG00000060600
ENSMUSG00000034324
ENSMUSG00000022358
ENSMUSG00000040624
ENSMUSG00000022504
ENSMUSG00000003273
ENSMUSG00000015476
ENSMUSG00000037499
ENSMUSG00000085396
ENSMUSG00000044674
ENSMUSG00000003617
ENSMUSG00000071647
ENSMUSG00000024462
ENSMUSG00000003279
ENSMUSG00000042453
ENSMUSG00000086841
ENSMUSG00000067653
ENSMUSG00000033717
ENSMUSG00000019970
ENSMUSG00000062822
ENSMUSG00000024486
ENSMUSG00000074657
ENSMUSG00000054708
ENSMUSG00000026688
ENSMUSG00000037762
ENSMUSG00000062729
ENSMUSG00000047115
ENSMUSG00000051251
ENSMUSG00000074782
ENSMUSG00000045672
ENSMUSG00000006920
ENSMUSG00000021760
ENSMUSG00000052125
ENSMUSG00000042476
ENSMUSG00000025969
ENSMUSG00000024172
ENSMUSG00000036661
ENSMUSG00000024866
ENSMUSG00000026398
ENSMUSG00000033544
ENSMUSG00000075590
ENSMUSG00000052783
ENSMUSG00000023186
ENSMUSG00000026825
ENSMUSG00000035671
ENSMUSG00000032066
ENSMUSG00000032122
ENSMUSG00000022037
ENSMUSG00000024349
ENSMUSG00000042532
ENSMUSG00000049571
ENSMUSG00000089917
ENSMUSG00000031209
ENSMUSG00000031274
ENSMUSG00000037266
ENSMUSG00000051242
ENSMUSG00000090086
ENSMUSG00000019810
ENSMUSG00000026424
ENSMUSG00000093460
ENSMUSG00000036552
ENSMUSG00000039382
ENSMUSG00000036617
ENSMUSG00000039754
ENSMUSG00000040813
ENSMUSG00000078607
ENSMUSG00000023915
ENSMUSG00000044229
ENSMUSG00000054477
ENSMUSG00000030782
ENSMUSG00000027309
ENSMUSG00000074252
ENSMUSG00000027386
ENSMUSG00000025867
ENSMUSG00000015452
ENSMUSG00000030539
ENSMUSG00000031387
ENSMUSG00000024818
ENSMUSG00000040249
ENSMUSG00000033805
ENSMUSG00000050534
ENSMUSG00000058153
ENSMUSG00000035357
ENSMUSG00000039153
ENSMUSG00000038486
ENSMUSG00000092341
ENSMUSG00000048497
ENSMUSG00000039199
ENSMUSG00000047033
ENSMUSG00000041674
ENSMUSG00000074170
ENSMUSG00000025978
ENSMUSG00000092274
ENSMUSG00000041482
ENSMUSG00000059839
ENSMUSG00000078486
ENSMUSG00000025188
ENSMUSG00000034664
ENSMUSG00000033059
ENSMUSG00000040296
ENSMUSG00000063704
ENSMUSG00000000253
ENSMUSG00000058396
ENSMUSG00000029049
ENSMUSG00000042797
ENSMUSG00000034981
ENSMUSG00000092988
ENSMUSG00000026204
ENSMUSG00000020263
ENSMUSG00000025610
ENSMUSG00000038777
ENSMUSG00000022432
ENSMUSG00000028794
ENSMUSG00000020038
ENSMUSG00000021592
ENSMUSG00000034708
ENSMUSG00000094910
ENSMUSG00000033880
ENSMUSG00000035356
ENSMUSG00000034059
ENSMUSG00000058297
ENSMUSG00000035158
ENSMUSG00000031838
ENSMUSG00000023034
ENSMUSG00000045498
ENSMUSG00000073455
ENSMUSG00000085741
ENSMUSG00000029119
ENSMUSG00000022822
ENSMUSG00000021190
ENSMUSG00000026576
ENSMUSG00000024063
ENSMUSG00000037852
ENSMUSG00000070282
ENSMUSG00000006958
ENSMUSG00000085024
ENSMUSG00000004892
ENSMUSG00000086231
ENSMUSG00000057596
ENSMUSG00000066894
ENSMUSG00000021830
ENSMUSG00000084915
ENSMUSG00000026442
ENSMUSG00000018411
ENSMUSG00000001418
ENSMUSG00000073889
ENSMUSG00000022453
ENSMUSG00000005338
ENSMUSG00000020432
ENSMUSG00000045287
ENSMUSG00000029060
ENSMUSG00000030208
ENSMUSG00000001750
ENSMUSG00000094724
ENSMUSG00000063698
ENSMUSG00000096054
ENSMUSG00000079511
ENSMUSG00000052911
ENSMUSG00000021259
ENSMUSG00000019734
ENSMUSG00000024793
ENSMUSG00000032308
ENSMUSG00000027803
ENSMUSG00000029420
ENSMUSG00000005686
ENSMUSG00000058546
ENSMUSG00000040479
ENSMUSG00000026200
ENSMUSG00000034799
ENSMUSG00000096768
ENSMUSG00000005089
ENSMUSG00000055980
ENSMUSG00000052353
ENSMUSG00000005533
ENSMUSG00000024830
ENSMUSG00000092876
ENSMUSG00000064356
ENSMUSG00000032238
ENSMUSG00000022564
ENSMUSG00000037747
ENSMUSG00000043923
ENSMUSG00000072647
ENSMUSG00000023087
ENSMUSG00000004933
ENSMUSG00000038967
ENSMUSG00000034714
ENSMUSG00000024160
ENSMUSG00000089762
ENSMUSG00000037216
ENSMUSG00000027035
ENSMUSG00000022790
ENSMUSG00000027574
ENSMUSG00000010095
ENSMUSG00000039683
ENSMUSG00000023959
ENSMUSG00000048120
ENSMUSG00000034771
ENSMUSG00000022309
ENSMUSG00000028188
ENSMUSG00000013921
ENSMUSG00000026972
ENSMUSG00000047842
ENSMUSG00000079610
ENSMUSG00000064115
ENSMUSG00000039713
ENSMUSG00000001227
ENSMUSG00000004665
ENSMUSG00000005045
ENSMUSG00000040415
ENSMUSG00000048240
ENSMUSG00000020564
ENSMUSG00000032482
ENSMUSG00000056185
ENSMUSG00000053113
ENSMUSG00000034156
ENSMUSG00000058586
ENSMUSG00000023266
ENSMUSG00000078762
ENSMUSG00000005949
ENSMUSG00000019960
ENSMUSG00000017677
ENSMUSG00000010660
ENSMUSG00000030894
ENSMUSG00000033350
ENSMUSG00000042289
ENSMUSG00000010609
ENSMUSG00000030681
ENSMUSG00000041617
ENSMUSG00000007659
ENSMUSG00000021420
ENSMUSG00000024810
ENSMUSG00000056258
ENSMUSG00000023348
ENSMUSG00000048191
ENSMUSG00000087231
ENSMUSG00000017307
ENSMUSG00000034908
ENSMUSG00000026223
ENSMUSG00000020175
ENSMUSG00000025375
ENSMUSG00000017734
ENSMUSG00000029298
ENSMUSG00000022620
ENSMUSG00000041741
ENSMUSG00000054474
ENSMUSG00000025875
ENSMUSG00000035376
ENSMUSG00000033308
ENSMUSG00000002871
ENSMUSG00000029093
ENSMUSG00000028962
ENSMUSG00000015944
ENSMUSG00000025351
ENSMUSG00000069763
ENSMUSG00000025997
ENSMUSG00000021285
ENSMUSG00000087590
ENSMUSG00000057182
ENSMUSG00000030748
ENSMUSG00000021238
ENSMUSG00000028850
ENSMUSG00000030530
ENSMUSG00000048794
ENSMUSG00000001909
ENSMUSG00000008855
ENSMUSG00000046688
ENSMUSG00000059439
ENSMUSG00000026796
ENSMUSG00000021338
ENSMUSG00000047361
ENSMUSG00000015094
ENSMUSG00000031903
ENSMUSG00000026042
ENSMUSG00000029419
ENSMUSG00000064036
ENSMUSG00000033910
ENSMUSG00000020140
ENSMUSG00000021619
ENSMUSG00000033486
ENSMUSG00000063296
ENSMUSG00000014776
ENSMUSG00000002109
ENSMUSG00000001131
ENSMUSG00000095687
ENSMUSG00000004565
ENSMUSG00000035673
ENSMUSG00000002105
ENSMUSG00000060376
ENSMUSG00000023951
ENSMUSG00000042903
ENSMUSG00000052613
ENSMUSG00000074024
ENSMUSG00000002346
ENSMUSG00000012296
ENSMUSG00000057103
ENSMUSG00000071234
ENSMUSG00000055692
ENSMUSG00000033768
ENSMUSG00000029714
ENSMUSG00000040327
ENSMUSG00000022489
ENSMUSG00000022150
ENSMUSG00000024354
ENSMUSG00000010064
ENSMUSG00000022108
ENSMUSG00000025736
ENSMUSG00000081534
ENSMUSG00000028041
ENSMUSG00000064120
ENSMUSG00000025402
ENSMUSG00000047767
ENSMUSG00000020828
ENSMUSG00000095730
ENSMUSG00000027257
ENSMUSG00000037736
ENSMUSG00000059540
ENSMUSG00000073411
ENSMUSG00000063558
ENSMUSG00000074140
ENSMUSG00000086330
ENSMUSG00000015850
ENSMUSG00000025207
ENSMUSG00000036036
ENSMUSG00000033124
ENSMUSG00000039556
ENSMUSG00000036273
ENSMUSG00000039686
ENSMUSG00000029552
ENSMUSG00000015377
ENSMUSG00000067212
ENSMUSG00000033152
ENSMUSG00000044037
ENSMUSG00000022490
ENSMUSG00000041556
ENSMUSG00000032594
ENSMUSG00000019194
ENSMUSG00000003363
ENSMUSG00000057378
ENSMUSG00000032333
ENSMUSG00000068923
ENSMUSG00000050174
ENSMUSG00000020812
ENSMUSG00000022558
ENSMUSG00000031812
ENSMUSG00000089810
ENSMUSG00000002325
ENSMUSG00000030720
ENSMUSG00000062312
ENSMUSG00000024887
ENSMUSG00000026571
ENSMUSG00000031762
ENSMUSG00000072915
ENSMUSG00000020827
ENSMUSG00000037434
ENSMUSG00000019467
ENSMUSG00000007035
ENSMUSG00000028199
ENSMUSG00000029765
ENSMUSG00000040997
ENSMUSG00000036186
ENSMUSG00000029030
ENSMUSG00000007570
